# Supplementary material for: Molecular variation among virulent and avirulent strains of the quarantine nematode Bursaphelenchus xylophilus
Source: Mol Genet Genomics. 2020 Nov 10;296(2):259–69. doi: 10.1007/s00438-020-01739-w (PMC7895788; doi:10.1007/s00438-020-01739-w)
Supplement: Supplementary file 1 — Detected genes with high impact variants for the studied populations (XLSX 200 kb) [file 438_2020_1739_MOESM1_ESM.xlsx]

## Sheet: Arkusz1
BxPt67OL	BxMad24C	C14-5	OKD-1		In both virulent	In both avirulent		In both virulent, but not in avirulent	In both avirulent, but not in virulent
BXY_0000500	BXY_0005300	BXY_0000100	BXY_0000100		BXY_0016100	BXY_0000100		BXY_1149700	BXY_0496200
BXY_0007900	BXY_0016100	BXY_0001400	BXY_0001400		BXY_0018100	BXY_0001400		BXY_0165000	BXY_0921100
BXY_0008900	BXY_0018100	BXY_0002500	BXY_0002500		BXY_0025100	BXY_0002500		BXY_0643500	BXY_1625700
BXY_0009200	BXY_0020000	BXY_0003400	BXY_0003500		BXY_0028300	BXY_0003900		BXY_1338300	BXY_1017800
BXY_0009900	BXY_0025100	BXY_0003900	BXY_0003900		BXY_0028400	BXY_0004600		BXY_1029300	BXY_0830200
BXY_0016100	BXY_0028300	BXY_0004600	BXY_0004600		BXY_0029100	BXY_0007800		BXY_0105500	BXY_1145200
BXY_0018100	BXY_0028400	BXY_0006300	BXY_0005200		BXY_0029400	BXY_0008200		BXY_1440900	BXY_0095200
BXY_0018700	BXY_0029100	BXY_0007800	BXY_0005400		BXY_0032700	BXY_0012500		BXY_1089900	BXY_0505700
BXY_0019300	BXY_0029400	BXY_0008200	BXY_0005700		BXY_0032900	BXY_0014000		BXY_0036300	BXY_1764500
BXY_0021100	BXY_0032700	BXY_0011200	BXY_0007500		BXY_0036000	BXY_0015100		BXY_0420500	BXY_1274400
BXY_0022200	BXY_0032900	BXY_0012500	BXY_0007800		BXY_0036300	BXY_0016100		BXY_0152100	BXY_1531500
BXY_0023100	BXY_0036000	BXY_0014000	BXY_0008000		BXY_0036500	BXY_0017100		BXY_0483700	BXY_0524300
BXY_0024100	BXY_0036300	BXY_0015100	BXY_0008200		BXY_0038600	BXY_0025100		BXY_1081500	BXY_1337300
BXY_0025100	BXY_0036500	BXY_0016100	BXY_0008800		BXY_0039600	BXY_0028400		BXY_0300600	BXY_0346400
BXY_0028300	BXY_0038600	BXY_0017100	BXY_0009200		BXY_0041300	BXY_0029100		BXY_0434900	BXY_1199900
BXY_0028400	BXY_0039600	BXY_0020000	BXY_0010700		BXY_0041800	BXY_0030100		BXY_1133100	BXY_1141100
BXY_0028500	BXY_0041300	BXY_0020100	BXY_0011100		BXY_0042000	BXY_0034000		BXY_1475300	BXY_1528200
BXY_0029100	BXY_0041800	BXY_0020400	BXY_0011300		BXY_0047100	BXY_0034200		BXY_1267000	BXY_1293300
BXY_0029400	BXY_0042000	BXY_0023900	BXY_0012000		BXY_0052100	BXY_0034900		BXY_1367700	BXY_0991400
BXY_0032700	BXY_0047100	BXY_0024600	BXY_0012100		BXY_0052400	BXY_0035000		BXY_1625000	BXY_0512000
BXY_0032900	BXY_0052100	BXY_0025100	BXY_0012500		BXY_0053000	BXY_0037000		BXY_0441000	BXY_1342000
BXY_0035300	BXY_0052400	BXY_0028400	BXY_0013900		BXY_0053200	BXY_0037300		BXY_0421800	BXY_0463800
BXY_0036000	BXY_0053000	BXY_0029100	BXY_0014000		BXY_0053400	BXY_0037800		BXY_1458700	BXY_0502000
BXY_0036300	BXY_0053200	BXY_0029400	BXY_0015100		BXY_0054000	BXY_0038000		BXY_0371300	BXY_0217100
BXY_0036500	BXY_0053400	BXY_0030100	BXY_0015500		BXY_0054100	BXY_0041800		BXY_1011800	BXY_0161800
BXY_0038400	BXY_0054000	BXY_0030200	BXY_0016100		BXY_0054200	BXY_0042000		BXY_1134600	BXY_0489600
BXY_0038600	BXY_0054100	BXY_0032900	BXY_0017100		BXY_0054500	BXY_0042100		BXY_0692100	BXY_1533600
BXY_0039600	BXY_0054200	BXY_0034000	BXY_0017300		BXY_0054900	BXY_0043200		BXY_1492900	BXY_0290700
BXY_0040200	BXY_0054500	BXY_0034200	BXY_0017400		BXY_0055200	BXY_0043900		BXY_1243300	BXY_1560700
BXY_0040400	BXY_0054900	BXY_0034900	BXY_0018200		BXY_0055800	BXY_0045600		BXY_0532100	BXY_0487600
BXY_0041300	BXY_0055200	BXY_0035000	BXY_0018400		BXY_0056200	BXY_0045900		BXY_1021200	BXY_0299900
BXY_0041600	BXY_0055800	BXY_0035600	BXY_0019600		BXY_0056400	BXY_0046600		BXY_1467500	BXY_0956900
BXY_0041800	BXY_0056200	BXY_0036000	BXY_0019900		BXY_0056700	BXY_0046900		BXY_0718200	BXY_1286000
BXY_0042000	BXY_0056400	BXY_0036400	BXY_0021300		BXY_0057100	BXY_0047100		BXY_0538900	BXY_1614500
BXY_0046500	BXY_0056700	BXY_0037000	BXY_0025100		BXY_0057200	BXY_0047400		BXY_1084500	BXY_0081100
BXY_0046600	BXY_0057100	BXY_0037300	BXY_0025400		BXY_0057400	BXY_0048200		BXY_0479600	BXY_0908200
BXY_0047100	BXY_0057200	BXY_0037800	BXY_0027000		BXY_0057500	BXY_0048300		BXY_0672300	BXY_1559300
BXY_0047200	BXY_0057400	BXY_0038000	BXY_0028400		BXY_0057600	BXY_0048400		BXY_1290500	BXY_0312000
BXY_0049100	BXY_0057500	BXY_0041800	BXY_0028900		BXY_0057800	BXY_0048500		BXY_0538300	BXY_0710800
BXY_0049700	BXY_0057600	BXY_0042000	BXY_0029100		BXY_0058100	BXY_0049000		BXY_1222900	BXY_1324700
BXY_0052100	BXY_0057800	BXY_0042100	BXY_0029200		BXY_0058200	BXY_0049300		BXY_1512200	BXY_0245500
BXY_0052400	BXY_0058100	BXY_0043000	BXY_0030100		BXY_0058800	BXY_0049400		BXY_1502100	BXY_1036500
BXY_0053000	BXY_0058200	BXY_0043200	BXY_0032600		BXY_0059600	BXY_0049900		BXY_0018100	BXY_0118400
BXY_0053200	BXY_0058800	BXY_0043900	BXY_0032700		BXY_0060200	BXY_0050000		BXY_0901400	BXY_1408200
BXY_0053400	BXY_0059600	BXY_0045500	BXY_0033300		BXY_0060900	BXY_0050200		BXY_0444500	BXY_0855300
BXY_0054000	BXY_0060200	BXY_0045600	BXY_0034000		BXY_0061700	BXY_0050300		BXY_0805600	BXY_0405700
BXY_0054100	BXY_0060900	BXY_0045900	BXY_0034200		BXY_0061900	BXY_0051900		BXY_1736800	BXY_0244900
BXY_0054200	BXY_0061700	BXY_0046100	BXY_0034900		BXY_0062100	BXY_0052400		BXY_1203300	BXY_1474600
BXY_0054500	BXY_0061900	BXY_0046600	BXY_0035000		BXY_0062300	BXY_0052800		BXY_0069400	BXY_1301100
BXY_0054900	BXY_0062100	BXY_0046900	BXY_0035500		BXY_0062500	BXY_0053000		BXY_0684400	BXY_1705100
BXY_0055200	BXY_0062300	BXY_0047100	BXY_0035900		BXY_0063600	BXY_0053700		BXY_0814400	BXY_1264700
BXY_0055600	BXY_0062500	BXY_0047400	BXY_0037000		BXY_0064800	BXY_0054200		BXY_1301300	BXY_0917600
BXY_0055800	BXY_0063600	BXY_0048000	BXY_0037300		BXY_0065000	BXY_0055200		BXY_1685700	BXY_1758500
BXY_0056200	BXY_0064800	BXY_0048200	BXY_0037800		BXY_0065100	BXY_0056200		BXY_1684500	BXY_1295200
BXY_0056400	BXY_0065000	BXY_0048300	BXY_0038000		BXY_0065800	BXY_0056700		BXY_0983700	BXY_0475900
BXY_0056700	BXY_0065100	BXY_0048400	BXY_0038100		BXY_0066200	BXY_0057200		BXY_1342600	BXY_0349700
BXY_0057100	BXY_0065800	BXY_0048500	BXY_0038500		BXY_0066600	BXY_0057400		BXY_1220800	BXY_1491700
BXY_0057200	BXY_0066200	BXY_0048700	BXY_0039200		BXY_0067200	BXY_0057500		BXY_0659800	BXY_0385300
BXY_0057400	BXY_0066600	BXY_0049000	BXY_0041000		BXY_0067300	BXY_0058100		BXY_0536300	BXY_1032400
BXY_0057500	BXY_0067200	BXY_0049300	BXY_0041800		BXY_0067500	BXY_0058200		BXY_0210700	BXY_1125900
BXY_0057600	BXY_0067300	BXY_0049400	BXY_0042000		BXY_0067900	BXY_0058500		BXY_0536600	BXY_1401200
BXY_0057800	BXY_0067500	BXY_0049900	BXY_0042100		BXY_0069400	BXY_0060000		BXY_0484300	BXY_1366100
BXY_0058100	BXY_0067900	BXY_0050000	BXY_0042900		BXY_0070600	BXY_0060200		BXY_0483400	BXY_0383200
BXY_0058200	BXY_0069400	BXY_0050200	BXY_0043200		BXY_0071500	BXY_0060900		BXY_0542900	BXY_1006600
BXY_0058800	BXY_0070600	BXY_0050300	BXY_0043700		BXY_0072000	BXY_0061700		BXY_0912600	BXY_1053800
BXY_0059600	BXY_0071000	BXY_0051900	BXY_0043900		BXY_0072500	BXY_0062100		BXY_0440100	BXY_1347300
BXY_0059800	BXY_0071300	BXY_0052100	BXY_0045600		BXY_0073500	BXY_0064800		BXY_1536300	BXY_0206800
BXY_0060200	BXY_0071500	BXY_0052400	BXY_0045900		BXY_0074300	BXY_0065800		BXY_1260100	BXY_1340800
BXY_0060900	BXY_0072000	BXY_0052800	BXY_0046600		BXY_0076400	BXY_0067200		BXY_1532700	BXY_0400600
BXY_0061000	BXY_0072500	BXY_0053000	BXY_0046900		BXY_0076600	BXY_0067300		BXY_1107600	BXY_0103000
BXY_0061700	BXY_0073500	BXY_0053600	BXY_0047100		BXY_0086900	BXY_0068900		BXY_0530200	BXY_0389300
BXY_0061900	BXY_0074300	BXY_0053700	BXY_0047200		BXY_0098900	BXY_0071000		BXY_0063600	BXY_1541600
BXY_0062100	BXY_0076400	BXY_0053800	BXY_0047400		BXY_0101400	BXY_0071300		BXY_1553900	BXY_0922100
BXY_0062300	BXY_0076600	BXY_0054200	BXY_0048200		BXY_0101700	BXY_0072500		BXY_1028400	BXY_0918000
BXY_0062500	BXY_0084700	BXY_0055100	BXY_0048300		BXY_0104400	BXY_0073500		BXY_1556400	BXY_0710100
BXY_0063600	BXY_0086900	BXY_0055200	BXY_0048400		BXY_0104700	BXY_0076100		BXY_0611900	BXY_0899700
BXY_0064800	BXY_0095400	BXY_0055300	BXY_0048500		BXY_0105100	BXY_0076400		BXY_0192800	BXY_0433200
BXY_0065000	BXY_0098900	BXY_0056200	BXY_0048600		BXY_0105500	BXY_0078600		BXY_1336200	BXY_1510600
BXY_0065100	BXY_0101400	BXY_0056700	BXY_0048900		BXY_0108700	BXY_0078700		BXY_1456700	BXY_0499300
BXY_0065800	BXY_0101700	BXY_0057100	BXY_0049000		BXY_0108800	BXY_0079300		BXY_1044500	BXY_1558200
BXY_0066200	BXY_0102000	BXY_0057200	BXY_0049100		BXY_0113900	BXY_0079400		BXY_1297100	BXY_0976400
BXY_0066400	BXY_0104400	BXY_0057400	BXY_0049300		BXY_0114900	BXY_0080000		BXY_0845300	BXY_0533400
BXY_0066600	BXY_0104700	BXY_0057500	BXY_0049400		BXY_0119500	BXY_0080200		BXY_1021100	BXY_1315300
BXY_0067200	BXY_0105100	BXY_0057800	BXY_0049900		BXY_0122400	BXY_0081000		BXY_0649200	BXY_0960300
BXY_0067300	BXY_0105500	BXY_0058100	BXY_0050000		BXY_0123700	BXY_0081100		BXY_0443400	BXY_1241000
BXY_0067500	BXY_0108700	BXY_0058200	BXY_0050200		BXY_0137500	BXY_0081500		BXY_0473400	BXY_0860200
BXY_0067900	BXY_0108800	BXY_0058500	BXY_0050300		BXY_0152100	BXY_0081900		BXY_1442200	BXY_0425700
BXY_0068400	BXY_0113900	BXY_0058800	BXY_0051000		BXY_0152800	BXY_0082000		BXY_0681500	BXY_1280700
BXY_0068900	BXY_0114900	BXY_0060000	BXY_0051900		BXY_0156200	BXY_0082100		BXY_1137000	BXY_0933800
BXY_0069400	BXY_0117600	BXY_0060200	BXY_0052400		BXY_0157000	BXY_0082800		BXY_0644700	BXY_1369300
BXY_0070500	BXY_0119500	BXY_0060900	BXY_0052800		BXY_0159600	BXY_0083400		BXY_0839500	BXY_0307300
BXY_0070600	BXY_0122400	BXY_0061700	BXY_0053000		BXY_0159700	BXY_0084400		BXY_0028300	BXY_0810700
BXY_0071500	BXY_0123700	BXY_0062100	BXY_0053100		BXY_0160100	BXY_0084600		BXY_0693300	BXY_1369900
BXY_0072000	BXY_0128500	BXY_0062900	BXY_0053400		BXY_0160400	BXY_0084700		BXY_0684200	BXY_0624100
BXY_0072500	BXY_0128800	BXY_0064800	BXY_0053700		BXY_0160900	BXY_0085300		BXY_1043700	BXY_0695100
BXY_0073500	BXY_0133000	BXY_0065800	BXY_0054000		BXY_0162000	BXY_0085500		BXY_0845900	BXY_0557400
BXY_0074200	BXY_0137500	BXY_0066200	BXY_0054200		BXY_0163400	BXY_0085600		BXY_1176400	BXY_1336400
BXY_0074300	BXY_0150700	BXY_0066300	BXY_0054500		BXY_0163500	BXY_0085900		BXY_1680400	BXY_0857000
BXY_0075000	BXY_0152100	BXY_0067200	BXY_0054800		BXY_0163600	BXY_0087200		BXY_1611200	BXY_0869400
BXY_0075800	BXY_0152800	BXY_0067300	BXY_0054900		BXY_0163700	BXY_0087500		BXY_1312900	BXY_1755000
BXY_0076400	BXY_0154800	BXY_0067700	BXY_0055200		BXY_0163900	BXY_0087700		BXY_1268400	BXY_1211500
BXY_0076600	BXY_0156200	BXY_0068200	BXY_0056200		BXY_0164400	BXY_0087800		BXY_0299500	BXY_0480400
BXY_0082300	BXY_0157000	BXY_0068900	BXY_0056400		BXY_0165000	BXY_0088100		BXY_0061900	BXY_0085900
BXY_0084300	BXY_0159200	BXY_0069800	BXY_0056700		BXY_0166900	BXY_0088500		BXY_0694000	BXY_1061700
BXY_0085600	BXY_0159600	BXY_0069900	BXY_0057200		BXY_0168900	BXY_0088600		BXY_1545600	BXY_0727700
BXY_0086900	BXY_0159700	BXY_0071000	BXY_0057400		BXY_0169000	BXY_0089400		BXY_1302800	BXY_0558000
BXY_0088300	BXY_0160100	BXY_0071300	BXY_0057500		BXY_0170300	BXY_0089700		BXY_0484500	BXY_0581300
BXY_0088400	BXY_0160200	BXY_0071500	BXY_0058100		BXY_0170500	BXY_0090400		BXY_0584000	BXY_0572400
BXY_0098900	BXY_0160400	BXY_0072500	BXY_0058200		BXY_0170600	BXY_0091400		BXY_1285600	BXY_1563800
BXY_0101400	BXY_0160900	BXY_0072700	BXY_0058500		BXY_0170800	BXY_0091700		BXY_0294700	BXY_0129400
BXY_0101700	BXY_0162000	BXY_0073400	BXY_0058700		BXY_0170900	BXY_0092300		BXY_1279500	BXY_0867000
BXY_0103600	BXY_0163400	BXY_0073500	BXY_0059700		BXY_0171300	BXY_0092800		BXY_1076800	BXY_0522800
BXY_0104400	BXY_0163500	BXY_0074000	BXY_0060000		BXY_0171900	BXY_0093000		BXY_1677700	BXY_1318200
BXY_0104700	BXY_0163600	BXY_0075200	BXY_0060200		BXY_0172100	BXY_0094000		BXY_1113100	BXY_0939500
BXY_0105100	BXY_0163700	BXY_0075800	BXY_0060900		BXY_0173800	BXY_0094100		BXY_0477600	BXY_1606800
BXY_0105300	BXY_0163900	BXY_0076100	BXY_0061000		BXY_0174100	BXY_0094200		BXY_1016700	BXY_0279100
BXY_0105500	BXY_0164400	BXY_0076400	BXY_0061300		BXY_0174700	BXY_0094300		BXY_0922800	BXY_0325900
BXY_0106700	BXY_0165000	BXY_0078600	BXY_0061600		BXY_0175300	BXY_0094400		BXY_0452200	BXY_1214200
BXY_0107300	BXY_0166900	BXY_0078700	BXY_0061700		BXY_0175400	BXY_0094800		BXY_0527200	BXY_0053700
BXY_0108700	BXY_0168900	BXY_0079300	BXY_0062100		BXY_0175700	BXY_0095100		BXY_1294700	BXY_1372700
BXY_0108800	BXY_0169000	BXY_0079400	BXY_0062500		BXY_0175900	BXY_0095200		BXY_1573400	BXY_1186500
BXY_0113900	BXY_0170300	BXY_0080000	BXY_0063700		BXY_0176000	BXY_0095500		BXY_0098900	BXY_1069600
BXY_0114900	BXY_0170500	BXY_0080200	BXY_0064700		BXY_0177500	BXY_0095600		BXY_1549200	BXY_0462300
BXY_0115300	BXY_0170600	BXY_0081000	BXY_0064800		BXY_0177600	BXY_0096200		BXY_0418900	BXY_1061900
BXY_0119500	BXY_0170800	BXY_0081100	BXY_0065000		BXY_0178200	BXY_0096300		BXY_0684800	BXY_0095100
BXY_0121600	BXY_0170900	BXY_0081200	BXY_0065500		BXY_0178400	BXY_0096400		BXY_0650400	BXY_0160500
BXY_0121800	BXY_0171300	BXY_0081500	BXY_0065800		BXY_0178800	BXY_0096700		BXY_1095600	BXY_1156600
BXY_0122400	BXY_0171900	BXY_0081900	BXY_0066700		BXY_0179000	BXY_0097100		BXY_0716600	BXY_1358900
BXY_0123100	BXY_0172100	BXY_0082000	BXY_0067200		BXY_0179400	BXY_0098000		BXY_1235400	BXY_1579900
BXY_0123700	BXY_0173800	BXY_0082100	BXY_0067300		BXY_0179800	BXY_0098400		BXY_0067500	BXY_0194100
BXY_0126100	BXY_0174100	BXY_0082400	BXY_0067400		BXY_0180200	BXY_0098600		BXY_1217600	BXY_1283600
BXY_0132900	BXY_0174700	BXY_0082800	BXY_0067900		BXY_0180400	BXY_0098700		BXY_0055800	BXY_0664300
BXY_0133500	BXY_0175300	BXY_0083400	BXY_0068400		BXY_0181200	BXY_0099100		BXY_0844600	BXY_0915800
BXY_0134700	BXY_0175400	BXY_0084300	BXY_0068700		BXY_0181400	BXY_0099300		BXY_1534500	BXY_0263000
BXY_0135000	BXY_0175700	BXY_0084400	BXY_0068900		BXY_0182100	BXY_0099600		BXY_1229300	BXY_1379600
BXY_0135500	BXY_0175900	BXY_0084600	BXY_0069700		BXY_0183800	BXY_0099800		BXY_0057600	BXY_1141200
BXY_0137500	BXY_0176000	BXY_0084700	BXY_0071000		BXY_0184300	BXY_0100800		BXY_0205100	BXY_0708000
BXY_0144000	BXY_0177500	BXY_0085300	BXY_0071300		BXY_0185400	BXY_0101000		BXY_0442500	BXY_0760500
BXY_0144400	BXY_0177600	BXY_0085500	BXY_0071400		BXY_0185500	BXY_0101100		BXY_1360700	BXY_0047400
BXY_0145200	BXY_0178200	BXY_0085600	BXY_0071700		BXY_0185900	BXY_0101300		BXY_0816100	BXY_0234900
BXY_0148600	BXY_0178400	BXY_0085900	BXY_0072500		BXY_0186400	BXY_0101400		BXY_0530400	BXY_1654900
BXY_0151500	BXY_0178800	BXY_0087200	BXY_0073000		BXY_0186600	BXY_0101700		BXY_0528300	BXY_1448000
BXY_0152100	BXY_0179000	BXY_0087500	BXY_0073100		BXY_0189600	BXY_0102000		BXY_1143700	BXY_1313200
BXY_0152500	BXY_0179400	BXY_0087700	BXY_0073500		BXY_0190400	BXY_0103000		BXY_0656400	BXY_1163200
BXY_0152800	BXY_0179800	BXY_0087800	BXY_0073600		BXY_0190500	BXY_0103100		BXY_0683500	BXY_0396800
BXY_0156200	BXY_0180200	BXY_0088100	BXY_0073800		BXY_0190600	BXY_0103400		BXY_0168900	BXY_0516000
BXY_0157000	BXY_0180400	BXY_0088500	BXY_0074700		BXY_0190700	BXY_0103500		BXY_1741900	BXY_0862500
BXY_0159600	BXY_0181200	BXY_0088600	BXY_0075600		BXY_0191700	BXY_0104000		BXY_1557000	BXY_1131900
BXY_0159700	BXY_0181400	BXY_0089400	BXY_0076100		BXY_0192000	BXY_0104400		BXY_0253300	BXY_1708500
BXY_0160100	BXY_0182100	BXY_0089700	BXY_0076400		BXY_0192300	BXY_0105300		BXY_1017900	BXY_0450200
BXY_0160400	BXY_0183200	BXY_0090200	BXY_0076600		BXY_0192700	BXY_0106400		BXY_1045700	BXY_0185000
BXY_0160900	BXY_0183800	BXY_0090400	BXY_0078600		BXY_0192800	BXY_0107500		BXY_0696100	BXY_0451300
BXY_0161700	BXY_0184300	BXY_0091400	BXY_0078700		BXY_0193000	BXY_0108700		BXY_0454400	BXY_0692900
BXY_0162000	BXY_0185400	BXY_0091700	BXY_0079300		BXY_0193300	BXY_0108900		BXY_1306700	BXY_1627900
BXY_0162700	BXY_0185500	BXY_0092300	BXY_0079400		BXY_0195500	BXY_0109100		BXY_0295900	BXY_0929000
BXY_0163400	BXY_0185900	BXY_0092800	BXY_0080000		BXY_0195700	BXY_0110300		BXY_1733400	BXY_1614400
BXY_0163500	BXY_0186400	BXY_0092900	BXY_0080200		BXY_0196200	BXY_0110600		BXY_0715200	BXY_0087700
BXY_0163600	BXY_0186600	BXY_0093000	BXY_0081000		BXY_0205100	BXY_0110900		BXY_1069800	BXY_1028000
BXY_0163700	BXY_0189600	BXY_0093900	BXY_0081100		BXY_0207300	BXY_0111100		BXY_0062300	BXY_0409900
BXY_0163900	BXY_0190400	BXY_0094000	BXY_0081500		BXY_0210600	BXY_0113900		BXY_0542000	BXY_1180900
BXY_0164400	BXY_0190500	BXY_0094100	BXY_0081900		BXY_0210700	BXY_0114100		BXY_0808100	BXY_1425800
BXY_0165000	BXY_0190600	BXY_0094200	BXY_0082000		BXY_0211900	BXY_0114700		BXY_0814800	BXY_0204300
BXY_0166900	BXY_0190700	BXY_0094300	BXY_0082100		BXY_0212400	BXY_0116400		BXY_1473700	BXY_0704000
BXY_0168900	BXY_0191700	BXY_0094400	BXY_0082800		BXY_0212900	BXY_0117100		BXY_0686600	BXY_0937100
BXY_0169000	BXY_0192000	BXY_0094800	BXY_0083300		BXY_0213700	BXY_0117600		BXY_0923700	BXY_0973300
BXY_0169900	BXY_0192300	BXY_0095100	BXY_0083400		BXY_0214400	BXY_0117700		BXY_0683600	BXY_1421100
BXY_0170300	BXY_0192700	BXY_0095200	BXY_0084400		BXY_0215300	BXY_0118300		BXY_1040900	BXY_1445000
BXY_0170500	BXY_0192800	BXY_0095500	BXY_0084600		BXY_0244500	BXY_0118400		BXY_0485700	BXY_1481700
BXY_0170600	BXY_0193000	BXY_0095600	BXY_0084700		BXY_0253300	BXY_0118700		BXY_0913000	BXY_1148400
BXY_0170800	BXY_0193300	BXY_0096200	BXY_0085200		BXY_0254000	BXY_0118800		BXY_0780100	BXY_1149800
BXY_0170900	BXY_0195500	BXY_0096300	BXY_0085300		BXY_0254200	BXY_0119000		BXY_1352900	BXY_0720600
BXY_0171300	BXY_0195700	BXY_0096400	BXY_0085400		BXY_0254300	BXY_0119500		BXY_0114900	BXY_0467800
BXY_0171900	BXY_0196200	BXY_0096700	BXY_0085500		BXY_0258600	BXY_0119600		BXY_0713700	BXY_1467800
BXY_0172100	BXY_0205100	BXY_0097100	BXY_0085600		BXY_0260600	BXY_0119900		BXY_1218600	BXY_1418400
BXY_0173800	BXY_0207300	BXY_0098000	BXY_0085700		BXY_0261300	BXY_0121300		BXY_0690800	BXY_1758600
BXY_0174100	BXY_0208300	BXY_0098400	BXY_0085900		BXY_0262000	BXY_0121500		BXY_1552300	BXY_0665300
BXY_0174700	BXY_0210600	BXY_0098600	BXY_0086300		BXY_0263700	BXY_0122100		BXY_1306200	BXY_1455800
BXY_0175300	BXY_0210700	BXY_0098700	BXY_0086600		BXY_0273200	BXY_0122400		BXY_1505600	BXY_0292800
BXY_0175400	BXY_0211900	BXY_0099000	BXY_0086800		BXY_0277300	BXY_0122500		BXY_0870400	BXY_0971300
BXY_0175700	BXY_0212400	BXY_0099100	BXY_0086900		BXY_0277600	BXY_0122600		BXY_0628400	BXY_0523300
BXY_0175900	BXY_0212900	BXY_0099300	BXY_0087200		BXY_0286500	BXY_0123400		BXY_1452100	BXY_0389200
BXY_0176000	BXY_0213200	BXY_0099600	BXY_0087400		BXY_0289100	BXY_0123700		BXY_0532000	BXY_1541700
BXY_0176300	BXY_0213700	BXY_0099800	BXY_0087500		BXY_0290200	BXY_0124000		BXY_0418000	BXY_1178000
BXY_0177500	BXY_0214400	BXY_0100800	BXY_0087700		BXY_0290800	BXY_0124600		BXY_0420700	BXY_0899600
BXY_0177600	BXY_0215300	BXY_0101000	BXY_0087800		BXY_0290900	BXY_0126000		BXY_0447900	BXY_0504700
BXY_0178200	BXY_0233800	BXY_0101100	BXY_0088100		BXY_0291100	BXY_0126100		BXY_0689000	BXY_0870200
BXY_0178400	BXY_0240100	BXY_0101300	BXY_0088500		BXY_0291200	BXY_0126700		BXY_1368100	BXY_0082800
BXY_0178800	BXY_0244500	BXY_0101400	BXY_0088600		BXY_0291800	BXY_0127700		BXY_0303200	BXY_1223300
BXY_0179000	BXY_0253300	BXY_0101600	BXY_0088900		BXY_0292000	BXY_0128500		BXY_0768200	BXY_1522800
BXY_0179400	BXY_0254000	BXY_0101700	BXY_0089400		BXY_0292300	BXY_0129400		BXY_1461800	BXY_0635800
BXY_0179800	BXY_0254200	BXY_0102000	BXY_0089700		BXY_0294400	BXY_0129700		BXY_0531100	BXY_1453400
BXY_0180200	BXY_0254300	BXY_0103000	BXY_0090400		BXY_0294700	BXY_0133000		BXY_1199700	BXY_0514200
BXY_0180400	BXY_0258600	BXY_0103100	BXY_0091400		BXY_0295900	BXY_0133500		BXY_0699600	BXY_0034200
BXY_0181200	BXY_0260600	BXY_0103400	BXY_0091700		BXY_0296100	BXY_0134300		BXY_1232400	BXY_0273700
BXY_0181400	BXY_0261300	BXY_0103500	BXY_0092300		BXY_0296300	BXY_0138600		BXY_0685000	BXY_1661800
BXY_0182100	BXY_0262000	BXY_0104000	BXY_0092800		BXY_0296500	BXY_0143000		BXY_1502000	BXY_0933900
BXY_0182600	BXY_0263700	BXY_0104400	BXY_0093000		BXY_0297000	BXY_0143300		BXY_0162000	BXY_0306500
BXY_0182700	BXY_0273200	BXY_0104700	BXY_0093400		BXY_0297400	BXY_0143800		BXY_1210700	BXY_1398400
BXY_0183800	BXY_0277300	BXY_0105300	BXY_0094000		BXY_0297700	BXY_0147500		BXY_1008700	BXY_0491200
BXY_0184300	BXY_0277600	BXY_0105700	BXY_0094100		BXY_0297900	BXY_0152800		BXY_1557300	BXY_1339000
BXY_0185400	BXY_0286500	BXY_0106400	BXY_0094200		BXY_0298100	BXY_0153500		BXY_0065100	BXY_0089700
BXY_0185500	BXY_0289100	BXY_0106700	BXY_0094300		BXY_0298800	BXY_0153800		BXY_1206100	BXY_0587300
BXY_0185900	BXY_0290200	BXY_0107500	BXY_0094400		BXY_0299500	BXY_0156200		BXY_1572700	BXY_0880300
BXY_0186400	BXY_0290800	BXY_0108700	BXY_0094800		BXY_0299600	BXY_0157000		BXY_0927700	BXY_1463700
BXY_0186600	BXY_0290900	BXY_0108800	BXY_0095100		BXY_0300500	BXY_0159600		BXY_0820700	BXY_1024300
BXY_0187000	BXY_0291100	BXY_0108900	BXY_0095200		BXY_0300600	BXY_0159700		BXY_0422900	BXY_0863000
BXY_0189600	BXY_0291200	BXY_0109100	BXY_0095500		BXY_0300800	BXY_0160200		BXY_0483100	BXY_0869500
BXY_0190400	BXY_0291800	BXY_0109900	BXY_0095600		BXY_0301500	BXY_0160400		BXY_1077600	BXY_1066900
BXY_0190500	BXY_0292000	BXY_0110300	BXY_0096200		BXY_0302100	BXY_0160500		BXY_0484200	BXY_1503500
BXY_0190600	BXY_0292300	BXY_0110600	BXY_0096300		BXY_0302200	BXY_0160900		BXY_1293600	BXY_0591600
BXY_0190700	BXY_0294400	BXY_0110800	BXY_0096400		BXY_0302400	BXY_0161800		BXY_0851400	BXY_0964300
BXY_0191700	BXY_0294700	BXY_0110900	BXY_0096500		BXY_0302500	BXY_0162500		BXY_1182000	BXY_1202300
BXY_0192000	BXY_0295900	BXY_0111000	BXY_0096700		BXY_0303200	BXY_0162900		BXY_0681100	BXY_0984200
BXY_0192300	BXY_0296100	BXY_0111100	BXY_0097100		BXY_0303700	BXY_0163400		BXY_1032200	BXY_0301300
BXY_0192700	BXY_0296300	BXY_0113900	BXY_0098000		BXY_0305100	BXY_0163500		BXY_1469500	BXY_1753400
BXY_0192800	BXY_0296500	BXY_0114100	BXY_0098400		BXY_0305700	BXY_0163600		BXY_0163700	BXY_0048200
BXY_0192900	BXY_0297000	BXY_0114200	BXY_0098600		BXY_0306100	BXY_0163900		BXY_0900500	BXY_0004600
BXY_0193000	BXY_0297400	BXY_0114700	BXY_0098700		BXY_0306900	BXY_0165400		BXY_0196200	BXY_1159500
BXY_0193300	BXY_0297700	BXY_0114800	BXY_0099100		BXY_0307000	BXY_0165800		BXY_0036500	BXY_1213400
BXY_0195500	BXY_0297900	BXY_0116400	BXY_0099300		BXY_0322400	BXY_0167600		BXY_0654900	BXY_0921800
BXY_0195600	BXY_0298100	BXY_0116500	BXY_0099600		BXY_0371300	BXY_0167800		BXY_1084000	BXY_1417900
BXY_0195700	BXY_0298800	BXY_0117000	BXY_0099800		BXY_0402800	BXY_0167900		BXY_1197400	BXY_0632600
BXY_0195900	BXY_0299500	BXY_0117100	BXY_0100200		BXY_0402900	BXY_0168200		BXY_0547600	BXY_0609000
BXY_0196200	BXY_0299600	BXY_0117300	BXY_0100300		BXY_0415300	BXY_0168600		BXY_1011000	BXY_1229200
BXY_0197100	BXY_0300500	BXY_0117600	BXY_0100800		BXY_0415500	BXY_0169100		BXY_1734900	BXY_0610800
BXY_0198000	BXY_0300600	BXY_0117700	BXY_0101000		BXY_0416000	BXY_0170200		BXY_1332500	BXY_0722600
BXY_0203100	BXY_0300800	BXY_0118300	BXY_0101100		BXY_0416500	BXY_0170300		BXY_0617700	BXY_0522900
BXY_0203800	BXY_0301500	BXY_0118400	BXY_0101300		BXY_0416900	BXY_0170500		BXY_1582400	BXY_1378700
BXY_0205100	BXY_0302100	BXY_0118700	BXY_0101400		BXY_0417200	BXY_0170800		BXY_0137500	BXY_0364800
BXY_0205200	BXY_0302200	BXY_0118800	BXY_0101700		BXY_0417800	BXY_0171300		BXY_0419100	BXY_1372000
BXY_0206700	BXY_0302400	BXY_0119000	BXY_0102000		BXY_0418000	BXY_0171800		BXY_0482400	BXY_1711200
BXY_0207100	BXY_0302500	BXY_0119200	BXY_0102800		BXY_0418400	BXY_0171900		BXY_0629400	BXY_0239500
BXY_0207300	BXY_0303200	BXY_0119500	BXY_0102900		BXY_0418500	BXY_0172700		BXY_1519100	BXY_0938000
BXY_0207700	BXY_0303700	BXY_0119600	BXY_0103000		BXY_0418800	BXY_0173100		BXY_0922600	BXY_1325700
BXY_0207800	BXY_0305100	BXY_0119900	BXY_0103100		BXY_0418900	BXY_0173400		BXY_0074300	BXY_0110300
BXY_0208000	BXY_0305700	BXY_0120000	BXY_0103400		BXY_0419100	BXY_0173600		BXY_0417200	BXY_1476000
BXY_0208100	BXY_0306100	BXY_0120300	BXY_0103500		BXY_0419200	BXY_0175900		BXY_0438300	BXY_1193400
BXY_0208200	BXY_0306900	BXY_0120700	BXY_0104000		BXY_0420500	BXY_0177500		BXY_0646500	BXY_0233100
BXY_0209600	BXY_0307000	BXY_0120800	BXY_0104200		BXY_0420700	BXY_0177600		BXY_1462100	BXY_1703500
BXY_0210600	BXY_0322400	BXY_0120900	BXY_0104400		BXY_0420800	BXY_0178200		BXY_1112700	BXY_0936400
BXY_0210700	BXY_0371300	BXY_0121300	BXY_0104500		BXY_0420900	BXY_0178400		BXY_0445100	BXY_1131800
BXY_0210800	BXY_0384700	BXY_0121500	BXY_0105000		BXY_0421300	BXY_0179000		BXY_1243800	BXY_0531800
BXY_0211900	BXY_0398500	BXY_0122100	BXY_0105100		BXY_0421400	BXY_0179400		BXY_0529100	BXY_1127000
BXY_0212400	BXY_0400800	BXY_0122400	BXY_0105300		BXY_0421800	BXY_0179800		BXY_0684100	BXY_1391900
BXY_0212900	BXY_0402800	BXY_0122500	BXY_0106200		BXY_0422500	BXY_0180200		BXY_1494700	BXY_0250300
BXY_0213400	BXY_0402900	BXY_0122600	BXY_0106400		BXY_0422600	BXY_0180300		BXY_0959700	BXY_1112200
BXY_0213500	BXY_0404000	BXY_0123000	BXY_0107500		BXY_0422900	BXY_0180400		BXY_0038600	BXY_0492300
BXY_0213700	BXY_0415300	BXY_0123400	BXY_0108200		BXY_0423000	BXY_0181200		BXY_0453000	BXY_0662300
BXY_0214400	BXY_0415500	BXY_0123700	BXY_0108700		BXY_0423200	BXY_0181400		BXY_0690300	BXY_0084400
BXY_0214500	BXY_0416000	BXY_0123900	BXY_0108900		BXY_0426400	BXY_0181500		BXY_0172100	BXY_0664200
BXY_0215300	BXY_0416500	BXY_0124000	BXY_0109100		BXY_0426600	BXY_0183400		BXY_0842300	BXY_0081900
BXY_0217400	BXY_0416900	BXY_0124600	BXY_0110300		BXY_0426800	BXY_0185000		BXY_0054100	BXY_0908000
BXY_0223000	BXY_0417200	BXY_0125400	BXY_0110600		BXY_0427200	BXY_0185400		BXY_1133900	BXY_0991600
BXY_0223100	BXY_0417800	BXY_0126000	BXY_0110900		BXY_0427900	BXY_0185500		BXY_0688400	BXY_1376700
BXY_0228100	BXY_0418000	BXY_0126100	BXY_0111100		BXY_0428300	BXY_0185900		BXY_0952500	BXY_1580300
BXY_0240000	BXY_0418400	BXY_0126700	BXY_0113900		BXY_0428500	BXY_0186600		BXY_0716200	BXY_1308000
BXY_0240700	BXY_0418500	BXY_0127400	BXY_0114000		BXY_0429600	BXY_0187200		BXY_1269400	BXY_0945700
BXY_0242300	BXY_0418800	BXY_0127700	BXY_0114100		BXY_0430100	BXY_0187300		BXY_1043500	BXY_1623900
BXY_0243300	BXY_0418900	BXY_0128200	BXY_0114700		BXY_0431300	BXY_0188100		BXY_0186400	BXY_0970200
BXY_0244500	BXY_0419100	BXY_0128500	BXY_0115100		BXY_0431700	BXY_0188300		BXY_0417800	BXY_0079400
BXY_0246300	BXY_0419200	BXY_0129400	BXY_0115600		BXY_0433900	BXY_0188400		BXY_1300100	BXY_1762600
BXY_0246500	BXY_0420500	BXY_0129700	BXY_0116400		BXY_0434200	BXY_0189200		BXY_1336500	BXY_1114500
BXY_0248000	BXY_0420700	BXY_0130200	BXY_0117100		BXY_0434400	BXY_0189600		BXY_1633600	BXY_1525000
BXY_0248200	BXY_0420800	BXY_0133000	BXY_0117600		BXY_0434900	BXY_0190500		BXY_0473900	BXY_1576100
BXY_0253300	BXY_0420900	BXY_0133500	BXY_0117700		BXY_0435200	BXY_0191200		BXY_1459000	BXY_1468600
BXY_0254000	BXY_0421300	BXY_0134300	BXY_0118300		BXY_0435400	BXY_0191700		BXY_1181700	BXY_0143000
BXY_0254200	BXY_0421400	BXY_0138600	BXY_0118400		BXY_0436100	BXY_0192000		BXY_0302500	BXY_1165200
BXY_0254300	BXY_0421800	BXY_0143000	BXY_0118700		BXY_0437800	BXY_0193000		BXY_0442900	BXY_1708400
BXY_0258600	BXY_0422500	BXY_0143300	BXY_0118800		BXY_0438300	BXY_0193300		BXY_0604000	BXY_0868900
BXY_0260600	BXY_0422600	BXY_0143800	BXY_0119000		BXY_0439200	BXY_0194100		BXY_1010100	BXY_1267100
BXY_0261300	BXY_0422900	BXY_0147500	BXY_0119400		BXY_0439500	BXY_0195200		BXY_1029600	BXY_0188400
BXY_0262000	BXY_0423000	BXY_0150700	BXY_0119500		BXY_0440100	BXY_0195500		BXY_1349800	BXY_1004900
BXY_0263700	BXY_0423200	BXY_0152800	BXY_0119600		BXY_0440400	BXY_0195600		BXY_0691400	BXY_1228400
BXY_0269400	BXY_0426400	BXY_0153500	BXY_0119700		BXY_0440600	BXY_0195800		BXY_0613700	BXY_1748700
BXY_0273200	BXY_0426600	BXY_0153800	BXY_0119900		BXY_0440800	BXY_0198600		BXY_0542100	BXY_1651600
BXY_0275600	BXY_0426800	BXY_0154200	BXY_0121000		BXY_0441000	BXY_0200000		BXY_1488900	BXY_0042100
BXY_0277300	BXY_0427200	BXY_0156200	BXY_0121300		BXY_0441600	BXY_0200300		BXY_0166900	BXY_0873400
BXY_0277600	BXY_0427300	BXY_0157000	BXY_0121500		BXY_0441700	BXY_0201100		BXY_0066600	BXY_0929700
BXY_0277800	BXY_0427900	BXY_0159600	BXY_0121900		BXY_0442500	BXY_0201800		BXY_0680300	BXY_1507500
BXY_0280000	BXY_0428300	BXY_0159700	BXY_0122000		BXY_0442900	BXY_0201900		BXY_0421300	BXY_0694500
BXY_0281800	BXY_0428500	BXY_0160200	BXY_0122100		BXY_0443000	BXY_0202600		BXY_0925400	BXY_0292900
BXY_0283200	BXY_0429600	BXY_0160400	BXY_0122400		BXY_0443400	BXY_0202900		BXY_0482700	BXY_1694300
BXY_0285500	BXY_0430100	BXY_0160500	BXY_0122500		BXY_0444300	BXY_0203900		BXY_1527500	BXY_0049300
BXY_0286500	BXY_0431300	BXY_0160900	BXY_0122600		BXY_0444400	BXY_0204100		BXY_0809100	BXY_0173100
BXY_0286600	BXY_0431700	BXY_0161800	BXY_0123300		BXY_0444500	BXY_0204300		BXY_1222200	BXY_0478500
BXY_0289100	BXY_0433900	BXY_0162500	BXY_0123400		BXY_0444600	BXY_0205000		BXY_0160100	BXY_1139200
BXY_0289300	BXY_0434200	BXY_0162900	BXY_0123700		BXY_0445100	BXY_0205200		BXY_0823100	BXY_1180800
BXY_0290200	BXY_0434400	BXY_0163400	BXY_0124000		BXY_0445400	BXY_0206000		BXY_1592900	BXY_0834100
BXY_0290800	BXY_0434900	BXY_0163500	BXY_0124100		BXY_0445500	BXY_0206100		BXY_1112800	BXY_1055600
BXY_0290900	BXY_0435200	BXY_0163600	BXY_0124200		BXY_0445600	BXY_0206300		BXY_1143400	BXY_1044200
BXY_0291100	BXY_0435400	BXY_0163900	BXY_0124600		BXY_0445800	BXY_0206800		BXY_0682600	BXY_0210500
BXY_0291200	BXY_0436100	BXY_0165400	BXY_0124700		BXY_0446100	BXY_0207000		BXY_1509300	BXY_1049300
BXY_0291800	BXY_0437800	BXY_0165800	BXY_0125000		BXY_0446300	BXY_0207200		BXY_1133400	BXY_1036700
BXY_0292000	BXY_0438300	BXY_0167600	BXY_0125200		BXY_0446500	BXY_0207300		BXY_1068400	BXY_0973400
BXY_0292300	BXY_0439200	BXY_0167800	BXY_0126000		BXY_0447000	BXY_0207400		BXY_0578900	BXY_0082100
BXY_0294400	BXY_0439500	BXY_0167900	BXY_0126100		BXY_0447900	BXY_0208000		BXY_1010400	BXY_1292500
BXY_0294700	BXY_0440100	BXY_0168200	BXY_0126700		BXY_0448300	BXY_0208500		BXY_1493000	BXY_1169000
BXY_0295900	BXY_0440400	BXY_0168600	BXY_0127100		BXY_0448400	BXY_0208700		BXY_0545400	BXY_0050000
BXY_0296100	BXY_0440600	BXY_0169100	BXY_0127600		BXY_0451400	BXY_0209100		BXY_0607200	BXY_1736100
BXY_0296300	BXY_0440800	BXY_0170000	BXY_0127700		BXY_0451600	BXY_0209600		BXY_0273200	BXY_0574900
BXY_0296500	BXY_0441000	BXY_0170200	BXY_0128500		BXY_0451800	BXY_0210500		BXY_0982400	BXY_1554900
BXY_0296700	BXY_0441600	BXY_0170300	BXY_0128800		BXY_0452200	BXY_0210900		BXY_0041300	BXY_1524400
BXY_0297000	BXY_0441700	BXY_0170500	BXY_0129100		BXY_0452500	BXY_0211400		BXY_1684600	BXY_1185500
BXY_0297400	BXY_0442500	BXY_0170600	BXY_0129200		BXY_0453000	BXY_0211900		BXY_0260600	BXY_1701500
BXY_0297500	BXY_0442900	BXY_0170700	BXY_0129400		BXY_0454100	BXY_0212200		BXY_1331400	BXY_1149900
BXY_0297700	BXY_0443000	BXY_0170800	BXY_0129700		BXY_0454300	BXY_0212400		BXY_0418400	BXY_0262600
BXY_0297900	BXY_0443400	BXY_0170900	BXY_0132900		BXY_0454400	BXY_0212900		BXY_0446100	BXY_0560700
BXY_0298100	BXY_0444300	BXY_0171300	BXY_0133000		BXY_0455300	BXY_0213600		BXY_1445400	BXY_0098400
BXY_0298200	BXY_0444400	BXY_0171800	BXY_0133500		BXY_0455700	BXY_0215300		BXY_0675800	BXY_1216400
BXY_0298800	BXY_0444500	BXY_0171900	BXY_0133800		BXY_0456700	BXY_0217100		BXY_0645700	BXY_1702900
BXY_0299000	BXY_0444600	BXY_0172400	BXY_0134300		BXY_0457700	BXY_0217400		BXY_0485400	BXY_1274800
BXY_0299500	BXY_0445100	BXY_0172700	BXY_0135200		BXY_0457900	BXY_0217900		BXY_1288900	BXY_0007800
BXY_0299600	BXY_0445400	BXY_0173100	BXY_0137800		BXY_0460300	BXY_0218800		BXY_1573100	BXY_1648900
BXY_0300500	BXY_0445500	BXY_0173400	BXY_0138600		BXY_0460900	BXY_0221400		BXY_0615600	BXY_0096400
BXY_0300600	BXY_0445600	BXY_0173600	BXY_0139500		BXY_0461800	BXY_0225100		BXY_1549500	BXY_0917400
BXY_0300800	BXY_0445800	BXY_0174100	BXY_0140900		BXY_0464600	BXY_0226900		BXY_0868400	BXY_1295400
BXY_0301500	BXY_0446100	BXY_0174600	BXY_0142600		BXY_0469600	BXY_0228100		BXY_0486000	BXY_0457000
BXY_0302100	BXY_0446300	BXY_0174700	BXY_0143000		BXY_0472700	BXY_0228800		BXY_0674300	BXY_1478300
BXY_0302200	BXY_0446500	BXY_0175900	BXY_0143300		BXY_0473400	BXY_0228900		BXY_1512100	BXY_0607500
BXY_0302400	BXY_0447000	BXY_0176000	BXY_0143800		BXY_0473500	BXY_0231100		BXY_0175700	BXY_0334800
BXY_0302500	BXY_0447900	BXY_0176300	BXY_0145200		BXY_0473600	BXY_0231200		BXY_0420800	BXY_1293800
BXY_0303200	BXY_0448300	BXY_0176700	BXY_0147500		BXY_0473700	BXY_0232200		BXY_1317600	BXY_1315800
BXY_0303300	BXY_0448400	BXY_0177500	BXY_0148000		BXY_0473900	BXY_0233100		BXY_1304600	BXY_0523200
BXY_0303700	BXY_0451400	BXY_0177600	BXY_0148400		BXY_0474500	BXY_0234900		BXY_1276300	BXY_0327300
BXY_0303800	BXY_0451600	BXY_0178200	BXY_0149800		BXY_0477200	BXY_0236400		BXY_0298100	BXY_1433200
BXY_0305100	BXY_0451800	BXY_0178400	BXY_0152800		BXY_0477500	BXY_0236600		BXY_1583200	BXY_1548700
BXY_0305700	BXY_0452200	BXY_0179000	BXY_0153100		BXY_0477600	BXY_0239500		BXY_0906100	BXY_1328000
BXY_0306100	BXY_0452500	BXY_0179300	BXY_0153500		BXY_0477700	BXY_0240100		BXY_1615800	BXY_1154200
BXY_0306900	BXY_0453000	BXY_0179400	BXY_0153600		BXY_0478900	BXY_0240600		BXY_1234600	BXY_1136000
BXY_0307000	BXY_0454100	BXY_0179800	BXY_0153800		BXY_0479600	BXY_0241800		BXY_1026300	BXY_0870300
BXY_0308500	BXY_0454300	BXY_0180200	BXY_0154800		BXY_0480000	BXY_0242400		BXY_1319400	BXY_0661800
BXY_0309500	BXY_0454400	BXY_0180300	BXY_0156200		BXY_0481800	BXY_0243200		BXY_1272500	BXY_0183400
BXY_0313200	BXY_0455300	BXY_0180400	BXY_0157000		BXY_0482400	BXY_0243300		BXY_0644800	BXY_1485200
BXY_0313600	BXY_0455700	BXY_0181200	BXY_0158600		BXY_0482700	BXY_0243500		BXY_0801300	BXY_1237800
BXY_0316600	BXY_0456700	BXY_0181400	BXY_0159000		BXY_0483100	BXY_0244500		BXY_1359700	BXY_1130700
BXY_0317000	BXY_0457700	BXY_0181500	BXY_0159200		BXY_0483400	BXY_0244900		BXY_1461500	BXY_1158800
BXY_0317600	BXY_0457900	BXY_0182100	BXY_0159600		BXY_0483700	BXY_0245100		BXY_0416500	BXY_0001400
BXY_0321100	BXY_0460300	BXY_0182200	BXY_0159700		BXY_0483800	BXY_0245500		BXY_1552100	BXY_0920500
BXY_0322400	BXY_0460900	BXY_0182500	BXY_0160200		BXY_0484200	BXY_0246500		BXY_1041800	BXY_0791400
BXY_0325600	BXY_0461800	BXY_0183400	BXY_0160400		BXY_0484300	BXY_0248000		BXY_1281300	BXY_1110500
BXY_0331800	BXY_0464600	BXY_0184100	BXY_0160500		BXY_0484500	BXY_0248400		BXY_0184300	BXY_0525200
BXY_0334200	BXY_0464800	BXY_0185000	BXY_0160800		BXY_0485400	BXY_0249500		BXY_1323900	BXY_1070000
BXY_0341500	BXY_0469600	BXY_0185400	BXY_0160900		BXY_0485700	BXY_0250300		BXY_1012300	BXY_1562500
BXY_0342500	BXY_0472700	BXY_0185500	BXY_0161700		BXY_0485800	BXY_0252000		BXY_1515200	BXY_0347100
BXY_0343600	BXY_0473400	BXY_0185600	BXY_0161800		BXY_0486000	BXY_0253100		BXY_0070600	BXY_0873100
BXY_0344200	BXY_0473500	BXY_0185900	BXY_0162500		BXY_0486400	BXY_0254000		BXY_0686500	BXY_0206300
BXY_0344400	BXY_0473600	BXY_0186600	BXY_0162900		BXY_0491800	BXY_0254100		BXY_0680400	BXY_0679600
BXY_0345400	BXY_0473700	BXY_0187200	BXY_0163400		BXY_0492200	BXY_0254200		BXY_1445200	BXY_1339300
BXY_0346500	BXY_0473900	BXY_0187300	BXY_0163500		BXY_0495000	BXY_0254600		BXY_1448600	BXY_0089400
BXY_0349200	BXY_0474500	BXY_0187600	BXY_0163600		BXY_0497200	BXY_0254800		BXY_0422600	BXY_0314400
BXY_0350900	BXY_0477200	BXY_0188100	BXY_0163900		BXY_0502100	BXY_0255600		BXY_1587300	BXY_1530400
BXY_0351200	BXY_0477500	BXY_0188300	BXY_0164500		BXY_0504300	BXY_0256700		BXY_1227400	BXY_1124700
BXY_0352700	BXY_0477600	BXY_0188400	BXY_0165400		BXY_0514500	BXY_0258600		BXY_0689600	BXY_1405800
BXY_0355900	BXY_0477700	BXY_0189200	BXY_0165800		BXY_0518700	BXY_0258900		BXY_1539800	BXY_0048500
BXY_0357000	BXY_0478900	BXY_0189600	BXY_0166700		BXY_0527100	BXY_0260900		BXY_0538000	BXY_1281800
BXY_0359300	BXY_0479600	BXY_0190400	BXY_0167300		BXY_0527200	BXY_0262000		BXY_1446500	BXY_0404900
BXY_0361300	BXY_0480000	BXY_0190500	BXY_0167400		BXY_0528000	BXY_0262600		BXY_0686400	BXY_0168600
BXY_0362200	BXY_0481800	BXY_0190600	BXY_0167600		BXY_0528200	BXY_0263000		BXY_0192700	BXY_1104900
BXY_0363000	BXY_0482400	BXY_0190700	BXY_0167800		BXY_0528300	BXY_0263700		BXY_0683800	BXY_1696000
BXY_0363500	BXY_0482700	BXY_0190900	BXY_0167900		BXY_0528700	BXY_0263900		BXY_0464600	BXY_0722700
BXY_0365100	BXY_0483100	BXY_0191200	BXY_0168200		BXY_0529100	BXY_0269300		BXY_1138900	BXY_1298800
BXY_0365300	BXY_0483400	BXY_0191700	BXY_0168600		BXY_0529800	BXY_0269800		BXY_1321800	BXY_1222300
BXY_0366900	BXY_0483700	BXY_0192000	BXY_0169100		BXY_0530100	BXY_0273700		BXY_0651600	BXY_1526800
BXY_0367700	BXY_0483800	BXY_0193000	BXY_0170200		BXY_0530200	BXY_0276200		BXY_0213700	BXY_1550700
BXY_0371300	BXY_0484200	BXY_0193300	BXY_0170300		BXY_0530400	BXY_0279100		BXY_1084100	BXY_0919000
BXY_0376100	BXY_0484300	BXY_0194100	BXY_0170400		BXY_0530800	BXY_0286500		BXY_0546000	BXY_1341300
BXY_0380000	BXY_0484500	BXY_0195200	BXY_0170500		BXY_0531000	BXY_0289100		BXY_1555100	BXY_0667400
BXY_0380900	BXY_0485400	BXY_0195500	BXY_0170800		BXY_0531100	BXY_0289400		BXY_0684500	BXY_0510900
BXY_0383300	BXY_0485700	BXY_0195600	BXY_0171300		BXY_0531500	BXY_0289800		BXY_0654600	BXY_1022500
BXY_0383900	BXY_0485800	BXY_0195800	BXY_0171800		BXY_0532000	BXY_0289900		BXY_0645100	BXY_1195200
BXY_0384400	BXY_0486000	BXY_0196400	BXY_0171900		BXY_0532100	BXY_0290100		BXY_1496600	BXY_1156000
BXY_0385800	BXY_0486400	BXY_0197300	BXY_0172000		BXY_0532200	BXY_0290200		BXY_0534800	BXY_1534400
BXY_0387400	BXY_0491800	BXY_0198500	BXY_0172700		BXY_0532500	BXY_0290700		BXY_0173800	BXY_1699300
BXY_0389000	BXY_0492100	BXY_0198600	BXY_0173100		BXY_0532600	BXY_0290800		BXY_0210600	BXY_0099800
BXY_0391100	BXY_0492200	BXY_0200000	BXY_0173400		BXY_0533200	BXY_0291100		BXY_1442000	BXY_1291400
BXY_0391800	BXY_0495000	BXY_0200300	BXY_0173600		BXY_0533700	BXY_0291200		BXY_0039600	BXY_1272100
BXY_0393200	BXY_0497200	BXY_0200500	BXY_0174200		BXY_0534800	BXY_0291300		BXY_0847200	BXY_1304000
BXY_0393600	BXY_0500500	BXY_0201100	BXY_0175300		BXY_0534900	BXY_0291800		BXY_0536400	BXY_0236400
BXY_0394100	BXY_0502100	BXY_0201800	BXY_0175400		BXY_0535700	BXY_0292000		BXY_1042400	BXY_0872300
BXY_0395200	BXY_0504300	BXY_0201900	BXY_0175600		BXY_0535800	BXY_0292400		BXY_1585300	BXY_0200300
BXY_0396900	BXY_0506700	BXY_0202600	BXY_0175900		BXY_0535900	BXY_0292800		BXY_0924600	BXY_0466400
BXY_0398900	BXY_0511700	BXY_0202900	BXY_0177500		BXY_0536100	BXY_0292900		BXY_0290900	BXY_0929800
BXY_0399100	BXY_0514500	BXY_0203900	BXY_0177600		BXY_0536300	BXY_0293200		BXY_0192300	BXY_0045900
BXY_0400900	BXY_0518700	BXY_0204100	BXY_0178200		BXY_0536400	BXY_0293300		BXY_1617700	BXY_0101100
BXY_0401600	BXY_0527100	BXY_0204300	BXY_0178400		BXY_0536600	BXY_0293600		BXY_1039100	BXY_0933100
BXY_0401700	BXY_0527200	BXY_0205000	BXY_0178800		BXY_0536800	BXY_0294400		BXY_1480100	BXY_1214900
BXY_0402800	BXY_0528000	BXY_0205200	BXY_0179000		BXY_0536900	BXY_0294800		BXY_0440600	BXY_0512500
BXY_0402900	BXY_0528200	BXY_0206000	BXY_0179200		BXY_0537400	BXY_0294900		BXY_1462200	BXY_0078600
BXY_0403000	BXY_0528300	BXY_0206100	BXY_0179400		BXY_0537600	BXY_0295500		BXY_0712400	BXY_0976200
BXY_0403400	BXY_0528700	BXY_0206300	BXY_0179800		BXY_0537700	BXY_0296100		BXY_0808900	BXY_1580200
BXY_0403900	BXY_0529100	BXY_0206800	BXY_0180200		BXY_0537800	BXY_0296300		BXY_1126100	BXY_1701600
BXY_0406100	BXY_0529800	BXY_0207000	BXY_0180300		BXY_0538000	BXY_0296700		BXY_0847300	BXY_1139700
BXY_0406200	BXY_0530100	BXY_0207200	BXY_0180400		BXY_0538300	BXY_0297900		BXY_0922700	BXY_0613900
BXY_0407200	BXY_0530200	BXY_0207300	BXY_0181200		BXY_0538700	BXY_0298600		BXY_0655100	BXY_0455200
BXY_0407700	BXY_0530400	BXY_0207400	BXY_0181400		BXY_0538800	BXY_0298800		BXY_0164400	BXY_1069900
BXY_0409800	BXY_0530800	BXY_0208000	BXY_0181500		BXY_0538900	BXY_0298900		BXY_1259300	BXY_0521000
BXY_0410000	BXY_0531000	BXY_0208500	BXY_0182400		BXY_0539400	BXY_0299000		BXY_1336100	BXY_0121300
BXY_0410700	BXY_0531100	BXY_0208700	BXY_0183100		BXY_0539500	BXY_0299800		BXY_1297000	BXY_1515600
BXY_0411700	BXY_0531500	BXY_0209100	BXY_0183400		BXY_0540100	BXY_0299900		BXY_1489600	BXY_1523600
BXY_0413000	BXY_0532000	BXY_0209600	BXY_0183800		BXY_0540800	BXY_0300100		BXY_1545800	BXY_1570700
BXY_0414100	BXY_0532100	BXY_0210400	BXY_0184000		BXY_0541800	BXY_0300300		BXY_0297400	BXY_0487100
BXY_0415300	BXY_0532200	BXY_0210500	BXY_0184800		BXY_0542000	BXY_0300500		BXY_1009100	BXY_0871800
BXY_0415500	BXY_0532500	BXY_0210900	BXY_0185000		BXY_0542100	BXY_0300800		BXY_1112400	BXY_0868800
BXY_0416000	BXY_0532600	BXY_0211400	BXY_0185300		BXY_0542900	BXY_0301000		BXY_1202500	BXY_1172400
BXY_0416500	BXY_0533200	BXY_0211900	BXY_0185400		BXY_0543400	BXY_0301100		BXY_1319200	BXY_0780000
BXY_0416900	BXY_0533700	BXY_0212200	BXY_0185500		BXY_0543800	BXY_0301300		BXY_0473500	BXY_1227000
BXY_0417200	BXY_0534400	BXY_0212400	BXY_0185900		BXY_0544000	BXY_0301500		BXY_1366600	BXY_0640200
BXY_0417800	BXY_0534800	BXY_0212700	BXY_0186100		BXY_0545400	BXY_0301600		BXY_0461800	BXY_0493200
BXY_0418000	BXY_0534900	BXY_0212900	BXY_0186200		BXY_0545800	BXY_0301700		BXY_1216500	BXY_0585500
BXY_0418100	BXY_0535700	BXY_0213600	BXY_0186600		BXY_0546000	BXY_0302100		BXY_0591400	BXY_0812200
BXY_0418400	BXY_0535800	BXY_0215300	BXY_0187200		BXY_0546100	BXY_0302200		BXY_1474200	BXY_1383300
BXY_0418500	BXY_0535900	BXY_0217100	BXY_0187300		BXY_0546500	BXY_0302400		BXY_0059600	BXY_0730300
BXY_0418800	BXY_0536100	BXY_0217400	BXY_0187900		BXY_0547400	BXY_0302700		BXY_1583500	BXY_1383900
BXY_0418900	BXY_0536300	BXY_0217900	BXY_0188100		BXY_0547600	BXY_0302800		BXY_0699900	BXY_0258900
BXY_0419100	BXY_0536400	BXY_0218800	BXY_0188300		BXY_0548100	BXY_0302900		BXY_1543400	BXY_1765200
BXY_0419200	BXY_0536600	BXY_0221400	BXY_0188400		BXY_0549500	BXY_0303000		BXY_0684300	BXY_0091700
BXY_0419500	BXY_0536800	BXY_0224700	BXY_0188900		BXY_0550800	BXY_0303500		BXY_0851100	BXY_0204100
BXY_0420500	BXY_0536900	BXY_0225100	BXY_0189200		BXY_0551100	BXY_0303700		BXY_1308400	BXY_0980500
BXY_0420700	BXY_0537400	BXY_0226300	BXY_0189600		BXY_0551500	BXY_0303900		BXY_0733600	BXY_0403100
BXY_0420800	BXY_0537600	BXY_0226900	BXY_0190500		BXY_0551700	BXY_0304000		BXY_1553300	BXY_0430400
BXY_0420900	BXY_0537700	BXY_0228100	BXY_0191100		BXY_0552100	BXY_0305100		BXY_0903600	BXY_0082000
BXY_0421300	BXY_0537800	BXY_0228800	BXY_0191200		BXY_0552400	BXY_0305700		BXY_0856600	BXY_1631200
BXY_0421400	BXY_0538000	BXY_0228900	BXY_0191600		BXY_0552600	BXY_0306100		BXY_0053200	BXY_0118300
BXY_0421800	BXY_0538300	BXY_0231100	BXY_0191700		BXY_0553400	BXY_0306500		BXY_0418800	BXY_1210800
BXY_0422500	BXY_0538700	BXY_0231200	BXY_0192000		BXY_0567600	BXY_0306600		BXY_0439500	BXY_1264200
BXY_0422600	BXY_0538800	BXY_0232200	BXY_0193000		BXY_0567700	BXY_0306700		BXY_1491100	BXY_0975900
BXY_0422900	BXY_0538900	BXY_0233100	BXY_0193100		BXY_0578900	BXY_0306900		BXY_0651500	BXY_1761100
BXY_0423000	BXY_0539400	BXY_0234900	BXY_0193200		BXY_0579000	BXY_0307000		BXY_0591700	BXY_0513800
BXY_0423200	BXY_0539500	BXY_0236400	BXY_0193300		BXY_0579500	BXY_0307100		BXY_1020200	BXY_0213600
BXY_0424900	BXY_0540100	BXY_0236600	BXY_0194100		BXY_0579800	BXY_0307300		BXY_0677700	BXY_1371600
BXY_0425900	BXY_0540800	BXY_0239500	BXY_0195200		BXY_0580200	BXY_0307600		BXY_0169000	BXY_0601100
BXY_0426400	BXY_0541800	BXY_0240100	BXY_0195500		BXY_0583300	BXY_0312000		BXY_1242100	BXY_0457300
BXY_0426600	BXY_0542000	BXY_0240600	BXY_0195600		BXY_0583400	BXY_0313900		BXY_0483800	BXY_1161100
BXY_0426800	BXY_0542100	BXY_0241800	BXY_0195800		BXY_0584000	BXY_0314400		BXY_0440800	BXY_0162900
BXY_0427000	BXY_0542400	BXY_0242400	BXY_0196600		BXY_0584900	BXY_0318800		BXY_0443000	BXY_0608600
BXY_0427200	BXY_0542900	BXY_0243200	BXY_0197100		BXY_0588400	BXY_0320700		BXY_1058000	BXY_0382000
BXY_0427900	BXY_0543400	BXY_0243300	BXY_0197800		BXY_0589100	BXY_0321500		BXY_0421400	BXY_0976800
BXY_0428300	BXY_0543800	BXY_0243500	BXY_0197900		BXY_0589200	BXY_0322400		BXY_0816900	BXY_1003000
BXY_0428500	BXY_0544000	BXY_0244500	BXY_0198600		BXY_0589500	BXY_0322600		BXY_0607600	BXY_0103500
BXY_0429600	BXY_0545400	BXY_0244900	BXY_0200000		BXY_0590300	BXY_0324700		BXY_0910400	BXY_1020100
BXY_0430100	BXY_0545800	BXY_0245100	BXY_0200200		BXY_0590500	BXY_0325900		BXY_0680800	BXY_0153500
BXY_0431300	BXY_0546000	BXY_0245500	BXY_0200300		BXY_0591400	BXY_0326500		BXY_0681400	BXY_0496800
BXY_0431700	BXY_0546100	BXY_0246500	BXY_0200900		BXY_0591700	BXY_0327300		BXY_1181500	BXY_1707600
BXY_0433100	BXY_0546500	BXY_0248000	BXY_0201100		BXY_0592200	BXY_0327600		BXY_0845100	BXY_1548600
BXY_0433500	BXY_0547400	BXY_0248400	BXY_0201800		BXY_0592600	BXY_0328600		BXY_0195700	BXY_1690600
BXY_0433900	BXY_0547600	BXY_0249500	BXY_0201900		BXY_0593900	BXY_0334800		BXY_0552400	BXY_1178200
BXY_0434200	BXY_0548100	BXY_0250300	BXY_0202100		BXY_0594000	BXY_0335500		BXY_0958100	BXY_0300300
BXY_0434400	BXY_0549500	BXY_0252000	BXY_0202600		BXY_0604000	BXY_0338400		BXY_0297000	BXY_0620300
BXY_0434900	BXY_0550800	BXY_0253100	BXY_0202900		BXY_0607200	BXY_0341900		BXY_1540400	BXY_1179400
BXY_0435200	BXY_0551100	BXY_0253600	BXY_0203900		BXY_0607400	BXY_0342500		BXY_1338600	BXY_1262000
BXY_0435400	BXY_0551500	BXY_0254000	BXY_0204100		BXY_0607600	BXY_0346400		BXY_1454700	BXY_1101700
BXY_0436100	BXY_0551700	BXY_0254100	BXY_0204300		BXY_0607800	BXY_0347100		BXY_0644500	BXY_0598700
BXY_0436200	BXY_0552100	BXY_0254200	BXY_0204600		BXY_0608300	BXY_0348400		BXY_0485800	BXY_0099300
BXY_0436700	BXY_0552400	BXY_0254600	BXY_0205000		BXY_0609300	BXY_0348500		BXY_0928300	BXY_0583000
BXY_0437800	BXY_0552500	BXY_0254800	BXY_0205200		BXY_0610300	BXY_0349200		BXY_0922400	BXY_0391400
BXY_0437900	BXY_0552600	BXY_0255600	BXY_0206000		BXY_0611700	BXY_0349700		BXY_1195800	BXY_1301400
BXY_0438300	BXY_0553400	BXY_0255800	BXY_0206100		BXY_0611800	BXY_0356600		BXY_0716700	BXY_0099100
BXY_0439200	BXY_0567600	BXY_0256700	BXY_0206300		BXY_0611900	BXY_0359600		BXY_0423000	BXY_1355300
BXY_0439500	BXY_0567700	BXY_0256800	BXY_0206700		BXY_0612400	BXY_0362200		BXY_1343600	BXY_1545900
BXY_0440100	BXY_0578900	BXY_0258600	BXY_0206800		BXY_0613500	BXY_0363500		BXY_0072000	BXY_1469700
BXY_0440400	BXY_0579000	BXY_0258900	BXY_0207000		BXY_0613700	BXY_0364800		BXY_1215200	BXY_0525100
BXY_0440600	BXY_0579500	BXY_0259700	BXY_0207200		BXY_0613800	BXY_0365600		BXY_0418500	BXY_1659000
BXY_0440800	BXY_0579800	BXY_0260900	BXY_0207300		BXY_0614000	BXY_0365900		BXY_1019300	BXY_1333400
BXY_0441000	BXY_0580200	BXY_0262000	BXY_0207400		BXY_0615500	BXY_0372100		BXY_0899400	BXY_0614100
BXY_0441600	BXY_0580700	BXY_0262300	BXY_0208000		BXY_0615600	BXY_0376700		BXY_0426800	BXY_1308800
BXY_0441700	BXY_0581000	BXY_0262600	BXY_0208500		BXY_0617700	BXY_0380000		BXY_0480000	BXY_1073000
BXY_0442500	BXY_0582700	BXY_0263000	BXY_0208700		BXY_0618100	BXY_0382000		BXY_1210200	BXY_1709600
BXY_0442900	BXY_0583300	BXY_0263700	BXY_0209100		BXY_0618300	BXY_0383200		BXY_0662200	BXY_1259100
BXY_0443000	BXY_0583400	BXY_0263900	BXY_0209600		BXY_0618900	BXY_0383900		BXY_1444300	BXY_1689700
BXY_0443400	BXY_0584000	BXY_0267400	BXY_0209700		BXY_0619000	BXY_0384400			BXY_1130800
BXY_0444000	BXY_0584700	BXY_0267600	BXY_0210500		BXY_0619100	BXY_0384900			BXY_1700500
BXY_0444200	BXY_0584900	BXY_0267900	BXY_0210900		BXY_0619400	BXY_0385000			BXY_0828400
BXY_0444300	BXY_0588000	BXY_0269300	BXY_0211000		BXY_0619700	BXY_0385300			BXY_1409900
BXY_0444400	BXY_0588400	BXY_0269800	BXY_0211400		BXY_0620100	BXY_0385800			BXY_0143800
BXY_0444500	BXY_0589100	BXY_0272700	BXY_0211900		BXY_0621600	BXY_0386600			BXY_0999800
BXY_0444600	BXY_0589200	BXY_0272800	BXY_0212200		BXY_0623300	BXY_0389000			BXY_0779600
BXY_0444700	BXY_0589500	BXY_0273700	BXY_0212400		BXY_0625800	BXY_0389200			BXY_0928700
BXY_0445100	BXY_0590300	BXY_0276200	BXY_0212900		BXY_0628200	BXY_0389300			BXY_0301700
BXY_0445400	BXY_0590500	BXY_0276300	BXY_0213600		BXY_0628400	BXY_0389400			BXY_0084600
BXY_0445500	BXY_0591400	BXY_0277300	BXY_0213800		BXY_0629300	BXY_0390100			BXY_1362200
BXY_0445600	BXY_0591700	BXY_0277600	BXY_0214400		BXY_0629400	BXY_0391400			BXY_0407000
BXY_0445800	BXY_0592200	BXY_0279100	BXY_0214500		BXY_0630800	BXY_0391800			BXY_0299800
BXY_0446100	BXY_0592600	BXY_0280400	BXY_0215300		BXY_0632300	BXY_0392000			BXY_0459100
BXY_0446300	BXY_0593900	BXY_0283000	BXY_0217100		BXY_0632400	BXY_0392400			BXY_1214700
BXY_0446500	BXY_0594000	BXY_0284000	BXY_0217400		BXY_0635000	BXY_0392800			BXY_0109100
BXY_0447000	BXY_0604000	BXY_0285600	BXY_0217600		BXY_0635300	BXY_0393200			BXY_1765900
BXY_0447900	BXY_0607200	BXY_0286500	BXY_0217900		BXY_0635400	BXY_0393600			BXY_1187700
BXY_0448300	BXY_0607400	BXY_0286600	BXY_0218800		BXY_0635500	BXY_0394100			BXY_0687100
BXY_0448400	BXY_0607600	BXY_0287200	BXY_0219000		BXY_0641400	BXY_0394900			BXY_0919100
BXY_0449000	BXY_0607800	BXY_0288400	BXY_0219900		BXY_0643500	BXY_0395800			BXY_0955300
BXY_0449400	BXY_0608300	BXY_0289100	BXY_0220000		BXY_0644500	BXY_0396400			BXY_0580100
BXY_0449600	BXY_0609300	BXY_0289300	BXY_0220500		BXY_0644600	BXY_0396600			BXY_1490900
BXY_0451400	BXY_0610300	BXY_0289400	BXY_0221400		BXY_0644700	BXY_0396800			BXY_0225100
BXY_0451600	BXY_0611700	BXY_0289800	BXY_0221800		BXY_0644800	BXY_0396900			BXY_0656900
BXY_0451800	BXY_0611800	BXY_0289900	BXY_0225100		BXY_0644900	BXY_0397000			BXY_0511400
BXY_0452200	BXY_0611900	BXY_0290100	BXY_0226900		BXY_0645000	BXY_0397900			BXY_0397900
BXY_0452500	BXY_0612400	BXY_0290200	BXY_0227200		BXY_0645100	BXY_0398900			BXY_1576900
BXY_0453000	BXY_0613500	BXY_0290700	BXY_0227300		BXY_0645700	BXY_0399400			BXY_0864700
BXY_0453200	BXY_0613700	BXY_0290800	BXY_0228100		BXY_0646500	BXY_0400500			BXY_0836700
BXY_0454100	BXY_0613800	BXY_0291000	BXY_0228800		BXY_0648100	BXY_0400600			BXY_0855200
BXY_0454300	BXY_0614000	BXY_0291100	BXY_0228900		BXY_0648500	BXY_0400800			BXY_1054400
BXY_0454400	BXY_0615500	BXY_0291200	BXY_0229800		BXY_0648600	BXY_0400900			BXY_0489200
BXY_0454600	BXY_0615600	BXY_0291300	BXY_0231100		BXY_0648900	BXY_0401000			BXY_0518900
BXY_0455100	BXY_0617700	BXY_0291800	BXY_0231200		BXY_0649200	BXY_0401600			BXY_0808200
BXY_0455300	BXY_0618100	BXY_0292000	BXY_0231500		BXY_0649400	BXY_0402700			BXY_0559800
BXY_0455700	BXY_0618300	BXY_0292300	BXY_0232200		BXY_0649500	BXY_0402900			BXY_1578700
BXY_0456700	BXY_0618900	BXY_0292400	BXY_0232400		BXY_0650200	BXY_0403000			BXY_0921700
BXY_0457700	BXY_0619000	BXY_0292800	BXY_0232700		BXY_0650400	BXY_0403100			BXY_1291500
BXY_0457900	BXY_0619100	BXY_0292900	BXY_0233000		BXY_0650700	BXY_0403200			BXY_1747800
BXY_0460300	BXY_0619400	BXY_0293200	BXY_0233100		BXY_0651500	BXY_0403500			BXY_1264900
BXY_0460900	BXY_0619700	BXY_0293300	BXY_0233200		BXY_0651600	BXY_0404000			BXY_1252100
BXY_0461800	BXY_0620100	BXY_0293600	BXY_0234000		BXY_0652400	BXY_0404900			BXY_0859800
BXY_0462700	BXY_0621600	BXY_0294200	BXY_0234400		BXY_0654300	BXY_0405700			BXY_1230700
BXY_0462900	BXY_0621900	BXY_0294400	BXY_0234900		BXY_0654400	BXY_0405900			BXY_0905400
BXY_0463000	BXY_0623300	BXY_0294800	BXY_0236400		BXY_0654600	BXY_0407000			BXY_0207000
BXY_0464600	BXY_0625800	BXY_0294900	BXY_0236600		BXY_0654900	BXY_0408000			BXY_0107500
BXY_0469600	BXY_0628200	BXY_0295500	BXY_0239100		BXY_0655100	BXY_0408100			BXY_0087800
BXY_0470400	BXY_0628400	BXY_0296100	BXY_0239500		BXY_0656100	BXY_0408300			BXY_0078700
BXY_0472700	BXY_0629300	BXY_0296300	BXY_0240100		BXY_0656300	BXY_0409100			BXY_0117100
BXY_0473400	BXY_0629400	BXY_0296700	BXY_0240600		BXY_0656400	BXY_0409200			BXY_1580100
BXY_0473500	BXY_0630800	BXY_0297700	BXY_0241300		BXY_0656600	BXY_0409500			BXY_0826900
BXY_0473600	BXY_0632300	BXY_0297900	BXY_0241800		BXY_0656700	BXY_0409900			BXY_1389400
BXY_0473700	BXY_0632400	BXY_0298600	BXY_0242000		BXY_0656800	BXY_0410700			BXY_1090200
BXY_0473900	BXY_0635000	BXY_0298800	BXY_0242400		BXY_0657000	BXY_0412600			BXY_0003900
BXY_0474500	BXY_0635300	BXY_0298900	BXY_0243200		BXY_0659800	BXY_0413200			BXY_1090800
BXY_0477200	BXY_0635400	BXY_0299000	BXY_0243300		BXY_0660400	BXY_0413300			BXY_0403200
BXY_0477500	BXY_0635500	BXY_0299600	BXY_0243500		BXY_0661700	BXY_0414100			BXY_0203900
BXY_0477600	BXY_0641400	BXY_0299700	BXY_0243600		BXY_0661900	BXY_0414600			BXY_0126000
BXY_0477700	BXY_0643500	BXY_0299800	BXY_0244200		BXY_0662200	BXY_0415300			BXY_0050200
BXY_0478900	BXY_0644500	BXY_0299900	BXY_0244500		BXY_0662500	BXY_0415500			BXY_0620800
BXY_0479000	BXY_0644600	BXY_0300100	BXY_0244900		BXY_0664400	BXY_0416000			BXY_1162900
BXY_0479600	BXY_0644700	BXY_0300300	BXY_0245100		BXY_0664500	BXY_0420900			BXY_0803200
BXY_0480000	BXY_0644800	BXY_0300500	BXY_0245500		BXY_0664600	BXY_0424100			BXY_1220400
BXY_0481800	BXY_0644900	BXY_0300800	BXY_0246500		BXY_0666700	BXY_0424200			BXY_0226900
BXY_0482400	BXY_0645000	BXY_0301000	BXY_0248000		BXY_0668200	BXY_0424800			BXY_0390100
BXY_0482700	BXY_0645100	BXY_0301100	BXY_0248400		BXY_0668400	BXY_0425500			BXY_0372100
BXY_0483100	BXY_0645700	BXY_0301300	BXY_0248900		BXY_0669100	BXY_0425600			BXY_1529700
BXY_0483400	BXY_0646500	BXY_0301500	BXY_0249500		BXY_0669600	BXY_0425700			BXY_0456000
BXY_0483700	BXY_0648100	BXY_0301600	BXY_0250300		BXY_0669700	BXY_0426400			BXY_0874800
BXY_0483800	BXY_0648500	BXY_0301700	BXY_0251100		BXY_0670400	BXY_0426600			BXY_1146400
BXY_0484200	BXY_0648600	BXY_0302100	BXY_0252000		BXY_0672300	BXY_0427900			BXY_1032800
BXY_0484300	BXY_0648900	BXY_0302200	BXY_0252400		BXY_0672800	BXY_0429300			BXY_1251700
BXY_0484500	BXY_0649200	BXY_0302400	BXY_0253100		BXY_0673000	BXY_0429500			BXY_0606100
BXY_0485400	BXY_0649400	BXY_0302700	BXY_0254000		BXY_0673100	BXY_0429600			BXY_1036100
BXY_0485700	BXY_0649500	BXY_0302800	BXY_0254100		BXY_0674300	BXY_0429900			BXY_0501100
BXY_0485800	BXY_0650100	BXY_0302900	BXY_0254200		BXY_0675100	BXY_0430100			BXY_0979100
BXY_0486000	BXY_0650200	BXY_0303000	BXY_0254300		BXY_0675300	BXY_0430200			BXY_0592100
BXY_0486300	BXY_0650400	BXY_0303500	BXY_0254600		BXY_0675500	BXY_0430400			BXY_1451000
BXY_0486400	BXY_0650700	BXY_0303700	BXY_0254800		BXY_0675800	BXY_0431300			BXY_0953100
BXY_0487200	BXY_0651400	BXY_0303900	BXY_0255600		BXY_0676600	BXY_0431700			BXY_0088600
BXY_0489100	BXY_0651500	BXY_0304000	BXY_0256100		BXY_0676800	BXY_0432800			BXY_1390700
BXY_0490000	BXY_0651600	BXY_0305100	BXY_0256400		BXY_0677100	BXY_0433200			BXY_1145500
BXY_0490200	BXY_0652400	BXY_0305700	BXY_0256700		BXY_0677300	BXY_0433500			BXY_0412600
BXY_0491800	BXY_0654300	BXY_0305800	BXY_0257500		BXY_0677400	BXY_0433900			BXY_0902500
BXY_0492200	BXY_0654400	BXY_0306100	BXY_0258600		BXY_0677700	BXY_0434400			BXY_0098600
BXY_0492500	BXY_0654600	BXY_0306500	BXY_0258900		BXY_0678000	BXY_0435400			BXY_0660200
BXY_0492600	BXY_0654900	BXY_0306600	BXY_0260900		BXY_0678200	BXY_0437300			BXY_1469300
BXY_0495000	BXY_0655100	BXY_0306700	BXY_0261300		BXY_0678600	BXY_0437700			BXY_0170200
BXY_0497100	BXY_0656100	BXY_0306800	BXY_0262000		BXY_0679500	BXY_0439000			BXY_1497800
BXY_0497200	BXY_0656300	BXY_0306900	BXY_0262600		BXY_0680000	BXY_0439100			BXY_0797100
BXY_0501700	BXY_0656400	BXY_0307000	BXY_0263000		BXY_0680300	BXY_0439200			BXY_1396700
BXY_0502100	BXY_0656600	BXY_0307100	BXY_0263700		BXY_0680400	BXY_0441300			BXY_0776400
BXY_0504300	BXY_0656700	BXY_0307300	BXY_0263900		BXY_0680800	BXY_0444000			BXY_0038000
BXY_0509800	BXY_0656800	BXY_0307600	BXY_0264500		BXY_0681100	BXY_0447500			BXY_0293300
BXY_0510300	BXY_0657000	BXY_0309700	BXY_0265300		BXY_0681400	BXY_0448100			BXY_0103400
BXY_0510700	BXY_0659800	BXY_0310000	BXY_0267500		BXY_0681500	BXY_0448300			BXY_1546400
BXY_0511000	BXY_0660400	BXY_0312000	BXY_0268600		BXY_0682600	BXY_0448400			BXY_1088000
BXY_0513300	BXY_0661700	BXY_0313900	BXY_0268700		BXY_0682800	BXY_0449700			BXY_0958900
BXY_0514300	BXY_0661900	BXY_0314400	BXY_0269300		BXY_0683500	BXY_0450200			BXY_0341900
BXY_0514500	BXY_0662100	BXY_0317800	BXY_0269400		BXY_0683600	BXY_0451300			BXY_0517800
BXY_0517100	BXY_0662200	BXY_0318300	BXY_0269600		BXY_0683800	BXY_0451400			BXY_1291100
BXY_0518700	BXY_0662500	BXY_0318800	BXY_0269800		BXY_0683900	BXY_0451500			BXY_1101000
BXY_0519300	BXY_0664400	BXY_0320600	BXY_0270500		BXY_0684000	BXY_0451600			BXY_1537200
BXY_0519500	BXY_0664500	BXY_0320700	BXY_0270600		BXY_0684100	BXY_0451800			BXY_0396600
BXY_0524700	BXY_0664600	BXY_0321000	BXY_0273700		BXY_0684200	BXY_0452500			BXY_0642200
BXY_0526900	BXY_0664700	BXY_0321500	BXY_0276200		BXY_0684300	BXY_0453600			BXY_0598600
BXY_0527100	BXY_0666700	BXY_0322400	BXY_0277000		BXY_0684400	BXY_0454100			BXY_0671500
BXY_0527200	BXY_0668200	BXY_0322600	BXY_0278500		BXY_0684500	BXY_0454300			BXY_0940400
BXY_0528000	BXY_0668400	BXY_0323100	BXY_0279100		BXY_0684800	BXY_0454500			BXY_0931300
BXY_0528200	BXY_0669100	BXY_0324700	BXY_0279200		BXY_0685000	BXY_0454800			BXY_1760400
BXY_0528300	BXY_0669600	BXY_0324900	BXY_0279400		BXY_0686200	BXY_0455000			BXY_0802200
BXY_0528700	BXY_0669700	BXY_0325900	BXY_0279500		BXY_0686300	BXY_0455200			BXY_0167600
BXY_0529100	BXY_0669800	BXY_0326500	BXY_0280700		BXY_0686400	BXY_0455300			BXY_0571300
BXY_0529300	BXY_0670400	BXY_0327300	BXY_0281500		BXY_0686500	BXY_0455500			BXY_0180300
BXY_0529800	BXY_0672300	BXY_0327600	BXY_0282300		BXY_0686600	BXY_0455700			BXY_0915200
BXY_0530100	BXY_0672800	BXY_0328600	BXY_0283200		BXY_0686800	BXY_0455900			BXY_0873300
BXY_0530200	BXY_0673000	BXY_0329400	BXY_0283800		BXY_0686900	BXY_0456000			BXY_1176800
BXY_0530400	BXY_0673100	BXY_0330800	BXY_0284400		BXY_0687300	BXY_0456700			BXY_0757700
BXY_0530800	BXY_0674300	BXY_0330900	BXY_0285300		BXY_0687400	BXY_0456900			BXY_1551700
BXY_0531000	BXY_0675100	BXY_0332100	BXY_0286500		BXY_0688400	BXY_0457000			BXY_0832700
BXY_0531100	BXY_0675300	BXY_0333900	BXY_0286700		BXY_0688800	BXY_0457100			BXY_1024600
BXY_0531500	BXY_0675500	BXY_0334800	BXY_0287100		BXY_0689000	BXY_0457300			BXY_0990700
BXY_0532000	BXY_0675800	BXY_0335500	BXY_0289100		BXY_0689400	BXY_0457700			BXY_1022700
BXY_0532100	BXY_0676600	BXY_0335800	BXY_0289400		BXY_0689500	BXY_0457900			BXY_0037300
BXY_0532200	BXY_0676800	BXY_0338400	BXY_0289800		BXY_0689600	BXY_0458700			BXY_0696600
BXY_0532500	BXY_0677100	BXY_0341900	BXY_0289900		BXY_0690000	BXY_0458900			BXY_0526100
BXY_0532600	BXY_0677300	BXY_0342500	BXY_0290100		BXY_0690300	BXY_0459100			BXY_0260900
BXY_0533200	BXY_0677400	BXY_0346400	BXY_0290200		BXY_0690400	BXY_0459600			BXY_1700400
BXY_0533700	BXY_0677700	BXY_0347100	BXY_0290700		BXY_0690500	BXY_0460900			BXY_0503300
BXY_0534800	BXY_0678000	BXY_0348400	BXY_0290800		BXY_0690800	BXY_0461100			BXY_0984100
BXY_0534900	BXY_0678200	BXY_0348500	BXY_0291100		BXY_0691400	BXY_0461200			BXY_1494900
BXY_0535700	BXY_0678600	BXY_0349200	BXY_0291200		BXY_0692100	BXY_0461700			BXY_1510700
BXY_0535800	BXY_0679500	BXY_0349700	BXY_0291300		BXY_0692200	BXY_0462300			BXY_0552300
BXY_0535900	BXY_0680000	BXY_0356600	BXY_0291500		BXY_0692300	BXY_0463600			BXY_1056100
BXY_0536100	BXY_0680300	BXY_0359600	BXY_0291800		BXY_0692400	BXY_0463700			BXY_1297900
BXY_0536300	BXY_0680400	BXY_0362200	BXY_0292000		BXY_0693300	BXY_0463800			BXY_1560800
BXY_0536400	BXY_0680800	BXY_0363500	BXY_0292400		BXY_0693600	BXY_0465100			BXY_0263900
BXY_0536600	BXY_0681000	BXY_0364800	BXY_0292800		BXY_0694000	BXY_0466400			BXY_1483500
BXY_0536700	BXY_0681100	BXY_0365600	BXY_0292900		BXY_0695200	BXY_0466700			BXY_0856900
BXY_0536800	BXY_0681400	BXY_0365900	BXY_0293200		BXY_0695900	BXY_0467300			BXY_0313900
BXY_0536900	BXY_0681500	BXY_0366800	BXY_0293300		BXY_0696100	BXY_0467800			BXY_1382300
BXY_0537400	BXY_0682600	BXY_0368000	BXY_0293600		BXY_0696300	BXY_0468400			BXY_0439100
BXY_0537600	BXY_0682800	BXY_0372100	BXY_0293700		BXY_0696800	BXY_0469600			BXY_0326500
BXY_0537700	BXY_0683500	BXY_0376700	BXY_0294400		BXY_0697000	BXY_0470400			BXY_0977600
BXY_0537800	BXY_0683600	BXY_0380000	BXY_0294800		BXY_0697400	BXY_0471400			BXY_1187400
BXY_0538000	BXY_0683800	BXY_0382000	BXY_0294900		BXY_0698900	BXY_0472000			BXY_1763300
BXY_0538300	BXY_0683900	BXY_0383200	BXY_0295500		BXY_0699000	BXY_0472500			BXY_0254100
BXY_0538600	BXY_0684000	BXY_0383900	BXY_0296100		BXY_0699600	BXY_0472700			BXY_0397000
BXY_0538700	BXY_0684100	BXY_0384400	BXY_0296300		BXY_0699800	BXY_0473000			BXY_0631700
BXY_0538800	BXY_0684200	BXY_0384900	BXY_0296500		BXY_0699900	BXY_0473100			BXY_1263400
BXY_0538900	BXY_0684300	BXY_0385000	BXY_0296700		BXY_0701700	BXY_0473600			BXY_0046900
BXY_0539300	BXY_0684400	BXY_0385300	BXY_0297900		BXY_0702200	BXY_0474600			BXY_1217700
BXY_0539400	BXY_0684500	BXY_0385800	BXY_0298600		BXY_0702800	BXY_0475900			BXY_1578000
BXY_0539500	BXY_0684800	BXY_0386600	BXY_0298800		BXY_0703100	BXY_0477200			BXY_0518800
BXY_0539800	BXY_0685000	BXY_0389000	BXY_0298900		BXY_0706700	BXY_0477500			BXY_0936300
BXY_0540100	BXY_0686100	BXY_0389200	BXY_0299000		BXY_0706800	BXY_0477700			BXY_0559900
BXY_0540700	BXY_0686200	BXY_0389300	BXY_0299800		BXY_0711100	BXY_0477800			BXY_0972100
BXY_0540800	BXY_0686300	BXY_0389400	BXY_0299900		BXY_0711900	BXY_0478000			BXY_1571700
BXY_0541200	BXY_0686400	BXY_0390100	BXY_0300100		BXY_0712100	BXY_0478500			BXY_1353100
BXY_0541600	BXY_0686500	BXY_0391400	BXY_0300300		BXY_0712400	BXY_0478900			BXY_0937200
BXY_0541800	BXY_0686600	BXY_0391800	BXY_0300500		BXY_0713700	BXY_0480400			BXY_1183700
BXY_0542000	BXY_0686800	BXY_0392000	BXY_0300800		BXY_0714000	BXY_0486400			BXY_0187200
BXY_0542100	BXY_0686900	BXY_0392400	BXY_0300900		BXY_0715000	BXY_0487100			BXY_0241800
BXY_0542900	BXY_0687300	BXY_0392800	BXY_0301000		BXY_0715100	BXY_0487600			BXY_1704400
BXY_0543000	BXY_0687400	BXY_0393200	BXY_0301100		BXY_0715200	BXY_0488700			BXY_1471800
BXY_0543400	BXY_0688400	BXY_0393600	BXY_0301300		BXY_0715300	BXY_0489200			BXY_0454500
BXY_0543700	BXY_0688800	BXY_0394100	BXY_0301400		BXY_0715400	BXY_0489600			BXY_0210900
BXY_0543800	BXY_0689000	BXY_0394900	BXY_0301500		BXY_0716100	BXY_0490100			BXY_1757900
BXY_0544000	BXY_0689400	BXY_0395500	BXY_0301600		BXY_0716200	BXY_0491200			BXY_1152100
BXY_0544900	BXY_0689500	BXY_0395800	BXY_0301700		BXY_0716300	BXY_0491400			BXY_1580000
BXY_0545400	BXY_0689600	BXY_0396400	BXY_0302100		BXY_0716400	BXY_0491700			BXY_0979600
BXY_0545700	BXY_0690000	BXY_0396600	BXY_0302200		BXY_0716600	BXY_0491800			BXY_0138600
BXY_0545800	BXY_0690300	BXY_0396800	BXY_0302400		BXY_0716700	BXY_0492100			BXY_0970500
BXY_0545900	BXY_0690400	BXY_0396900	BXY_0302700		BXY_0718200	BXY_0492200			BXY_0880500
BXY_0546000	BXY_0690500	BXY_0397000	BXY_0302800		BXY_0718900	BXY_0492300			BXY_0728400
BXY_0546100	BXY_0690800	BXY_0397900	BXY_0302900		BXY_0719200	BXY_0492500			BXY_0050300
BXY_0546500	BXY_0691400	BXY_0398900	BXY_0303000		BXY_0719400	BXY_0492600			BXY_0463600
BXY_0546600	BXY_0692100	BXY_0399400	BXY_0303500		BXY_0719800	BXY_0493100			BXY_1165100
BXY_0546800	BXY_0692200	BXY_0399600	BXY_0303700		BXY_0721300	BXY_0493200			BXY_0616600
BXY_0547200	BXY_0692300	BXY_0400500	BXY_0303900		BXY_0727200	BXY_0493500			BXY_1240900
BXY_0547400	BXY_0692400	BXY_0400600	BXY_0304000		BXY_0728800	BXY_0495500			BXY_1274500
BXY_0547600	BXY_0693300	BXY_0400800	BXY_0304200		BXY_0732600	BXY_0495700			BXY_0195800
BXY_0548100	BXY_0693600	BXY_0400900	BXY_0304600		BXY_0732800	BXY_0496200			BXY_1530000
BXY_0548500	BXY_0694000	BXY_0401000	BXY_0305100		BXY_0733600	BXY_0496800			BXY_1544500
BXY_0549500	BXY_0695200	BXY_0401300	BXY_0305700		BXY_0764800	BXY_0497200			BXY_0212200
BXY_0550600	BXY_0695900	BXY_0401600	BXY_0306100		BXY_0768200	BXY_0497600			BXY_0409500
BXY_0550800	BXY_0696100	BXY_0402700	BXY_0306500		BXY_0769200	BXY_0499300			BXY_1693200
BXY_0551100	BXY_0696300	BXY_0402900	BXY_0306600		BXY_0778200	BXY_0501100			BXY_1557800
BXY_0551500	BXY_0696800	BXY_0403000	BXY_0306700		BXY_0778400	BXY_0501400			BXY_0000100
BXY_0551700	BXY_0697000	BXY_0403100	BXY_0306900		BXY_0779800	BXY_0501700			BXY_0173400
BXY_0552100	BXY_0697400	BXY_0403200	BXY_0307000		BXY_0780100	BXY_0502000			BXY_0830800
BXY_0552400	BXY_0698900	BXY_0403500	BXY_0307100		BXY_0780800	BXY_0502100			BXY_0959800
BXY_0552600	BXY_0699000	BXY_0404000	BXY_0307300		BXY_0794800	BXY_0502300			BXY_0478000
BXY_0553400	BXY_0699600	BXY_0404900	BXY_0307600		BXY_0795300	BXY_0503300			BXY_0987100
BXY_0556700	BXY_0699800	BXY_0405400	BXY_0307900		BXY_0796200	BXY_0503800			BXY_1132400
BXY_0557200	BXY_0699900	BXY_0405500	BXY_0309600		BXY_0797300	BXY_0504300			BXY_1536100
BXY_0558100	BXY_0701700	BXY_0405700	BXY_0310800		BXY_0801300	BXY_0504700			BXY_1679200
BXY_0558500	BXY_0702200	BXY_0405900	BXY_0312000		BXY_0801900	BXY_0505700			BXY_0399400
BXY_0558600	BXY_0702800	BXY_0407000	BXY_0312700		BXY_0805600	BXY_0506600			BXY_1586400
BXY_0558700	BXY_0703100	BXY_0408000	BXY_0313900		BXY_0806700	BXY_0508800			BXY_0088100
BXY_0559200	BXY_0706700	BXY_0408100	BXY_0314000		BXY_0807900	BXY_0509800			BXY_0094800
BXY_0561300	BXY_0706800	BXY_0408300	BXY_0314400		BXY_0808100	BXY_0510500			BXY_1025500
BXY_0563800	BXY_0711100	BXY_0409100	BXY_0315000		BXY_0808800	BXY_0510700			BXY_1165800
BXY_0564200	BXY_0711900	BXY_0409200	BXY_0316100		BXY_0808900	BXY_0510900			BXY_0902600
BXY_0567600	BXY_0712100	BXY_0409500	BXY_0316400		BXY_0809100	BXY_0511400			BXY_1532800
BXY_0567700	BXY_0712400	BXY_0409800	BXY_0317000		BXY_0809200	BXY_0511700			BXY_0660500
BXY_0569200	BXY_0713000	BXY_0409900	BXY_0318800		BXY_0810400	BXY_0512000			BXY_0098700
BXY_0573400	BXY_0713700	BXY_0410700	BXY_0320400		BXY_0811200	BXY_0512100			BXY_0449700
BXY_0578700	BXY_0714000	BXY_0412600	BXY_0320700		BXY_0811700	BXY_0512400			BXY_0797200
BXY_0578900	BXY_0715000	BXY_0413200	BXY_0321500		BXY_0813100	BXY_0512500			BXY_1402700
BXY_0579000	BXY_0715100	BXY_0413300	BXY_0322400		BXY_0813200	BXY_0513300			BXY_0703000
BXY_0579300	BXY_0715200	BXY_0414100	BXY_0322600		BXY_0814100	BXY_0513700			BXY_0123400
BXY_0579500	BXY_0715300	BXY_0414600	BXY_0324700		BXY_0814400	BXY_0513800			BXY_1605600
BXY_0579700	BXY_0715400	BXY_0415300	BXY_0324800		BXY_0814600	BXY_0514200			BXY_1351000
BXY_0579800	BXY_0716100	BXY_0415500	BXY_0325900		BXY_0814800	BXY_0514400			BXY_0293200
BXY_0580200	BXY_0716200	BXY_0416000	BXY_0326500		BXY_0815500	BXY_0514500			BXY_1325900
BXY_0580300	BXY_0716300	BXY_0418600	BXY_0326700		BXY_0816100	BXY_0515800			BXY_1541300
BXY_0581200	BXY_0716400	BXY_0419700	BXY_0327300		BXY_0816600	BXY_0516000			BXY_0110900
BXY_0583300	BXY_0716600	BXY_0420900	BXY_0327600		BXY_0816900	BXY_0516100			BXY_1213700
BXY_0583400	BXY_0716700	BXY_0423700	BXY_0328300		BXY_0818000	BXY_0516400			BXY_1393700
BXY_0584000	BXY_0716800	BXY_0424000	BXY_0328600		BXY_0818400	BXY_0516500			BXY_1373400
BXY_0584600	BXY_0718200	BXY_0424100	BXY_0328700		BXY_0818800	BXY_0516600			BXY_1376100
BXY_0584900	BXY_0718900	BXY_0424200	BXY_0329900		BXY_0819200	BXY_0517800			BXY_0455900
BXY_0588400	BXY_0719200	BXY_0424800	BXY_0331200		BXY_0819500	BXY_0517900			BXY_0517900
BXY_0589100	BXY_0719400	BXY_0425500	BXY_0332800		BXY_0819900	BXY_0518600			BXY_0877100
BXY_0589200	BXY_0719800	BXY_0425600	BXY_0334100		BXY_0820400	BXY_0518700			BXY_0321500
BXY_0589500	BXY_0721300	BXY_0425700	BXY_0334800		BXY_0820600	BXY_0518800			BXY_1066500
BXY_0590300	BXY_0727200	BXY_0426400	BXY_0335500		BXY_0820700	BXY_0518900			BXY_0870800
BXY_0590500	BXY_0728800	BXY_0426500	BXY_0335700		BXY_0821000	BXY_0519000			BXY_0852900
BXY_0591400	BXY_0732600	BXY_0426600	BXY_0337600		BXY_0822400	BXY_0519100			BXY_0733000
BXY_0591700	BXY_0732800	BXY_0427000	BXY_0338400		BXY_0822500	BXY_0519800			BXY_0516500
BXY_0591900	BXY_0733600	BXY_0427200	BXY_0339500		BXY_0822700	BXY_0520000			BXY_1668800
BXY_0592200	BXY_0764800	BXY_0427600	BXY_0341900		BXY_0822900	BXY_0520200			BXY_1332600
BXY_0592600	BXY_0768200	BXY_0427900	BXY_0342500		BXY_0823000	BXY_0520300			BXY_1019800
BXY_0593900	BXY_0769200	BXY_0428000	BXY_0343000		BXY_0823100	BXY_0521000			BXY_1157500
BXY_0594000	BXY_0769300	BXY_0428800	BXY_0343600		BXY_0824000	BXY_0522400			BXY_0096700
BXY_0597700	BXY_0778200	BXY_0429200	BXY_0344700		BXY_0824100	BXY_0522500			BXY_0622300
BXY_0598900	BXY_0778400	BXY_0429300	BXY_0345700		BXY_0824500	BXY_0522600			BXY_1309800
BXY_0604000	BXY_0779800	BXY_0429500	BXY_0346400		BXY_0825000	BXY_0522800			BXY_0048400
BXY_0606200	BXY_0780100	BXY_0429600	BXY_0346500		BXY_0829600	BXY_0522900			BXY_1366300
BXY_0607200	BXY_0780800	BXY_0429700	BXY_0347100		BXY_0839500	BXY_0523200			BXY_0587700
BXY_0607400	BXY_0789500	BXY_0429800	BXY_0348000		BXY_0842300	BXY_0523300			BXY_0614700
BXY_0607600	BXY_0794800	BXY_0429900	BXY_0348400		BXY_0844600	BXY_0524000			BXY_0408100
BXY_0607800	BXY_0795300	BXY_0430100	BXY_0348500		BXY_0844800	BXY_0524300			BXY_1140100
BXY_0608300	BXY_0796200	BXY_0430200	BXY_0349200		BXY_0845100	BXY_0524900			BXY_0865700
BXY_0609300	BXY_0797300	BXY_0430400	BXY_0349400		BXY_0845300	BXY_0525100			BXY_0254800
BXY_0609600	BXY_0801300	BXY_0430500	BXY_0349700		BXY_0845900	BXY_0525200			BXY_0365600
BXY_0610300	BXY_0801900	BXY_0431000	BXY_0353400		BXY_0846500	BXY_0525500			BXY_1022000
BXY_0611400	BXY_0804700	BXY_0431300	BXY_0354400		BXY_0847200	BXY_0526000			BXY_0990600
BXY_0611700	BXY_0805600	BXY_0431700	BXY_0355500		BXY_0847300	BXY_0526100			BXY_1709400
BXY_0611800	BXY_0806700	BXY_0432800	BXY_0356600		BXY_0847400	BXY_0526200			BXY_0792300
BXY_0611900	BXY_0807900	BXY_0432900	BXY_0359600		BXY_0848800	BXY_0527100			BXY_0002500
BXY_0612400	BXY_0808100	BXY_0433200	BXY_0362200		BXY_0849600	BXY_0528200			BXY_0245100
BXY_0613500	BXY_0808700	BXY_0433500	BXY_0363400		BXY_0849700	BXY_0528700			BXY_1755500
BXY_0613700	BXY_0808800	BXY_0433900	BXY_0363500		BXY_0849900	BXY_0528900			BXY_1494800
BXY_0613800	BXY_0808900	BXY_0434400	BXY_0364800		BXY_0850000	BXY_0529300			BXY_0837700
BXY_0614000	BXY_0809100	BXY_0435300	BXY_0365100		BXY_0850200	BXY_0530300			BXY_1198800
BXY_0615500	BXY_0809200	BXY_0435400	BXY_0365600		BXY_0850400	BXY_0530800			BXY_0291300
BXY_0615600	BXY_0809900	BXY_0435700	BXY_0365900		BXY_0850900	BXY_0531000			BXY_0045600
BXY_0617700	BXY_0810400	BXY_0435900	BXY_0366900		BXY_0851100	BXY_0531500			BXY_0200000
BXY_0618100	BXY_0811200	BXY_0436100	BXY_0368800		BXY_0851400	BXY_0531800			BXY_0448100
BXY_0618300	BXY_0811700	BXY_0437300	BXY_0372100		BXY_0851800	BXY_0532200			BXY_1325300
BXY_0618900	BXY_0813100	BXY_0437700	BXY_0373100		BXY_0852200	BXY_0532300			BXY_0049900
BXY_0619000	BXY_0813200	BXY_0437900	BXY_0376700		BXY_0853900	BXY_0532400			BXY_0302800
BXY_0619100	BXY_0813600	BXY_0438400	BXY_0379900		BXY_0854700	BXY_0532600			BXY_1187500
BXY_0619400	BXY_0814100	BXY_0439000	BXY_0380000		BXY_0855000	BXY_0533200			BXY_0678900
BXY_0619700	BXY_0814400	BXY_0439100	BXY_0381800		BXY_0856600	BXY_0533400			BXY_1764300
BXY_0620100	BXY_0814600	BXY_0439200	BXY_0382000		BXY_0857200	BXY_0533700			BXY_1622300
BXY_0620600	BXY_0814800	BXY_0439300	BXY_0383000		BXY_0862200	BXY_0534900			BXY_0015100
BXY_0621600	BXY_0815500	BXY_0439600	BXY_0383200		BXY_0868400	BXY_0535000			BXY_0254600
BXY_0622500	BXY_0816100	BXY_0440400	BXY_0383300		BXY_0870400	BXY_0535700			BXY_1490100
BXY_0623300	BXY_0816600	BXY_0441300	BXY_0383900		BXY_0870600	BXY_0535900			BXY_1487400
BXY_0625600	BXY_0816900	BXY_0441600	BXY_0384200		BXY_0871200	BXY_0536100			BXY_0232200
BXY_0625800	BXY_0818000	BXY_0441700	BXY_0384300		BXY_0872500	BXY_0536700			BXY_1195500
BXY_0627200	BXY_0818400	BXY_0442200	BXY_0384400		BXY_0872800	BXY_0536800			BXY_1177000
BXY_0628200	BXY_0818800	BXY_0444000	BXY_0384900		BXY_0877600	BXY_0536900			BXY_1054600
BXY_0628400	BXY_0819200	BXY_0444300	BXY_0385000		BXY_0897900	BXY_0537100			BXY_1578100
BXY_0629300	BXY_0819500	BXY_0444600	BXY_0385300		BXY_0898700	BXY_0537400			BXY_0921500
BXY_0629400	BXY_0819900	BXY_0444700	BXY_0385800		BXY_0899400	BXY_0537700			BXY_1020700
BXY_0630100	BXY_0820400	BXY_0444800	BXY_0386600		BXY_0900500	BXY_0537800			BXY_0122100
BXY_0630800	BXY_0820600	BXY_0445400	BXY_0387900		BXY_0900600	BXY_0537900			BXY_0691200
BXY_0632300	BXY_0820700	BXY_0445500	BXY_0389000		BXY_0900700	BXY_0539400			BXY_0675400
BXY_0632400	BXY_0821000	BXY_0445600	BXY_0389200		BXY_0901400	BXY_0539500			BXY_0508800
BXY_0634800	BXY_0822400	BXY_0445700	BXY_0389300		BXY_0901900	BXY_0540100			BXY_1132500
BXY_0635000	BXY_0822500	BXY_0445800	BXY_0389400		BXY_0903000	BXY_0541800			BXY_1007000
BXY_0635300	BXY_0822700	BXY_0446200	BXY_0390100		BXY_0903600	BXY_0547400			BXY_0253100
BXY_0635400	BXY_0822900	BXY_0446300	BXY_0391200		BXY_0906100	BXY_0552300			BXY_0907600
BXY_0635500	BXY_0823000	BXY_0446500	BXY_0391400		BXY_0906600	BXY_0552500			BXY_1769200
BXY_0641400	BXY_0823100	BXY_0446800	BXY_0391800		BXY_0909800	BXY_0554100			BXY_0728500
BXY_0641700	BXY_0824000	BXY_0447000	BXY_0392000		BXY_0910400	BXY_0555400			BXY_0463700
BXY_0643500	BXY_0824100	BXY_0447500	BXY_0392400		BXY_0911000	BXY_0555800			BXY_0269300
BXY_0644500	BXY_0824500	BXY_0448100	BXY_0392800		BXY_0912600	BXY_0557200			BXY_1144900
BXY_0644600	BXY_0825000	BXY_0448300	BXY_0393200		BXY_0913000	BXY_0557400			BXY_1221000
BXY_0644700	BXY_0829400	BXY_0448400	BXY_0393600		BXY_0918300	BXY_0558000			BXY_1466100
BXY_0644800	BXY_0829600	BXY_0449700	BXY_0394100		BXY_0922400	BXY_0558100			BXY_1204900
BXY_0644900	BXY_0831900	BXY_0450200	BXY_0394300		BXY_0922600	BXY_0558500			BXY_1224500
BXY_0645000	BXY_0839500	BXY_0451300	BXY_0394900		BXY_0922700	BXY_0558600			BXY_0114100
BXY_0645100	BXY_0842300	BXY_0451400	BXY_0395800		BXY_0922800	BXY_0558700			BXY_0472500
BXY_0645700	BXY_0844600	BXY_0451500	BXY_0396400		BXY_0923100	BXY_0559200			BXY_0171800
BXY_0646500	BXY_0844800	BXY_0451600	BXY_0396500		BXY_0923500	BXY_0559300			BXY_0409200
BXY_0646900	BXY_0845100	BXY_0451800	BXY_0396600		BXY_0923700	BXY_0559500			BXY_0034000
BXY_0648000	BXY_0845300	BXY_0452500	BXY_0396800		BXY_0924300	BXY_0559800			BXY_1095000
BXY_0648100	BXY_0845900	BXY_0453600	BXY_0396900		BXY_0924600	BXY_0559900			BXY_0513700
BXY_0648500	BXY_0846100	BXY_0454100	BXY_0397000		BXY_0924900	BXY_0560700			BXY_0689800
BXY_0648600	BXY_0846500	BXY_0454200	BXY_0397900		BXY_0925000	BXY_0563000			BXY_1360800
BXY_0648900	BXY_0847200	BXY_0454300	BXY_0398200		BXY_0925200	BXY_0566500			BXY_0867400
BXY_0649100	BXY_0847300	BXY_0454500	BXY_0398900		BXY_0925400	BXY_0567600			BXY_1338900
BXY_0649200	BXY_0847400	BXY_0454800	BXY_0399000		BXY_0925500	BXY_0567700			BXY_0600400
BXY_0649400	BXY_0848200	BXY_0454900	BXY_0399200		BXY_0925900	BXY_0568200			BXY_1322100
BXY_0649500	BXY_0848800	BXY_0455000	BXY_0399400		BXY_0926700	BXY_0569100			BXY_1328400
BXY_0650200	BXY_0849600	BXY_0455200	BXY_0400500		BXY_0927000	BXY_0569400			BXY_0988600
BXY_0650400	BXY_0849700	BXY_0455300	BXY_0400600		BXY_0927700	BXY_0570600			BXY_0502300
BXY_0650700	BXY_0849900	BXY_0455500	BXY_0400800		BXY_0928200	BXY_0571300			BXY_1476500
BXY_0651500	BXY_0850000	BXY_0455700	BXY_0400900		BXY_0928300	BXY_0572400			BXY_0030100
BXY_0651600	BXY_0850200	BXY_0455900	BXY_0401000		BXY_0928400	BXY_0574600			BXY_1025400
BXY_0652400	BXY_0850400	BXY_0456000	BXY_0401600		BXY_0928500	BXY_0574900			BXY_0862700
BXY_0654300	BXY_0850800	BXY_0456700	BXY_0402700		BXY_0928600	BXY_0579500			BXY_0902700
BXY_0654400	BXY_0850900	BXY_0456800	BXY_0402800		BXY_0928800	BXY_0579800			BXY_1703000
BXY_0654600	BXY_0851100	BXY_0456900	BXY_0402900		BXY_0930400	BXY_0580100			BXY_0048300
BXY_0654900	BXY_0851400	BXY_0457000	BXY_0403000		BXY_0931200	BXY_0580200			BXY_0429300
BXY_0655100	BXY_0851800	BXY_0457100	BXY_0403100		BXY_0932000	BXY_0580700			BXY_0098000
BXY_0656100	BXY_0852200	BXY_0457300	BXY_0403200		BXY_0932200	BXY_0581300			BXY_1151100
BXY_0656300	BXY_0853900	BXY_0457700	BXY_0403500		BXY_0933700	BXY_0581800			BXY_0914300
BXY_0656400	BXY_0854700	BXY_0457900	BXY_0404000		BXY_0934900	BXY_0582000			BXY_0306600
BXY_0656600	BXY_0855000	BXY_0458000	BXY_0404900		BXY_0935800	BXY_0582100			BXY_0473100
BXY_0656700	BXY_0856600	BXY_0458200	BXY_0405700		BXY_0952500	BXY_0582700			BXY_1513400
BXY_0656800	BXY_0857200	BXY_0458700	BXY_0405900		BXY_0957300	BXY_0582900			BXY_0456900
BXY_0657000	BXY_0862200	BXY_0458900	BXY_0407000		BXY_0957600	BXY_0583000			BXY_0292400
BXY_0657600	BXY_0868400	BXY_0459000	BXY_0408000		BXY_0957700	BXY_0583300			BXY_1166800
BXY_0659800	BXY_0870400	BXY_0459100	BXY_0408100		BXY_0957900	BXY_0583400			BXY_0725000
BXY_0660400	BXY_0870600	BXY_0459400	BXY_0408300		BXY_0958100	BXY_0584300			BXY_0522600
BXY_0661700	BXY_0871200	BXY_0459600	BXY_0409100		BXY_0958500	BXY_0584600			BXY_1443300
BXY_0661900	BXY_0872500	BXY_0460900	BXY_0409200		BXY_0959500	BXY_0584700			BXY_0914400
BXY_0662000	BXY_0872800	BXY_0461100	BXY_0409500		BXY_0959700	BXY_0584900			BXY_1440300
BXY_0662200	BXY_0876500	BXY_0461200	BXY_0409900		BXY_0960400	BXY_0585500			BXY_0408000
BXY_0662500	BXY_0877600	BXY_0461700	BXY_0410700		BXY_0960800	BXY_0587300			BXY_1458000
BXY_0662700	BXY_0897900	BXY_0462300	BXY_0412600		BXY_0962400	BXY_0587700			BXY_0991100
BXY_0664400	BXY_0898700	BXY_0463100	BXY_0412900		BXY_0963100	BXY_0588400			BXY_0568200
BXY_0664500	BXY_0899400	BXY_0463600	BXY_0413200		BXY_0963600	BXY_0589100			BXY_0760100
BXY_0664600	BXY_0900500	BXY_0463700	BXY_0413300		BXY_0963700	BXY_0589500			BXY_1069300
BXY_0666100	BXY_0900600	BXY_0463800	BXY_0414100		BXY_0963900	BXY_0590100			BXY_0591300
BXY_0666700	BXY_0900700	BXY_0465100	BXY_0414600		BXY_0965600	BXY_0590200			BXY_0829500
BXY_0668000	BXY_0901400	BXY_0466400	BXY_0415300		BXY_0965800	BXY_0591300			BXY_0396400
BXY_0668200	BXY_0901900	BXY_0466700	BXY_0415500		BXY_0966000	BXY_0591600			BXY_0555400
BXY_0668400	BXY_0903000	BXY_0467300	BXY_0416000		BXY_0966200	BXY_0592100			BXY_1754000
BXY_0669100	BXY_0903600	BXY_0467800	BXY_0416900		BXY_0966500	BXY_0592600			BXY_0516400
BXY_0669600	BXY_0906100	BXY_0468400	BXY_0417400		BXY_0966800	BXY_0593900			BXY_1370400
BXY_0669700	BXY_0906600	BXY_0469600	BXY_0418100		BXY_0967000	BXY_0594000			BXY_0461700
BXY_0670400	BXY_0909800	BXY_0470400	BXY_0419200		BXY_0967200	BXY_0595200			BXY_0732500
BXY_0672300	BXY_0910400	BXY_0471400	BXY_0420200		BXY_0967400	BXY_0598300			BXY_0168200
BXY_0672800	BXY_0911000	BXY_0472000	BXY_0420900		BXY_0967700	BXY_0598600			BXY_1198900
BXY_0673000	BXY_0912600	BXY_0472500	BXY_0421500		BXY_0968000	BXY_0598700			BXY_1252800
BXY_0673100	BXY_0913000	BXY_0472700	BXY_0421900		BXY_0969700	BXY_0600400			BXY_0386600
BXY_0674300	BXY_0918300	BXY_0473000	BXY_0422500		BXY_0969800	BXY_0600800			BXY_0231200
BXY_0675100	BXY_0922400	BXY_0473100	BXY_0423200		BXY_0970800	BXY_0601100			BXY_1359900
BXY_0675300	BXY_0922600	BXY_0473600	BXY_0424100		BXY_0971800	BXY_0603300			BXY_1018500
BXY_0675500	BXY_0922700	BXY_0474000	BXY_0424200		BXY_0980800	BXY_0606100			BXY_0948800
BXY_0675800	BXY_0922800	BXY_0474600	BXY_0424500		BXY_0982100	BXY_0607400			BXY_1659300
BXY_0676600	BXY_0923100	BXY_0475900	BXY_0424800		BXY_0982400	BXY_0607500			BXY_1134000
BXY_0676800	BXY_0923500	BXY_0477200	BXY_0425500		BXY_0982900	BXY_0608300			BXY_0595200
BXY_0677100	BXY_0923700	BXY_0477500	BXY_0425600		BXY_0983300	BXY_0608600			BXY_1748500
BXY_0677300	BXY_0924300	BXY_0477700	BXY_0425700		BXY_0983600	BXY_0609000			BXY_0289800
BXY_0677400	BXY_0924600	BXY_0477800	BXY_0425800		BXY_0983700	BXY_0609300			BXY_0318800
BXY_0677700	BXY_0924900	BXY_0478000	BXY_0425900		BXY_0984400	BXY_0609400			BXY_0838200
BXY_0678000	BXY_0925000	BXY_0478500	BXY_0426400		BXY_0984500	BXY_0609500			BXY_0951000
BXY_0678200	BXY_0925200	BXY_0478900	BXY_0426600		BXY_0984600	BXY_0610300			BXY_0569400
BXY_0678600	BXY_0925400	BXY_0480400	BXY_0427400		BXY_0984700	BXY_0610800			BXY_1377400
BXY_0679400	BXY_0925500	BXY_0486400	BXY_0427900		BXY_0984800	BXY_0611700			BXY_0303500
BXY_0679500	BXY_0925900	BXY_0487100	BXY_0428200		BXY_0985200	BXY_0611800			BXY_0869000
BXY_0680000	BXY_0926700	BXY_0487400	BXY_0428300		BXY_0986000	BXY_0612400			BXY_1700600
BXY_0680300	BXY_0927000	BXY_0487600	BXY_0428500		BXY_0986600	BXY_0613800			BXY_1271600
BXY_0680400	BXY_0927700	BXY_0488700	BXY_0428600		BXY_0988300	BXY_0613900			BXY_0519800
BXY_0680800	BXY_0928200	BXY_0488900	BXY_0429000		BXY_0988400	BXY_0614000			BXY_0127700
BXY_0681100	BXY_0928300	BXY_0489200	BXY_0429100		BXY_0989600	BXY_0614100			BXY_0960700
BXY_0681400	BXY_0928400	BXY_0489500	BXY_0429300		BXY_0989900	BXY_0614700			BXY_1237900
BXY_0681500	BXY_0928500	BXY_0489600	BXY_0429500		BXY_0990000	BXY_0615500			BXY_0941000
BXY_0681800	BXY_0928600	BXY_0490100	BXY_0429600		BXY_1004300	BXY_0615800			BXY_0495700
BXY_0682600	BXY_0928800	BXY_0491200	BXY_0429900		BXY_1005300	BXY_0616100			BXY_1758200
BXY_0682800	BXY_0930400	BXY_0491400	BXY_0430100		BXY_1006400	BXY_0616600			BXY_0874100
BXY_0683300	BXY_0931200	BXY_0491700	BXY_0430200		BXY_1007300	BXY_0616800			BXY_0980600
BXY_0683500	BXY_0932000	BXY_0491800	BXY_0430400		BXY_1007400	BXY_0616900			BXY_0302900
BXY_0683600	BXY_0932200	BXY_0492100	BXY_0431100		BXY_1008700	BXY_0618100			BXY_0875500
BXY_0683800	BXY_0933700	BXY_0492200	BXY_0431300		BXY_1009100	BXY_0618200			BXY_1336700
BXY_0683900	BXY_0934900	BXY_0492300	BXY_0431500		BXY_1009700	BXY_0618300			BXY_0912800
BXY_0684000	BXY_0935800	BXY_0492500	BXY_0431700		BXY_1010100	BXY_0618900			BXY_0785400
BXY_0684100	BXY_0952500	BXY_0492600	BXY_0431900		BXY_1010400	BXY_0619000			BXY_1465000
BXY_0684200	BXY_0957300	BXY_0493100	BXY_0432400		BXY_1011000	BXY_0619100			BXY_1487700
BXY_0684300	BXY_0957600	BXY_0493200	BXY_0432700		BXY_1011800	BXY_0619600			BXY_1520000
BXY_0684400	BXY_0957700	BXY_0493500	BXY_0432800		BXY_1012300	BXY_0619700			BXY_0631500
BXY_0684500	BXY_0957900	BXY_0494300	BXY_0433200		BXY_1012500	BXY_0619900			BXY_0295500
BXY_0684800	BXY_0958100	BXY_0495200	BXY_0433500		BXY_1013100	BXY_0620100			BXY_0094000
BXY_0685000	BXY_0958500	BXY_0495500	BXY_0433700		BXY_1015000	BXY_0620300			BXY_1195400
BXY_0685300	BXY_0959500	BXY_0495700	BXY_0433800		BXY_1015300	BXY_0620800			BXY_1060800
BXY_0686200	BXY_0959700	BXY_0496200	BXY_0433900		BXY_1015400	BXY_0621100			BXY_1599200
BXY_0686300	BXY_0960400	BXY_0496600	BXY_0434200		BXY_1016700	BXY_0621600			BXY_1226600
BXY_0686400	BXY_0960800	BXY_0496800	BXY_0434400		BXY_1016900	BXY_0622000			BXY_0921400
BXY_0686500	BXY_0962400	BXY_0497200	BXY_0434600		BXY_1017400	BXY_0622300			BXY_0518600
BXY_0686600	BXY_0963100	BXY_0497400	BXY_0435200		BXY_1017900	BXY_0623300			BXY_0616800
BXY_0686800	BXY_0963600	BXY_0497600	BXY_0435400		BXY_1018100	BXY_0624100			BXY_0122600
BXY_0686900	BXY_0963700	BXY_0498900	BXY_0436000		BXY_1018200	BXY_0624700			BXY_1184600
BXY_0687300	BXY_0963900	BXY_0499000	BXY_0436800		BXY_1019100	BXY_0625400			BXY_1358400
BXY_0687400	BXY_0965600	BXY_0499300	BXY_0437300		BXY_1019300	BXY_0628200			BXY_0993400
BXY_0688400	BXY_0965800	BXY_0499700	BXY_0437700		BXY_1020000	BXY_0629300			BXY_0165400
BXY_0688800	BXY_0966000	BXY_0500600	BXY_0437800		BXY_1020200	BXY_0630800			BXY_0996100
BXY_0689000	BXY_0966200	BXY_0500700	BXY_0438000		BXY_1020300	BXY_0631500			BXY_0392400
BXY_0689400	BXY_0966500	BXY_0500800	BXY_0438600		BXY_1020500	BXY_0631700			BXY_1371000
BXY_0689500	BXY_0966800	BXY_0501100	BXY_0438800		BXY_1021000	BXY_0632300			BXY_1716700
BXY_0689600	BXY_0967000	BXY_0501400	BXY_0438900		BXY_1021100	BXY_0632400			BXY_1454600
BXY_0690000	BXY_0967200	BXY_0501700	BXY_0439000		BXY_1021200	BXY_0632600			BXY_1161700
BXY_0690300	BXY_0967400	BXY_0501800	BXY_0439100		BXY_1021400	BXY_0634200			BXY_1707800
BXY_0690400	BXY_0967700	BXY_0502000	BXY_0439200		BXY_1021500	BXY_0635000			BXY_0304000
BXY_0690500	BXY_0968000	BXY_0502100	BXY_0439400		BXY_1026300	BXY_0635300			BXY_0294800
BXY_0690800	BXY_0969200	BXY_0502300	BXY_0441300		BXY_1026900	BXY_0635400			BXY_1654400
BXY_0691400	BXY_0969700	BXY_0502700	BXY_0442100		BXY_1027100	BXY_0635500			BXY_1200100
BXY_0692100	BXY_0969800	BXY_0503300	BXY_0443300		BXY_1028400	BXY_0635800			BXY_0878800
BXY_0692200	BXY_0970800	BXY_0503800	BXY_0443700		BXY_1028600	BXY_0640200			BXY_1554400
BXY_0692300	BXY_0971800	BXY_0504000	BXY_0444000		BXY_1028800	BXY_0640500			BXY_1313600
BXY_0692400	BXY_0977700	BXY_0504300	BXY_0444400		BXY_1029300	BXY_0640600			BXY_0862900
BXY_0693300	BXY_0980800	BXY_0504700	BXY_0447400		BXY_1029500	BXY_0641100			BXY_0095600
BXY_0693600	BXY_0982100	BXY_0505700	BXY_0447500		BXY_1029600	BXY_0641400			BXY_0554100
BXY_0694000	BXY_0982400	BXY_0505800	BXY_0448100		BXY_1030200	BXY_0642200			BXY_1174300
BXY_0695200	BXY_0982900	BXY_0506100	BXY_0448300		BXY_1030300	BXY_0644900			BXY_1124000
BXY_0695900	BXY_0983100	BXY_0506300	BXY_0448400		BXY_1030800	BXY_0648900			BXY_0301100
BXY_0696100	BXY_0983200	BXY_0506600	BXY_0448800		BXY_1032100	BXY_0656100			BXY_1106600
BXY_0696300	BXY_0983300	BXY_0507800	BXY_0449700		BXY_1032200	BXY_0656300			BXY_1105000
BXY_0696800	BXY_0983600	BXY_0508800	BXY_0450200		BXY_1032700	BXY_0656600			BXY_1345700
BXY_0697000	BXY_0983700	BXY_0509700	BXY_0450500		BXY_1033200	BXY_0656700			BXY_1541500
BXY_0697400	BXY_0984400	BXY_0509800	BXY_0451300		BXY_1033500	BXY_0656800			BXY_0188300
BXY_0698900	BXY_0984500	BXY_0510200	BXY_0451400		BXY_1038000	BXY_0656900			BXY_0794200
BXY_0699000	BXY_0984600	BXY_0510500	BXY_0451500		BXY_1038500	BXY_0657000			BXY_0466700
BXY_0699600	BXY_0984700	BXY_0510700	BXY_0451600		BXY_1039100	BXY_0657100			BXY_0298900
BXY_0699800	BXY_0984800	BXY_0510900	BXY_0451800		BXY_1040900	BXY_0660200			BXY_1478800
BXY_0699900	BXY_0985200	BXY_0511400	BXY_0452100		BXY_1041300	BXY_0660400			BXY_1693000
BXY_0701100	BXY_0985600	BXY_0511700	BXY_0452500		BXY_1041800	BXY_0660500			BXY_0831600
BXY_0701700	BXY_0985800	BXY_0512000	BXY_0453600		BXY_1041900	BXY_0660600			BXY_1527100
BXY_0702200	BXY_0986000	BXY_0512100	BXY_0454100		BXY_1042400	BXY_0661400			BXY_0052800
BXY_0702800	BXY_0986600	BXY_0512400	BXY_0454300		BXY_1043000	BXY_0661700			BXY_0832800
BXY_0703100	BXY_0986800	BXY_0512500	BXY_0454500		BXY_1043400	BXY_0661800			BXY_0512400
BXY_0704200	BXY_0988300	BXY_0513300	BXY_0454800		BXY_1043500	BXY_0661900			BXY_0949300
BXY_0704700	BXY_0988400	BXY_0513700	BXY_0455000		BXY_1043700	BXY_0662100			BXY_0437700
BXY_0705100	BXY_0989600	BXY_0513800	BXY_0455200		BXY_1043900	BXY_0662300			BXY_1219800
BXY_0705400	BXY_0989900	BXY_0514200	BXY_0455300		BXY_1044000	BXY_0662500			BXY_0857400
BXY_0706700	BXY_0990000	BXY_0514400	BXY_0455500		BXY_1044500	BXY_0663000			BXY_0276200
BXY_0706800	BXY_1004300	BXY_0514500	BXY_0455700		BXY_1045300	BXY_0664100			BXY_1404100
BXY_0709100	BXY_1005300	BXY_0515800	BXY_0455900		BXY_1045400	BXY_0664200			BXY_0119600
BXY_0710000	BXY_1006400	BXY_0516000	BXY_0456000		BXY_1045500	BXY_0664300			BXY_0923900
BXY_0710200	BXY_1006500	BXY_0516100	BXY_0456700		BXY_1045700	BXY_0664400			BXY_0833600
BXY_0711100	BXY_1007300	BXY_0516400	BXY_0456900		BXY_1046000	BXY_0664500			BXY_0118700
BXY_0711900	BXY_1007400	BXY_0516500	BXY_0457000		BXY_1046100	BXY_0664700			BXY_0537900
BXY_0712100	BXY_1007700	BXY_0516600	BXY_0457100		BXY_1046400	BXY_0665300			BXY_0256700
BXY_0712400	BXY_1008700	BXY_0516700	BXY_0457300		BXY_1046500	BXY_0666300			BXY_0862600
BXY_0713300	BXY_1009100	BXY_0516800	BXY_0457400		BXY_1048900	BXY_0666700			BXY_0965700
BXY_0713700	BXY_1009700	BXY_0517800	BXY_0457700		BXY_1051100	BXY_0667400			BXY_1104600
BXY_0713800	BXY_1010100	BXY_0517900	BXY_0457900		BXY_1051200	BXY_0667900			BXY_0306700
BXY_0714000	BXY_1010400	BXY_0518600	BXY_0458700		BXY_1054200	BXY_0668200			BXY_0167900
BXY_0715000	BXY_1011000	BXY_0518700	BXY_0458900		BXY_1055200	BXY_0668400			BXY_1196500
BXY_0715100	BXY_1011800	BXY_0518800	BXY_0459100		BXY_1055800	BXY_0668900			BXY_0124600
BXY_0715200	BXY_1012300	BXY_0518900	BXY_0459600		BXY_1058000	BXY_0669100			BXY_0473000
BXY_0715300	BXY_1012500	BXY_0519000	BXY_0460300		BXY_1061200	BXY_0669600			BXY_1236400
BXY_0715400	BXY_1013100	BXY_0519100	BXY_0460500		BXY_1061500	BXY_0669700			BXY_0930500
BXY_0716100	BXY_1015000	BXY_0519800	BXY_0460800		BXY_1061800	BXY_0670500			BXY_1400000
BXY_0716200	BXY_1015300	BXY_0520000	BXY_0460900		BXY_1062200	BXY_0671500			BXY_1500900
BXY_0716300	BXY_1015400	BXY_0520200	BXY_0461100		BXY_1063300	BXY_0672100			BXY_1286400
BXY_0716400	BXY_1016700	BXY_0520300	BXY_0461200		BXY_1064000	BXY_0672800			BXY_0101000
BXY_0716600	BXY_1016900	BXY_0521000	BXY_0461700		BXY_1064300	BXY_0673000			BXY_0081500
BXY_0716700	BXY_1017400	BXY_0521800	BXY_0462300		BXY_1064400	BXY_0673100			BXY_0153800
BXY_0717700	BXY_1017900	BXY_0522400	BXY_0463300		BXY_1065400	BXY_0675000			BXY_0385000
BXY_0718200	BXY_1018100	BXY_0522500	BXY_0463600		BXY_1066600	BXY_0675100			BXY_1645500
BXY_0718900	BXY_1018200	BXY_0522600	BXY_0463700		BXY_1067700	BXY_0675300			BXY_0408300
BXY_0719200	BXY_1019100	BXY_0522800	BXY_0463800		BXY_1067800	BXY_0675400			BXY_0919200
BXY_0719400	BXY_1019300	BXY_0522900	BXY_0465100		BXY_1068400	BXY_0675500			BXY_0117700
BXY_0719800	BXY_1020000	BXY_0523200	BXY_0465600		BXY_1069800	BXY_0675700			BXY_1186100
BXY_0720900	BXY_1020200	BXY_0523300	BXY_0465800		BXY_1071400	BXY_0676000			BXY_1537700
BXY_0721300	BXY_1020300	BXY_0524000	BXY_0466200		BXY_1072800	BXY_0676600			BXY_1493300
BXY_0722300	BXY_1020500	BXY_0524300	BXY_0466400		BXY_1074300	BXY_0676800			BXY_0414600
BXY_0724200	BXY_1020600	BXY_0524900	BXY_0466700		BXY_1074600	BXY_0677100			BXY_0598300
BXY_0724800	BXY_1021000	BXY_0525100	BXY_0467300		BXY_1074800	BXY_0677400			BXY_1016800
BXY_0725800	BXY_1021100	BXY_0525200	BXY_0467800		BXY_1075400	BXY_0677500			BXY_0049000
BXY_0727200	BXY_1021200	BXY_0525500	BXY_0468400		BXY_1076700	BXY_0678000			BXY_0118800
BXY_0728000	BXY_1021400	BXY_0526000	BXY_0469500		BXY_1076800	BXY_0678200			BXY_1747600
BXY_0728100	BXY_1021500	BXY_0526100	BXY_0469600		BXY_1077300	BXY_0678900			BXY_1468400
BXY_0728800	BXY_1026300	BXY_0526200	BXY_0470400		BXY_1077500	BXY_0679400			BXY_1708600
BXY_0729400	BXY_1026900	BXY_0527100	BXY_0471400		BXY_1077600	BXY_0679600			BXY_0497600
BXY_0730500	BXY_1027100	BXY_0528000	BXY_0472000		BXY_1078400	BXY_0680000			BXY_1234800
BXY_0730600	BXY_1028400	BXY_0528200	BXY_0472100		BXY_1079300	BXY_0683900			BXY_0243500
BXY_0731100	BXY_1028600	BXY_0528700	BXY_0472500		BXY_1079900	BXY_0686800			BXY_1483600
BXY_0731300	BXY_1028800	BXY_0528900	BXY_0472700		BXY_1080100	BXY_0687100			BXY_1290700
BXY_0732100	BXY_1029000	BXY_0529300	BXY_0473000		BXY_1080300	BXY_0687300			BXY_0093000
BXY_0732600	BXY_1029100	BXY_0530100	BXY_0473100		BXY_1080800	BXY_0687400			BXY_0802900
BXY_0732800	BXY_1029300	BXY_0530300	BXY_0473600		BXY_1081200	BXY_0688800			BXY_1519200
BXY_0733200	BXY_1029500	BXY_0530800	BXY_0473700		BXY_1081500	BXY_0689400			BXY_1656900
BXY_0733600	BXY_1029600	BXY_0531000	BXY_0474500		BXY_1082400	BXY_0689500			BXY_1128800
BXY_0734800	BXY_1030200	BXY_0531500	BXY_0474600		BXY_1082800	BXY_0689800			BXY_0087200
BXY_0735500	BXY_1030300	BXY_0531800	BXY_0475900		BXY_1083300	BXY_0690000			BXY_1125500
BXY_0737700	BXY_1030800	BXY_0532200	BXY_0477200		BXY_1083500	BXY_0690400			BXY_1048700
BXY_0743200	BXY_1032100	BXY_0532300	BXY_0477500		BXY_1083600	BXY_0690500			BXY_0289900
BXY_0743500	BXY_1032200	BXY_0532400	BXY_0477700		BXY_1083700	BXY_0690900			BXY_0162500
BXY_0747300	BXY_1032700	BXY_0532600	BXY_0477800		BXY_1084000	BXY_0691200			BXY_1247600
BXY_0749300	BXY_1033200	BXY_0533200	BXY_0478000		BXY_1084100	BXY_0692300			BXY_0922500
BXY_0751100	BXY_1033500	BXY_0533400	BXY_0478400		BXY_1084300	BXY_0692900			BXY_0455000
BXY_0752500	BXY_1038000	BXY_0533700	BXY_0478500		BXY_1084500	BXY_0693600			BXY_1107700
BXY_0758200	BXY_1038500	BXY_0534900	BXY_0478900		BXY_1086400	BXY_0693700			BXY_0037000
BXY_0760400	BXY_1039100	BXY_0535000	BXY_0480400		BXY_1086500	BXY_0694500			BXY_1700100
BXY_0761600	BXY_1040900	BXY_0535400	BXY_0480800		BXY_1086900	BXY_0695100			BXY_1266900
BXY_0761700	BXY_1041300	BXY_0535600	BXY_0481600		BXY_1087200	BXY_0696300			BXY_0726300
BXY_0764800	BXY_1041800	BXY_0535700	BXY_0481800		BXY_1087700	BXY_0696600			BXY_0788200
BXY_0766800	BXY_1041900	BXY_0535800	BXY_0482900		BXY_1087900	BXY_0697000			BXY_1169400
BXY_0768200	BXY_1042400	BXY_0535900	BXY_0486400		BXY_1088300	BXY_0698900			BXY_0920900
BXY_0769200	BXY_1043000	BXY_0536100	BXY_0487100		BXY_1089000	BXY_0699000			BXY_1453700
BXY_0770500	BXY_1043400	BXY_0536700	BXY_0487200		BXY_1089400	BXY_0699800			BXY_1296300
BXY_0773000	BXY_1043500	BXY_0536800	BXY_0487300		BXY_1089900	BXY_0700500			BXY_0619600
BXY_0773200	BXY_1043700	BXY_0536900	BXY_0487600		BXY_1090900	BXY_0701100			BXY_1480000
BXY_0774900	BXY_1043900	BXY_0537100	BXY_0487800		BXY_1091700	BXY_0701700			BXY_1424800
BXY_0778200	BXY_1044000	BXY_0537400	BXY_0488700		BXY_1091800	BXY_0701800			BXY_1543800
BXY_0778400	BXY_1044400	BXY_0537700	BXY_0489200		BXY_1091900	BXY_0702200			BXY_0730800
BXY_0779800	BXY_1044500	BXY_0537800	BXY_0489600		BXY_1092200	BXY_0702700			BXY_1382000
BXY_0780100	BXY_1045300	BXY_0537900	BXY_0489700		BXY_1092600	BXY_0702800			BXY_0566500
BXY_0780800	BXY_1045400	BXY_0538700	BXY_0489900		BXY_1093200	BXY_0703000			BXY_0491700
BXY_0783200	BXY_1045500	BXY_0538800	BXY_0490100		BXY_1093600	BXY_0703100			BXY_1130200
BXY_0785800	BXY_1045700	BXY_0539000	BXY_0491200		BXY_1093900	BXY_0704000			BXY_1531800
BXY_0786000	BXY_1046000	BXY_0539400	BXY_0491400		BXY_1094900	BXY_0705400			BXY_0359600
BXY_0786200	BXY_1046100	BXY_0539500	BXY_0491700		BXY_1095100	BXY_0706700			BXY_1055500
BXY_0789400	BXY_1046400	BXY_0540100	BXY_0491800		BXY_1095200	BXY_0706800			BXY_0094100
BXY_0790900	BXY_1046500	BXY_0540500	BXY_0492100		BXY_1095400	BXY_0708000			BXY_0035000
BXY_0792100	BXY_1048900	BXY_0540700	BXY_0492200		BXY_1095500	BXY_0709100			BXY_0085500
BXY_0794800	BXY_1051100	BXY_0541200	BXY_0492300		BXY_1095600	BXY_0710100			BXY_1034300
BXY_0795300	BXY_1051200	BXY_0541800	BXY_0492400		BXY_1095900	BXY_0710800			BXY_0616900
BXY_0796000	BXY_1053300	BXY_0543300	BXY_0492500		BXY_1106500	BXY_0711900			BXY_1204100
BXY_0796200	BXY_1054200	BXY_0543400	BXY_0492600		BXY_1107400	BXY_0712100			BXY_0729000
BXY_0797300	BXY_1055200	BXY_0543500	BXY_0493100		BXY_1107600	BXY_0715400			BXY_1108500
BXY_0800400	BXY_1055800	BXY_0543700	BXY_0493200		BXY_1109900	BXY_0716100			BXY_1545400
BXY_0801300	BXY_1058000	BXY_0543800	BXY_0493500		BXY_1110800	BXY_0716300			BXY_0962600
BXY_0801900	BXY_1061200	BXY_0544000	BXY_0493800		BXY_1111100	BXY_0718900			BXY_0099600
BXY_0805400	BXY_1061500	BXY_0545800	BXY_0494200		BXY_1112300	BXY_0720600			BXY_1669400
BXY_0805600	BXY_1061800	BXY_0545900	BXY_0494900		BXY_1112400	BXY_0721300			BXY_1070600
BXY_0806400	BXY_1062200	BXY_0546100	BXY_0495000		BXY_1112600	BXY_0722300			BXY_1491000
BXY_0806700	BXY_1063300	BXY_0546400	BXY_0495100		BXY_1112700	BXY_0722600			BXY_1110900
BXY_0807000	BXY_1064000	BXY_0547200	BXY_0495500		BXY_1112800	BXY_0722700			BXY_1710700
BXY_0807900	BXY_1064300	BXY_0547300	BXY_0495700		BXY_1113100	BXY_0724000			BXY_1372300
BXY_0808100	BXY_1064400	BXY_0547400	BXY_0496200		BXY_1113600	BXY_0724200			BXY_1528900
BXY_0808800	BXY_1065400	BXY_0548100	BXY_0496800		BXY_1113700	BXY_0724800			BXY_0933400
BXY_0808900	BXY_1066600	BXY_0548600	BXY_0497200		BXY_1114200	BXY_0725000			BXY_0294900
BXY_0809100	BXY_1067700	BXY_0549500	BXY_0497500		BXY_1122700	BXY_0725800			BXY_1757000
BXY_0809200	BXY_1067800	BXY_0549900	BXY_0497600		BXY_1123700	BXY_0726300			BXY_0520000
BXY_0810400	BXY_1068400	BXY_0550400	BXY_0497900		BXY_1125200	BXY_0727700			BXY_0104000
BXY_0810800	BXY_1069800	BXY_0550600	BXY_0498000		BXY_1125300	BXY_0728100			BXY_0978900
BXY_0810900	BXY_1071400	BXY_0550800	BXY_0498200		BXY_1126100	BXY_0728400			BXY_0095500
BXY_0811200	BXY_1072800	BXY_0550900	BXY_0499300		BXY_1126700	BXY_0728500			BXY_0301000
BXY_0811600	BXY_1073700	BXY_0551000	BXY_0499900		BXY_1126800	BXY_0728700			BXY_0690900
BXY_0811700	BXY_1074300	BXY_0551100	BXY_0500100		BXY_1127100	BXY_0728800			BXY_1348900
BXY_0813100	BXY_1074600	BXY_0551200	BXY_0501100		BXY_1129100	BXY_0729000			BXY_0660600
BXY_0813200	BXY_1074800	BXY_0551500	BXY_0501400		BXY_1129200	BXY_0729400			BXY_0303000
BXY_0813900	BXY_1075400	BXY_0551700	BXY_0501700		BXY_1129300	BXY_0730300			BXY_1283200
BXY_0814100	BXY_1076700	BXY_0552100	BXY_0502000		BXY_1129400	BXY_0730600			BXY_1528100
BXY_0814400	BXY_1076800	BXY_0552300	BXY_0502100		BXY_1131100	BXY_0730800			BXY_1015800
BXY_0814600	BXY_1077300	BXY_0552500	BXY_0502300		BXY_1132300	BXY_0731100			BXY_0165800
BXY_0814800	BXY_1077500	BXY_0552600	BXY_0502600		BXY_1132600	BXY_0731300			BXY_1411000
BXY_0815500	BXY_1077600	BXY_0553400	BXY_0503300		BXY_1132700	BXY_0732500			BXY_1395900
BXY_0816100	BXY_1078400	BXY_0554100	BXY_0503800		BXY_1133100	BXY_0732600			BXY_1559600
BXY_0816600	BXY_1079300	BXY_0555400	BXY_0504100		BXY_1133400	BXY_0732800			BXY_0181500
BXY_0816900	BXY_1079900	BXY_0555800	BXY_0504300		BXY_1133900	BXY_0733000			BXY_0914200
BXY_0818000	BXY_1080100	BXY_0557200	BXY_0504700		BXY_1134200	BXY_0743200			BXY_0459600
BXY_0818400	BXY_1080300	BXY_0557400	BXY_0505600		BXY_1134600	BXY_0747300			BXY_0522400
BXY_0818800	BXY_1080800	BXY_0558000	BXY_0505700		BXY_1134700	BXY_0754800			BXY_1140800
BXY_0819200	BXY_1081200	BXY_0558100	BXY_0506200		BXY_1135200	BXY_0757700			BXY_0793400
BXY_0819500	BXY_1081500	BXY_0558500	BXY_0506600		BXY_1135800	BXY_0760100			BXY_1322300
BXY_0819600	BXY_1082400	BXY_0558600	BXY_0508800		BXY_1136100	BXY_0760500			BXY_1369600
BXY_0819900	BXY_1082800	BXY_0558700	BXY_0509500		BXY_1137000	BXY_0764800			BXY_1081300
BXY_0820400	BXY_1083300	BXY_0559200	BXY_0509800		BXY_1137500	BXY_0769200			BXY_0248400
BXY_0820600	BXY_1083500	BXY_0559300	BXY_0510500		BXY_1137600	BXY_0776400			BXY_1636500
BXY_0820700	BXY_1083600	BXY_0559500	BXY_0510700		BXY_1138000	BXY_0778200			BXY_1052400
BXY_0821000	BXY_1083700	BXY_0559800	BXY_0510900		BXY_1138600	BXY_0779600			BXY_1258200
BXY_0821500	BXY_1084000	BXY_0559900	BXY_0511300		BXY_1138900	BXY_0780000			BXY_0516600
BXY_0822400	BXY_1084100	BXY_0560700	BXY_0511400		BXY_1139100	BXY_0785400			BXY_0461100
BXY_0822500	BXY_1084300	BXY_0563000	BXY_0511700		BXY_1139400	BXY_0785800			BXY_0290100
BXY_0822700	BXY_1084500	BXY_0566500	BXY_0512000		BXY_1139800	BXY_0786000			BXY_0936900
BXY_0822900	BXY_1086400	BXY_0567600	BXY_0512100		BXY_1143400	BXY_0788200			BXY_1082200
BXY_0823000	BXY_1086500	BXY_0567700	BXY_0512400		BXY_1143700	BXY_0789400			BXY_0167800
BXY_0823100	BXY_1086900	BXY_0568200	BXY_0512500		BXY_1144300	BXY_0790400			BXY_0240600
BXY_0824000	BXY_1087200	BXY_0569100	BXY_0512700		BXY_1146100	BXY_0791400			BXY_0603300
BXY_0824100	BXY_1087700	BXY_0569400	BXY_0513300		BXY_1146700	BXY_0792300			BXY_0348400
BXY_0824500	BXY_1087900	BXY_0570600	BXY_0513700		BXY_1146900	BXY_0793400			BXY_1324600
BXY_0825000	BXY_1088300	BXY_0571300	BXY_0513800		BXY_1148100	BXY_0794200			BXY_0101300
BXY_0825900	BXY_1089000	BXY_0572400	BXY_0514200		BXY_1148200	BXY_0794800			BXY_0441300
BXY_0827000	BXY_1089400	BXY_0574600	BXY_0514400		BXY_1148300	BXY_0796200			BXY_1695600
BXY_0827300	BXY_1089900	BXY_0574900	BXY_0514500		BXY_1149300	BXY_0797100			BXY_1507600
BXY_0827900	BXY_1090900	BXY_0579500	BXY_0514800		BXY_1149600	BXY_0797200			BXY_0365900
BXY_0828100	BXY_1091700	BXY_0579800	BXY_0515000		BXY_1149700	BXY_0799700			BXY_0865200
BXY_0829600	BXY_1091800	BXY_0580100	BXY_0515800		BXY_1150000	BXY_0800400			BXY_1542300
BXY_0829800	BXY_1091900	BXY_0580200	BXY_0516000		BXY_1150100	BXY_0801900			BXY_0919300
BXY_0830000	BXY_1092200	BXY_0580700	BXY_0516100		BXY_1150700	BXY_0802200			BXY_1537600
BXY_0832500	BXY_1092600	BXY_0581300	BXY_0516400		BXY_1151400	BXY_0802900			BXY_0918200
BXY_0833200	BXY_1093200	BXY_0581800	BXY_0516500		BXY_1152700	BXY_0803200			BXY_1690900
BXY_0833300	BXY_1093600	BXY_0582000	BXY_0516600		BXY_1153100	BXY_0808200			BXY_0901600
BXY_0835300	BXY_1093900	BXY_0582100	BXY_0517800		BXY_1153400	BXY_0809200			BXY_0519000
BXY_0835500	BXY_1094900	BXY_0582700	BXY_0517900		BXY_1153800	BXY_0810400			BXY_1163000
BXY_0835700	BXY_1095100	BXY_0582900	BXY_0518600		BXY_1154700	BXY_0810700			BXY_0582000
BXY_0838300	BXY_1095200	BXY_0583000	BXY_0518700		BXY_1156100	BXY_0811200			BXY_0116400
BXY_0838400	BXY_1095400	BXY_0583300	BXY_0518800		BXY_1158300	BXY_0811700			BXY_0126700
BXY_0839500	BXY_1095500	BXY_0583400	BXY_0518900		BXY_1158700	BXY_0812100			BXY_0242400
BXY_0841200	BXY_1095600	BXY_0584300	BXY_0519000		BXY_1159100	BXY_0812200			BXY_0322600
BXY_0842300	BXY_1095900	BXY_0584600	BXY_0519100		BXY_1160000	BXY_0813100			BXY_0836800
BXY_0842900	BXY_1106500	BXY_0584700	BXY_0519800		BXY_1160500	BXY_0814100			BXY_0269800
BXY_0844400	BXY_1107400	BXY_0584900	BXY_0520000		BXY_1160700	BXY_0814600			BXY_0243200
BXY_0844600	BXY_1107600	BXY_0585500	BXY_0520200		BXY_1160800	BXY_0819600			BXY_1381100
BXY_0844800	BXY_1109900	BXY_0587200	BXY_0520300		BXY_1163300	BXY_0820400			BXY_1057900
BXY_0845100	BXY_1110800	BXY_0587300	BXY_0521000		BXY_1163400	BXY_0822900			BXY_1158900
BXY_0845300	BXY_1111100	BXY_0587700	BXY_0522400		BXY_1164100	BXY_0826900			BXY_0134300
BXY_0845900	BXY_1111800	BXY_0588000	BXY_0522500		BXY_1172200	BXY_0827300			BXY_0622000
BXY_0846500	BXY_1112300	BXY_0588400	BXY_0522600		BXY_1172500	BXY_0827900			BXY_0328600
BXY_0847200	BXY_1112400	BXY_0589100	BXY_0522800		BXY_1174500	BXY_0828400			BXY_0198600
BXY_0847300	BXY_1112600	BXY_0589200	BXY_0522900		BXY_1175200	BXY_0828600			BXY_1479600
BXY_0847400	BXY_1112700	BXY_0589500	BXY_0523200		BXY_1175600	BXY_0829500			BXY_0307600
BXY_0848800	BXY_1112800	BXY_0590100	BXY_0523300		BXY_1176100	BXY_0829600			BXY_1063700
BXY_0849600	BXY_1113100	BXY_0590200	BXY_0523600		BXY_1176400	BXY_0830000			BXY_1181300
BXY_0849700	BXY_1113600	BXY_0591300	BXY_0524000		BXY_1176700	BXY_0830200			BXY_1365600
BXY_0849900	BXY_1113700	BXY_0591600	BXY_0524300		BXY_1177300	BXY_0830300			BXY_0014000
BXY_0850000	BXY_1114200	BXY_0592100	BXY_0524700		BXY_1178100	BXY_0830800			BXY_1028200
BXY_0850200	BXY_1122700	BXY_0592600	BXY_0524800		BXY_1178300	BXY_0831100			BXY_1304200
BXY_0850400	BXY_1123700	BXY_0593900	BXY_0524900		BXY_1180100	BXY_0831600			BXY_1717700
BXY_0850500	BXY_1125200	BXY_0594000	BXY_0525100		BXY_1180200	BXY_0832300			BXY_1689200
BXY_0850900	BXY_1125300	BXY_0595200	BXY_0525200		BXY_1181500	BXY_0832500			BXY_0621100
BXY_0851100	BXY_1126100	BXY_0598300	BXY_0525500		BXY_1181700	BXY_0832700			BXY_1035200
BXY_0851400	BXY_1126700	BXY_0598600	BXY_0525800		BXY_1182000	BXY_0832800			BXY_1364800
BXY_0851800	BXY_1126800	BXY_0598700	BXY_0526000		BXY_1182100	BXY_0833200			BXY_1459900
BXY_0852200	BXY_1127100	BXY_0600400	BXY_0526100		BXY_1185000	BXY_0833600			BXY_0403500
BXY_0852400	BXY_1127600	BXY_0600800	BXY_0526200		BXY_1185100	BXY_0834100			BXY_0559300
BXY_0852800	BXY_1129100	BXY_0601100	BXY_0527100		BXY_1188400	BXY_0835700			BXY_0972500
BXY_0853900	BXY_1129200	BXY_0603300	BXY_0528200		BXY_1188900	BXY_0836700			BXY_0471400
BXY_0854700	BXY_1129300	BXY_0606100	BXY_0528700		BXY_1189600	BXY_0836800			BXY_1555600
BXY_0855000	BXY_1129400	BXY_0607400	BXY_0528900		BXY_1189700	BXY_0837700			BXY_1228000
BXY_0855700	BXY_1131100	BXY_0607500	BXY_0529300		BXY_1190500	BXY_0838000			BXY_1327300
BXY_0856600	BXY_1132300	BXY_0608300	BXY_0529800		BXY_1191900	BXY_0838200			BXY_0619900
BXY_0857200	BXY_1132600	BXY_0608600	BXY_0530300		BXY_1192000	BXY_0838400			BXY_1117800
BXY_0858400	BXY_1132700	BXY_0609000	BXY_0530800		BXY_1192200	BXY_0847400			BXY_1758400
BXY_0860600	BXY_1133100	BXY_0609300	BXY_0531000		BXY_1192400	BXY_0848800			BXY_0495500
BXY_0861000	BXY_1133400	BXY_0609400	BXY_0531400		BXY_1193000	BXY_0849300			BXY_1543300
BXY_0862200	BXY_1133900	BXY_0609500	BXY_0531500		BXY_1193300	BXY_0849600			BXY_1371200
BXY_0865800	BXY_1134200	BXY_0610300	BXY_0531800		BXY_1195300	BXY_0849900			BXY_1382900
BXY_0867500	BXY_1134600	BXY_0610800	BXY_0532200		BXY_1195800	BXY_0850200			BXY_0252000
BXY_0868400	BXY_1134700	BXY_0611700	BXY_0532300		BXY_1196000	BXY_0850400			BXY_1395400
BXY_0870400	BXY_1135200	BXY_0611800	BXY_0532400		BXY_1196200	BXY_0850900			BXY_1024700
BXY_0870600	BXY_1135800	BXY_0612000	BXY_0532500		BXY_1196400	BXY_0852200			BXY_0037800
BXY_0871200	BXY_1135900	BXY_0612400	BXY_0532600		BXY_1197000	BXY_0852800			BXY_0503800
BXY_0871500	BXY_1136100	BXY_0613400	BXY_0533200		BXY_1197300	BXY_0852900			BXY_0094200
BXY_0871600	BXY_1137000	BXY_0613800	BXY_0533400		BXY_1197400	BXY_0853900			BXY_1532600
BXY_0872500	BXY_1137500	BXY_0613900	BXY_0533700		BXY_1198400	BXY_0854700			BXY_0877700
BXY_0872800	BXY_1137600	BXY_0614000	BXY_0534900		BXY_1198500	BXY_0854900			BXY_1155300
BXY_0874900	BXY_1138000	BXY_0614100	BXY_0535000		BXY_1199000	BXY_0855000			BXY_0917900
BXY_0875300	BXY_1138600	BXY_0614700	BXY_0535300		BXY_1199500	BXY_0855200			BXY_1245800
BXY_0875400	BXY_1138900	BXY_0615500	BXY_0535700		BXY_1199700	BXY_0855300			BXY_0195200
BXY_0877000	BXY_1139100	BXY_0615800	BXY_0535900		BXY_1199800	BXY_0855400			BXY_1460800
BXY_0877600	BXY_1139400	BXY_0616100	BXY_0536100		BXY_1201500	BXY_0856900			BXY_1518800
BXY_0878000	BXY_1139800	BXY_0616600	BXY_0536700		BXY_1202000	BXY_0857000			BXY_0458700
BXY_0879200	BXY_1143400	BXY_0616800	BXY_0536800		BXY_1202400	BXY_0857100			BXY_1214500
BXY_0879500	BXY_1143700	BXY_0616900	BXY_0536900		BXY_1202500	BXY_0857200			BXY_0701800
BXY_0882200	BXY_1143900	BXY_0618100	BXY_0537100		BXY_1202700	BXY_0857400			BXY_0933500
BXY_0891900	BXY_1144300	BXY_0618200	BXY_0537400		BXY_1203000	BXY_0858400			BXY_0320700
BXY_0892000	BXY_1146100	BXY_0618300	BXY_0537600		BXY_1203300	BXY_0859800			BXY_0401000
BXY_0892500	BXY_1146700	BXY_0618900	BXY_0537700		BXY_1204600	BXY_0860200			BXY_1732400
BXY_0894900	BXY_1146900	BXY_0619000	BXY_0537800		BXY_1206000	BXY_0862300			BXY_1030900
BXY_0896000	BXY_1148100	BXY_0619100	BXY_0537900		BXY_1206100	BXY_0862500			BXY_0524000
BXY_0897900	BXY_1148200	BXY_0619600	BXY_0539400		BXY_1206200	BXY_0862600			BXY_1089300
BXY_0898700	BXY_1148300	BXY_0619700	BXY_0539500		BXY_1206700	BXY_0862700			BXY_1755300
BXY_0899400	BXY_1149000	BXY_0619900	BXY_0539900		BXY_1208200	BXY_0862900			BXY_0863200
BXY_0900100	BXY_1149300	BXY_0620100	BXY_0540100		BXY_1210200	BXY_0863000			BXY_0432800
BXY_0900500	BXY_1149600	BXY_0620300	BXY_0540800		BXY_1210700	BXY_0863200			BXY_1650100
BXY_0900600	BXY_1149700	BXY_0620800	BXY_0541400		BXY_1215200	BXY_0863300			BXY_1218400
BXY_0900700	BXY_1150000	BXY_0620900	BXY_0541800		BXY_1216100	BXY_0864300			BXY_1505000
BXY_0901000	BXY_1150100	BXY_0621100	BXY_0546500		BXY_1216500	BXY_0864400			BXY_0590200
BXY_0901400	BXY_1150400	BXY_0621600	BXY_0547400		BXY_1217600	BXY_0864500			BXY_1080400
BXY_0901900	BXY_1150700	BXY_0622000	BXY_0549300		BXY_1218100	BXY_0864700			BXY_1430500
BXY_0902300	BXY_1151000	BXY_0622300	BXY_0549700		BXY_1218500	BXY_0865200			BXY_1155500
BXY_0903000	BXY_1151400	BXY_0623300	BXY_0551300		BXY_1218600	BXY_0865700			BXY_0676000
BXY_0903600	BXY_1152700	BXY_0624100	BXY_0552300		BXY_1219200	BXY_0865800			BXY_0188100
BXY_0905300	BXY_1152800	BXY_0624700	BXY_0552500		BXY_1220800	BXY_0867000			BXY_0493500
BXY_0906100	BXY_1153100	BXY_0625100	BXY_0552800		BXY_1222200	BXY_0867400			BXY_0409100
BXY_0906500	BXY_1153200	BXY_0625400	BXY_0553300		BXY_1222900	BXY_0868800			BXY_1255400
BXY_0906600	BXY_1153400	BXY_0628200	BXY_0554100		BXY_1223200	BXY_0868900			BXY_0524900
BXY_0909800	BXY_1153800	BXY_0629300	BXY_0555400		BXY_1223600	BXY_0869000			BXY_1359000
BXY_0910400	BXY_1154700	BXY_0630200	BXY_0555800		BXY_1226400	BXY_0869200			BXY_0097100
BXY_0911000	BXY_1156100	BXY_0630800	BXY_0557200		BXY_1227400	BXY_0869400			BXY_0666300
BXY_0911200	BXY_1158300	BXY_0631500	BXY_0557400		BXY_1227600	BXY_0869500			BXY_0522500
BXY_0911300	BXY_1158700	BXY_0631700	BXY_0558000		BXY_1228100	BXY_0870200			BXY_0896200
BXY_0912600	BXY_1159100	BXY_0632300	BXY_0558100		BXY_1229300	BXY_0870300			BXY_0205000
BXY_0913000	BXY_1160000	BXY_0632400	BXY_0558500		BXY_1229400	BXY_0870600			BXY_1451600
BXY_0914000	BXY_1160500	BXY_0632600	BXY_0558600		BXY_1232400	BXY_0870800			BXY_1111400
BXY_0915700	BXY_1160700	BXY_0634200	BXY_0558700		BXY_1232500	BXY_0871200			BXY_0864500
BXY_0916900	BXY_1160800	BXY_0635000	BXY_0559200		BXY_1234600	BXY_0871500			BXY_1025100
BXY_0917200	BXY_1163300	BXY_0635300	BXY_0559300		BXY_1235400	BXY_0871800			BXY_1749000
BXY_0918300	BXY_1163400	BXY_0635400	BXY_0559500		BXY_1236500	BXY_0872300			BXY_1143600
BXY_0920300	BXY_1163800	BXY_0635500	BXY_0559700		BXY_1236600	BXY_0872500			BXY_0537100
BXY_0922400	BXY_1164100	BXY_0635800	BXY_0559800		BXY_1240800	BXY_0872900			BXY_1525200
BXY_0922600	BXY_1172200	BXY_0640200	BXY_0559900		BXY_1241100	BXY_0873100			BXY_1023400
BXY_0922700	BXY_1172500	BXY_0640500	BXY_0560700		BXY_1241600	BXY_0873300			BXY_0516100
BXY_0922800	BXY_1174500	BXY_0640600	BXY_0563000		BXY_1242100	BXY_0873400			BXY_1267500
BXY_0923000	BXY_1175200	BXY_0641100	BXY_0564500		BXY_1243300	BXY_0874100			BXY_0461200
BXY_0923100	BXY_1175600	BXY_0641400	BXY_0566200		BXY_1243500	BXY_0874800			BXY_1386000
BXY_0923500	BXY_1176100	BXY_0642200	BXY_0566500		BXY_1243700	BXY_0875500			BXY_1082300
BXY_0923600	BXY_1176400	BXY_0644300	BXY_0567600		BXY_1243800	BXY_0877100			BXY_1104400
BXY_0923700	BXY_1176700	BXY_0644600	BXY_0567700		BXY_1246800	BXY_0877600			BXY_0124000
BXY_0924300	BXY_1177300	BXY_0644900	BXY_0568200		BXY_1249100	BXY_0877700			BXY_0201800
BXY_0924600	BXY_1178100	BXY_0645000	BXY_0569100		BXY_1256500	BXY_0878800			BXY_1236200
BXY_0924900	BXY_1178300	BXY_0648100	BXY_0569400		BXY_1257400	BXY_0879400			BXY_1299300
BXY_0925000	BXY_1180100	BXY_0648400	BXY_0570600		BXY_1257500	BXY_0879600			BXY_1529500
BXY_0925200	BXY_1180200	BXY_0648500	BXY_0571300		BXY_1259300	BXY_0879700			BXY_0298600
BXY_0925400	BXY_1180700	BXY_0648600	BXY_0572400		BXY_1259500	BXY_0879900			BXY_0812100
BXY_0925500	BXY_1181200	BXY_0648900	BXY_0572500		BXY_1259900	BXY_0880300			BXY_0348500
BXY_0925900	BXY_1181500	BXY_0649400	BXY_0573600		BXY_1260100	BXY_0880500			BXY_0904200
BXY_0926700	BXY_1181700	BXY_0649500	BXY_0574600		BXY_1260800	BXY_0890400			BXY_1251300
BXY_0927000	BXY_1182000	BXY_0650200	BXY_0574900		BXY_1260900	BXY_0896200			BXY_0076100
BXY_0927700	BXY_1182100	BXY_0650700	BXY_0575200		BXY_1262500	BXY_0899600			BXY_0017100
BXY_0928200	BXY_1185000	BXY_0651900	BXY_0575400		BXY_1262700	BXY_0899700			BXY_0207400
BXY_0928300	BXY_1185100	BXY_0652000	BXY_0576000		BXY_1262800	BXY_0900600			BXY_0091400
BXY_0928400	BXY_1188400	BXY_0652400	BXY_0579000		BXY_1264100	BXY_0900700			BXY_1249000
BXY_0928500	BXY_1188900	BXY_0654400	BXY_0579300		BXY_1265300	BXY_0901200			BXY_0147500
BXY_0928600	BXY_1189200	BXY_0656000	BXY_0579500		BXY_1267000	BXY_0901600			BXY_0338400
BXY_0928800	BXY_1189600	BXY_0656100	BXY_0579600		BXY_1268400	BXY_0901900			BXY_0919400
BXY_0930400	BXY_1189700	BXY_0656200	BXY_0579800		BXY_1268500	BXY_0902500			BXY_0465100
BXY_0931200	BXY_1190500	BXY_0656300	BXY_0580100		BXY_1268600	BXY_0902600			BXY_1329200
BXY_0932000	BXY_1191900	BXY_0656600	BXY_0580200		BXY_1269400	BXY_0902700			BXY_1764900
BXY_0932200	BXY_1192000	BXY_0656700	BXY_0580600		BXY_1269900	BXY_0903000			BXY_0327600
BXY_0932300	BXY_1192200	BXY_0656800	BXY_0580700		BXY_1270600	BXY_0904200			BXY_0954700
BXY_0933700	BXY_1192400	BXY_0656900	BXY_0581200		BXY_1270700	BXY_0905300			BXY_1280600
BXY_0934900	BXY_1193000	BXY_0657000	BXY_0581300		BXY_1272500	BXY_0905400			BXY_1315400
BXY_0935200	BXY_1193300	BXY_0657100	BXY_0581800		BXY_1275200	BXY_0906300			BXY_0519100
BXY_0935800	BXY_1195300	BXY_0659000	BXY_0582000		BXY_1276300	BXY_0906600			BXY_1343000
BXY_0941400	BXY_1195800	BXY_0660200	BXY_0582100		BXY_1276600	BXY_0907300			BXY_0879400
BXY_0941800	BXY_1196000	BXY_0660400	BXY_0582300		BXY_1277100	BXY_0907400			BXY_0255600
BXY_0943200	BXY_1196200	BXY_0660500	BXY_0582500		BXY_1278000	BXY_0907500			BXY_0582100
BXY_0946200	BXY_1196400	BXY_0660600	BXY_0582700		BXY_1279500	BXY_0907600			BXY_1495000
BXY_0948400	BXY_1197000	BXY_0661400	BXY_0582900		BXY_1279700	BXY_0908000			BXY_0936100
BXY_0950300	BXY_1197300	BXY_0661700	BXY_0583000		BXY_1279800	BXY_0908200			BXY_0616100
BXY_0950400	BXY_1197400	BXY_0661800	BXY_0583300		BXY_1279900	BXY_0909800			BXY_0474600
BXY_0952500	BXY_1198400	BXY_0661900	BXY_0583400		BXY_1280400	BXY_0910000			BXY_0493100
BXY_0953000	BXY_1198500	BXY_0662000	BXY_0584300		BXY_1280800	BXY_0911000			BXY_1473600
BXY_0954800	BXY_1199000	BXY_0662100	BXY_0584600		BXY_1281300	BXY_0911200			BXY_0324700
BXY_0955000	BXY_1199200	BXY_0662300	BXY_0584700		BXY_1282900	BXY_0911300			BXY_0490100
BXY_0956700	BXY_1199500	BXY_0662500	BXY_0584900		BXY_1283000	BXY_0912800			BXY_0189200
BXY_0957300	BXY_1199700	BXY_0663000	BXY_0585500		BXY_1283500	BXY_0914200			BXY_0108900
BXY_0957600	BXY_1199800	BXY_0664100	BXY_0585600		BXY_1283700	BXY_0914300			BXY_0831100
BXY_0957700	BXY_1201500	BXY_0664200	BXY_0586400		BXY_1284500	BXY_0914400			BXY_1379200
BXY_0957900	BXY_1202000	BXY_0664300	BXY_0587300		BXY_1285000	BXY_0915200			BXY_1398900
BXY_0958100	BXY_1202400	BXY_0664400	BXY_0587600		BXY_1285100	BXY_0915800			BXY_1293400
BXY_0958500	BXY_1202500	BXY_0664500	BXY_0587700		BXY_1285600	BXY_0917400			BXY_1377500
BXY_0959500	BXY_1202700	BXY_0664600	BXY_0588400		BXY_1286500	BXY_0917600			BXY_0079300
BXY_0959700	BXY_1203000	BXY_0664700	BXY_0589000		BXY_1288100	BXY_0917900			BXY_1331900
BXY_0960400	BXY_1203300	BXY_0665300	BXY_0589100		BXY_1288500	BXY_0918000			BXY_0228900
BXY_0960800	BXY_1204600	BXY_0666300	BXY_0589500		BXY_1288800	BXY_0918200			BXY_1179900
BXY_0962000	BXY_1206000	BXY_0666700	BXY_0590100		BXY_1288900	BXY_0918300			BXY_0094300
BXY_0962400	BXY_1206100	BXY_0667400	BXY_0590200		BXY_1290500	BXY_0918900			BXY_0202900
BXY_0963100	BXY_1206200	BXY_0667900	BXY_0590300		BXY_1292400	BXY_0919000			BXY_0085300
BXY_0963600	BXY_1206700	BXY_0668000	BXY_0590500		BXY_1292700	BXY_0919100			BXY_0972400
BXY_0963700	BXY_1206900	BXY_0668200	BXY_0591300		BXY_1293600	BXY_0919200			BXY_1363700
BXY_0963800	BXY_1207600	BXY_0668400	BXY_0591600		BXY_1294500	BXY_0919300			BXY_0728700
BXY_0963900	BXY_1208200	BXY_0668900	BXY_0592100		BXY_1294700	BXY_0919400			BXY_1165700
BXY_0964400	BXY_1210200	BXY_0669100	BXY_0592200		BXY_1295300	BXY_0919500			BXY_1270100
BXY_0965600	BXY_1210700	BXY_0669600	BXY_0592600		BXY_1297000	BXY_0919600			BXY_1310900
BXY_0965800	BXY_1215200	BXY_0669700	BXY_0593600		BXY_1297100	BXY_0920200			BXY_0634200
BXY_0966000	BXY_1216100	BXY_0670400	BXY_0593800		BXY_1297300	BXY_0920500			BXY_0405900
BXY_0966200	BXY_1216500	BXY_0670500	BXY_0593900		BXY_1298000	BXY_0920900			BXY_0640600
BXY_0966500	BXY_1217600	BXY_0671000	BXY_0594000		BXY_1298200	BXY_0921100			BXY_0114700
BXY_0966800	BXY_1218100	BXY_0671400	BXY_0594400		BXY_1300100	BXY_0921200			BXY_0429900
BXY_0967000	BXY_1218500	BXY_0671500	BXY_0594700		BXY_1300300	BXY_0921300			BXY_0675000
BXY_0967200	BXY_1218600	BXY_0671800	BXY_0595200		BXY_1300700	BXY_0921400			BXY_1110700
BXY_0967400	BXY_1219200	BXY_0672100	BXY_0595500		BXY_1300900	BXY_0921500			BXY_0395800
BXY_0967700	BXY_1220500	BXY_0672800	BXY_0596400		BXY_1301300	BXY_0921700			BXY_0424200
BXY_0968000	BXY_1220800	BXY_0673000	BXY_0597500		BXY_1301700	BXY_0921800			BXY_0624700
BXY_0969700	BXY_1222200	BXY_0673100	BXY_0598300		BXY_1302800	BXY_0922100			BXY_0959100
BXY_0969800	BXY_1222700	BXY_0675000	BXY_0598500		BXY_1304500	BXY_0922200			BXY_0173600
BXY_0970800	BXY_1222900	BXY_0675100	BXY_0598600		BXY_1304600	BXY_0922500			BXY_0849300
BXY_0971800	BXY_1223200	BXY_0675300	BXY_0598700		BXY_1305400	BXY_0923100			BXY_0172700
BXY_0973100	BXY_1223600	BXY_0675400	BXY_0600000		BXY_1305800	BXY_0923500			BXY_1387500
BXY_0973500	BXY_1226400	BXY_0675500	BXY_0600400		BXY_1306200	BXY_0923900			BXY_0051900
BXY_0977500	BXY_1226900	BXY_0675700	BXY_0600800		BXY_1306700	BXY_0924300			BXY_0301600
BXY_0980700	BXY_1227400	BXY_0676000	BXY_0601100		BXY_1307500	BXY_0924900			BXY_0920200
BXY_0980800	BXY_1227600	BXY_0676600	BXY_0602900		BXY_1308400	BXY_0925000			BXY_0563000
BXY_0981600	BXY_1228100	BXY_0676800	BXY_0603300		BXY_1309100	BXY_0925200			BXY_0921300
BXY_0981800	BXY_1229300	BXY_0677100	BXY_0606100		BXY_1310100	BXY_0925500			BXY_0952700
BXY_0982100	BXY_1229400	BXY_0677300	BXY_0606800		BXY_1310300	BXY_0925900			BXY_0122500
BXY_0982400	BXY_1229500	BXY_0677400	BXY_0607100		BXY_1310600	BXY_0926700			BXY_0663000
BXY_0982900	BXY_1232400	BXY_0677500	BXY_0607300		BXY_1311000	BXY_0927000			BXY_1696400
BXY_0983300	BXY_1232500	BXY_0678000	BXY_0607400		BXY_1312000	BXY_0927300			BXY_1460900
BXY_0983400	BXY_1232900	BXY_0678200	BXY_0607500		BXY_1312300	BXY_0928200			BXY_1344000
BXY_0983500	BXY_1234600	BXY_0678900	BXY_0607800		BXY_1312900	BXY_0928400			BXY_0096200
BXY_0983600	BXY_1235400	BXY_0679400	BXY_0608300		BXY_1313500	BXY_0928500			BXY_1378000
BXY_0983700	BXY_1236500	BXY_0679500	BXY_0608600		BXY_1313700	BXY_0928600			BXY_0700500
BXY_0984400	BXY_1236600	BXY_0679600	BXY_0609000		BXY_1314000	BXY_0928700			BXY_1562700
BXY_0984500	BXY_1238500	BXY_0680000	BXY_0609300		BXY_1316100	BXY_0928800			BXY_0110600
BXY_0984600	BXY_1240800	BXY_0683900	BXY_0609400		BXY_1317600	BXY_0929000			BXY_1535900
BXY_0984700	BXY_1241100	BXY_0686800	BXY_0609500		BXY_1318500	BXY_0929300			BXY_0933600
BXY_0984800	BXY_1241400	BXY_0687100	BXY_0610300		BXY_1318600	BXY_0929700			BXY_0080000
BXY_0985200	BXY_1241600	BXY_0687300	BXY_0610800		BXY_1319100	BXY_0929800			BXY_1548900
BXY_0985300	BXY_1242100	BXY_0687400	BXY_0611700		BXY_1319200	BXY_0930400			BXY_1176900
BXY_0986000	BXY_1243300	BXY_0688800	BXY_0611800		BXY_1319400	BXY_0930500			BXY_1393800
BXY_0986200	BXY_1243500	BXY_0688900	BXY_0612400		BXY_1319500	BXY_0931200			BXY_0520200
BXY_0986600	BXY_1243700	BXY_0689400	BXY_0613500		BXY_1319600	BXY_0931300			BXY_1160600
BXY_0988300	BXY_1243800	BXY_0689500	BXY_0613800		BXY_1320500	BXY_0932200			BXY_1706300
BXY_0988400	BXY_1246800	BXY_0689800	BXY_0613900		BXY_1321400	BXY_0932300			BXY_0439000
BXY_0989300	BXY_1249100	BXY_0690000	BXY_0614000		BXY_1321500	BXY_0933000			BXY_1235900
BXY_0989600	BXY_1250300	BXY_0690400	BXY_0614100		BXY_1321600	BXY_0933100			BXY_1232300
BXY_0989900	BXY_1251800	BXY_0690500	BXY_0614300		BXY_1321800	BXY_0933400			BXY_0863300
BXY_0990000	BXY_1254800	BXY_0690900	BXY_0614500		BXY_1322400	BXY_0933500			BXY_0191200
BXY_0994800	BXY_1256500	BXY_0691200	BXY_0614700		BXY_1323200	BXY_0933600			BXY_1340900
BXY_0995000	BXY_1257400	BXY_0692300	BXY_0615100		BXY_1323600	BXY_0933800			BXY_0862300
BXY_0998600	BXY_1257500	BXY_0692900	BXY_0615500		BXY_1323700	BXY_0933900			BXY_1218300
BXY_0998800	BXY_1257600	BXY_0693100	BXY_0615800		BXY_1323900	BXY_0934900			BXY_1709300
BXY_0998900	BXY_1259300	BXY_0693200	BXY_0616100		BXY_1324300	BXY_0935800			BXY_1492200
BXY_1003500	BXY_1259500	BXY_0693600	BXY_0616600		BXY_1325800	BXY_0936000			BXY_0590100
BXY_1004300	BXY_1259900	BXY_0693700	BXY_0616800		BXY_1326100	BXY_0936100			BXY_1033100
BXY_1005300	BXY_1260000	BXY_0693900	BXY_0616900		BXY_1328800	BXY_0936300			BXY_0661400
BXY_1005800	BXY_1260100	BXY_0694500	BXY_0617800		BXY_1331400	BXY_0936400			BXY_0506600
BXY_1006400	BXY_1260800	BXY_0695100	BXY_0618100		BXY_1332500	BXY_0936900			BXY_0453600
BXY_1007300	BXY_1260900	BXY_0695200	BXY_0618200		BXY_1332700	BXY_0937100			BXY_0515800
BXY_1007400	BXY_1262500	BXY_0696200	BXY_0618300		BXY_1332800	BXY_0937200			BXY_0043200
BXY_1008700	BXY_1262700	BXY_0696300	BXY_0618700		BXY_1333200	BXY_0938000			BXY_0106400
BXY_1009100	BXY_1262800	BXY_0696500	BXY_0618900		BXY_1334700	BXY_0939400			BXY_0236600
BXY_1009700	BXY_1264100	BXY_0696600	BXY_0619000		BXY_1335000	BXY_0939500			BXY_1400300
BXY_1010100	BXY_1265300	BXY_0697000	BXY_0619100		BXY_1335100	BXY_0940400			BXY_1695000
BXY_1010400	BXY_1267000	BXY_0698800	BXY_0619400		BXY_1336100	BXY_0941000			BXY_1766400
BXY_1011000	BXY_1267300	BXY_0698900	BXY_0619600		BXY_1336200	BXY_0945700			BXY_0424800
BXY_1011800	BXY_1268400	BXY_0699000	BXY_0619700		BXY_1336500	BXY_0948800			BXY_1410400
BXY_1012300	BXY_1268500	BXY_0699100	BXY_0619900		BXY_1337800	BXY_0949300			BXY_0302700
BXY_1012500	BXY_1268600	BXY_0699800	BXY_0620100		BXY_1338300	BXY_0951000			BXY_0400500
BXY_1013100	BXY_1269100	BXY_0700500	BXY_0620300		BXY_1338500	BXY_0952700			BXY_1441100
BXY_1013500	BXY_1269400	BXY_0701000	BXY_0620600		BXY_1338600	BXY_0953100			BXY_0922200
BXY_1014500	BXY_1269900	BXY_0701100	BXY_0620800		BXY_1339700	BXY_0954700			BXY_0119900
BXY_1015000	BXY_1270200	BXY_0701700	BXY_0621100		BXY_1342600	BXY_0955300			BXY_0477800
BXY_1015300	BXY_1270600	BXY_0701800	BXY_0621600		BXY_1342700	BXY_0956700			BXY_0208700
BXY_1015400	BXY_1270700	BXY_0702200	BXY_0622000		BXY_1343600	BXY_0956900			BXY_0217900
BXY_1016700	BXY_1272500	BXY_0702400	BXY_0622300		BXY_1343900	BXY_0957300			BXY_1525300
BXY_1016900	BXY_1272600	BXY_0702600	BXY_0622700		BXY_1344100	BXY_0957900			BXY_0510500
BXY_1017400	BXY_1272900	BXY_0702700	BXY_0623300		BXY_1344400	BXY_0958500			BXY_1662800
BXY_1017900	BXY_1273900	BXY_0702800	BXY_0624100		BXY_1344600	BXY_0958900			BXY_0211400
BXY_1018100	BXY_1274900	BXY_0703000	BXY_0624700		BXY_1344800	BXY_0959100			BXY_1564800
BXY_1018200	BXY_1275200	BXY_0703100	BXY_0625400		BXY_1345300	BXY_0959800			BXY_0526000
BXY_1019100	BXY_1275800	BXY_0704000	BXY_0625800		BXY_1345500	BXY_0959900			BXY_0468400
BXY_1019300	BXY_1276300	BXY_0705400	BXY_0628200		BXY_1346200	BXY_0960300			BXY_0201900
BXY_1020000	BXY_1276500	BXY_0706400	BXY_0629300		BXY_1346600	BXY_0960400			BXY_0677500
BXY_1020200	BXY_1276600	BXY_0706700	BXY_0630800		BXY_1347100	BXY_0960700			BXY_0129700
BXY_1020300	BXY_1277100	BXY_0706800	BXY_0631500		BXY_1348100	BXY_0960800			BXY_1265800
BXY_1020500	BXY_1278000	BXY_0708000	BXY_0631700		BXY_1349000	BXY_0962400			BXY_0609400
BXY_1021000	BXY_1278700	BXY_0708400	BXY_0632300		BXY_1349800	BXY_0962600			BXY_1350000
BXY_1021100	BXY_1279100	BXY_0709100	BXY_0632400		BXY_1350500	BXY_0963100			BXY_0927300
BXY_1021200	BXY_1279500	BXY_0710100	BXY_0632600		BXY_1350600	BXY_0963900			BXY_0919500
BXY_1021400	BXY_1279700	BXY_0710300	BXY_0634100		BXY_1350900	BXY_0964300			BXY_0890400
BXY_1021500	BXY_1279800	BXY_0710800	BXY_0634200		BXY_1351300	BXY_0965700			BXY_1180300
BXY_1023700	BXY_1279900	BXY_0711100	BXY_0635000		BXY_1352500	BXY_0966000			BXY_1764800
BXY_1024500	BXY_1280400	BXY_0711400	BXY_0635300		BXY_1352900	BXY_0966200			BXY_0907500
BXY_1026300	BXY_1280500	BXY_0711600	BXY_0635400		BXY_1353200	BXY_0966500			BXY_1458600
BXY_1026900	BXY_1280800	BXY_0711900	BXY_0635500		BXY_1354500	BXY_0967400			BXY_1340100
BXY_1027100	BXY_1281300	BXY_0712100	BXY_0635800		BXY_1355200	BXY_0968000			BXY_0854900
BXY_1028400	BXY_1282900	BXY_0714000	BXY_0636700		BXY_1355700	BXY_0969700			BXY_1186200
BXY_1028500	BXY_1283000	BXY_0714400	BXY_0637000		BXY_1356300	BXY_0970200			BXY_0667900
BXY_1028600	BXY_1283500	BXY_0714500	BXY_0637300		BXY_1356400	BXY_0970500			BXY_1364000
BXY_1028800	BXY_1283700	BXY_0715000	BXY_0639700		BXY_1356900	BXY_0970800			BXY_0228800
BXY_1029300	BXY_1284500	BXY_0715100	BXY_0640200		BXY_1357900	BXY_0971300			BXY_1271200
BXY_1029500	BXY_1285000	BXY_0715300	BXY_0640500		BXY_1358300	BXY_0971800			BXY_0559500
BXY_1029600	BXY_1285100	BXY_0715400	BXY_0640600		BXY_1358800	BXY_0972100			BXY_1493400
BXY_1030200	BXY_1285600	BXY_0716100	BXY_0641100		BXY_1359400	BXY_0972300			BXY_0879700
BXY_1030300	BXY_1286500	BXY_0716300	BXY_0641400		BXY_1359700	BXY_0972400			BXY_0202600
BXY_1030800	BXY_1288100	BXY_0716400	BXY_0642200		BXY_1360700	BXY_0972500			BXY_1145000
BXY_1032100	BXY_1288500	BXY_0716500	BXY_0644900		BXY_1361100	BXY_0973300			BXY_1054000
BXY_1032200	BXY_1288800	BXY_0716800	BXY_0645500		BXY_1362300	BXY_0973400			BXY_0528900
BXY_1032300	BXY_1288900	BXY_0717800	BXY_0645900		BXY_1362700	BXY_0975900			BXY_0936000
BXY_1032700	BXY_1290500	BXY_0717900	BXY_0647900		BXY_1365900	BXY_0976200			BXY_1635600
BXY_1033200	BXY_1292400	BXY_0718900	BXY_0648900		BXY_1366600	BXY_0976400			BXY_1316200
BXY_1033400	BXY_1292700	BXY_0719200	BXY_0650600		BXY_1366900	BXY_0976800			BXY_0221400
BXY_1033500	BXY_1293600	BXY_0719400	BXY_0653300		BXY_1367500	BXY_0977600			BXY_0008200
BXY_1034400	BXY_1294500	BXY_0719800	BXY_0654300		BXY_1367700	BXY_0978300			BXY_0058500
BXY_1034600	BXY_1294700	BXY_0720600	BXY_0655000		BXY_1368100	BXY_0978900			BXY_0532300
BXY_1034800	BXY_1295300	BXY_0721300	BXY_0655200		BXY_1376200	BXY_0979100			BXY_0906300
BXY_1036200	BXY_1295700	BXY_0722300	BXY_0656100		BXY_1385500	BXY_0979600			BXY_0206100
BXY_1038000	BXY_1297000	BXY_0722600	BXY_0656300		BXY_1388300	BXY_0979700			BXY_1528000
BXY_1038500	BXY_1297100	BXY_0722700	BXY_0656600		BXY_1417100	BXY_0980500			BXY_1707200
BXY_1038600	BXY_1297300	BXY_0724000	BXY_0656700		BXY_1440900	BXY_0980600			BXY_0389400
BXY_1039100	BXY_1298000	BXY_0724200	BXY_0656800		BXY_1441600	BXY_0983300			BXY_0455500
BXY_1040800	BXY_1298200	BXY_0724800	BXY_0656900		BXY_1441900	BXY_0983500			BXY_1673500
BXY_1040900	BXY_1300100	BXY_0725000	BXY_0657000		BXY_1442000	BXY_0984100			BXY_1178600
BXY_1041300	BXY_1300300	BXY_0725800	BXY_0657100		BXY_1442200	BXY_0984200			BXY_1389200
BXY_1041800	BXY_1300700	BXY_0726300	BXY_0657300		BXY_1442500	BXY_0984400			BXY_1154100
BXY_1041900	BXY_1300900	BXY_0727200	BXY_0658800		BXY_1444100	BXY_0984500			BXY_0094400
BXY_1042400	BXY_1301300	BXY_0727700	BXY_0660200		BXY_1444300	BXY_0984600			BXY_0300100
BXY_1043000	BXY_1301700	BXY_0728100	BXY_0660400		BXY_1445100	BXY_0984700			BXY_1066700
BXY_1043400	BXY_1302200	BXY_0728400	BXY_0660500		BXY_1445200	BXY_0984800			BXY_1449800
BXY_1043500	BXY_1302800	BXY_0728500	BXY_0660600		BXY_1445400	BXY_0985200			BXY_0088500
BXY_1043700	BXY_1303500	BXY_0728700	BXY_0661400		BXY_1445500	BXY_0986000			BXY_0514400
BXY_1043900	BXY_1303900	BXY_0728800	BXY_0661700		BXY_1445900	BXY_0986200			BXY_0640500
BXY_1044000	BXY_1304500	BXY_0729000	BXY_0661800		BXY_1446200	BXY_0987100			BXY_1221500
BXY_1044500	BXY_1304600	BXY_0729100	BXY_0661900		BXY_1446500	BXY_0988400			BXY_0754800
BXY_1045300	BXY_1305400	BXY_0729400	BXY_0662100		BXY_1447000	BXY_0988600			BXY_1467200
BXY_1045400	BXY_1305800	BXY_0729600	BXY_0662300		BXY_1447300	BXY_0989000			BXY_0100800
BXY_1045500	BXY_1306200	BXY_0730300	BXY_0662500		BXY_1448600	BXY_0989300			BXY_0525500
BXY_1045700	BXY_1306700	BXY_0730600	BXY_0663000		BXY_1449600	BXY_0989900			BXY_0392000
BXY_1046000	BXY_1307500	BXY_0730800	BXY_0664100		BXY_1449700	BXY_0990000			BXY_0384900
BXY_1046100	BXY_1308400	BXY_0731100	BXY_0664200		BXY_1450200	BXY_0990600			BXY_1543100
BXY_1046400	BXY_1309100	BXY_0731300	BXY_0664300		BXY_1450300	BXY_0990700			BXY_1295900
BXY_1046500	BXY_1310100	BXY_0732500	BXY_0664400		BXY_1450700	BXY_0991100			BXY_0457100
BXY_1047500	BXY_1310300	BXY_0732600	BXY_0664500		BXY_1451300	BXY_0991400			BXY_0424100
BXY_1048900	BXY_1310500	BXY_0732700	BXY_0664700		BXY_1452100	BXY_0991600			BXY_0491400
BXY_1049800	BXY_1310600	BXY_0732800	BXY_0665300		BXY_1452800	BXY_0993400			BXY_0929300
BXY_1050600	BXY_1311000	BXY_0733000	BXY_0666100		BXY_1453300	BXY_0996100			BXY_0111100
BXY_1051100	BXY_1312000	BXY_0735200	BXY_0666300		BXY_1453500	BXY_0999800			BXY_1053500
BXY_1051200	BXY_1312300	BXY_0735400	BXY_0666700		BXY_1454700	BXY_1003000			BXY_1336300
BXY_1054200	BXY_1312900	BXY_0736300	BXY_0666900		BXY_1456200	BXY_1004300			BXY_1073200
BXY_1055200	BXY_1313500	BXY_0737900	BXY_0667400		BXY_1456500	BXY_1004600			BXY_1232200
BXY_1055800	BXY_1313700	BXY_0738600	BXY_0667900		BXY_1456700	BXY_1004900			BXY_1487100
BXY_1058000	BXY_1314000	BXY_0740400	BXY_0668200		BXY_1456900	BXY_1005300			BXY_0918900
BXY_1059900	BXY_1315100	BXY_0740700	BXY_0668400		BXY_1457100	BXY_1005800			BXY_1450100
BXY_1060600	BXY_1315200	BXY_0741100	BXY_0668900		BXY_1457800	BXY_1006000			BXY_1042700
BXY_1061200	BXY_1316100	BXY_0743200	BXY_0669100		BXY_1458700	BXY_1006100			BXY_1532400
BXY_1061500	BXY_1317600	BXY_0747300	BXY_0669600		BXY_1459000	BXY_1006400			BXY_0657100
BXY_1061800	BXY_1318500	BXY_0747900	BXY_0669700		BXY_1459100	BXY_1006600			BXY_0618200
BXY_1062200	BXY_1318600	BXY_0752100	BXY_0670100		BXY_1459500	BXY_1007000			BXY_1204400
BXY_1063300	BXY_1319100	BXY_0753100	BXY_0670500		BXY_1460600	BXY_1007300			BXY_1578400
BXY_1064000	BXY_1319200	BXY_0754800	BXY_0670800		BXY_1461000	BXY_1007400			BXY_0921200
BXY_1064300	BXY_1319400	BXY_0757700	BXY_0671500		BXY_1461500	BXY_1013100			BXY_0413300
BXY_1064400	BXY_1319500	BXY_0760100	BXY_0671700		BXY_1461800	BXY_1014700			BXY_0231100
BXY_1065400	BXY_1319600	BXY_0760500	BXY_0672100		BXY_1462100	BXY_1015800			BXY_1358000
BXY_1066600	BXY_1320500	BXY_0761500	BXY_0672800		BXY_1462200	BXY_1016800			BXY_0467300
BXY_1067200	BXY_1321400	BXY_0761700	BXY_0673000		BXY_1462800	BXY_1016900			BXY_1332200
BXY_1067700	BXY_1321500	BXY_0762600	BXY_0673100		BXY_1463100	BXY_1017400			BXY_1362600
BXY_1067800	BXY_1321600	BXY_0762800	BXY_0673400		BXY_1467300	BXY_1017800			BXY_0096300
BXY_1068400	BXY_1321800	BXY_0763000	BXY_0673700		BXY_1467500	BXY_1018200			BXY_1567400
BXY_1068900	BXY_1322400	BXY_0764000	BXY_0675000		BXY_1469500	BXY_1018500			BXY_1656300
BXY_1069800	BXY_1323000	BXY_0764800	BXY_0675100		BXY_1470000	BXY_1019100			BXY_0672100
BXY_1071400	BXY_1323200	BXY_0765400	BXY_0675300		BXY_1470500	BXY_1019800			BXY_1341400
BXY_1072400	BXY_1323500	BXY_0769200	BXY_0675400		BXY_1471100	BXY_1020000			BXY_1022200
BXY_1072800	BXY_1323600	BXY_0772500	BXY_0675500		BXY_1471600	BXY_1020100			BXY_0520300
BXY_1072900	BXY_1323700	BXY_0774100	BXY_0675600		BXY_1472000	BXY_1020300			BXY_0249500
BXY_1074300	BXY_1323900	BXY_0776200	BXY_0675700		BXY_1472100	BXY_1020600			BXY_0864300
BXY_1074600	BXY_1324300	BXY_0776400	BXY_0676000		BXY_1473700	BXY_1020700			BXY_1163900
BXY_1074800	BXY_1325800	BXY_0778000	BXY_0676300		BXY_1474200	BXY_1021000			BXY_0569100
BXY_1074900	BXY_1326100	BXY_0778200	BXY_0676600		BXY_1474800	BXY_1021300			BXY_0394900
BXY_1075400	BXY_1328800	BXY_0779600	BXY_0676800		BXY_1475300	BXY_1021400			BXY_0526200
BXY_1076700	BXY_1330600	BXY_0780000	BXY_0677100		BXY_1475700	BXY_1021500			BXY_1131200
BXY_1076800	BXY_1331400	BXY_0781000	BXY_0677400		BXY_1475900	BXY_1022000			BXY_1343800
BXY_1077300	BXY_1332000	BXY_0781300	BXY_0677500		BXY_1477500	BXY_1022200			BXY_0828600
BXY_1077500	BXY_1332500	BXY_0785400	BXY_0678000		BXY_1480100	BXY_1022500			BXY_0582900
BXY_1077600	BXY_1332700	BXY_0785800	BXY_0678200		BXY_1483100	BXY_1022700			BXY_0092800
BXY_1078300	BXY_1332800	BXY_0786000	BXY_0678600		BXY_1484200	BXY_1023400			BXY_0641100
BXY_1078400	BXY_1333200	BXY_0787400	BXY_0678900		BXY_1484500	BXY_1024300			BXY_1216800
BXY_1078900	BXY_1334700	BXY_0788200	BXY_0679300		BXY_1485000	BXY_1024600			BXY_1705300
BXY_1079300	BXY_1335000	BXY_0789200	BXY_0679400		BXY_1485800	BXY_1024700			BXY_0043900
BXY_1079900	BXY_1335100	BXY_0789400	BXY_0679600		BXY_1486400	BXY_1025100			BXY_0169100
BXY_1080100	BXY_1336100	BXY_0790400	BXY_0680000		BXY_1486800	BXY_1025400			BXY_0447500
BXY_1080300	BXY_1336200	BXY_0790600	BXY_0682100		BXY_1487300	BXY_1025500			BXY_1361800
BXY_1080800	BXY_1336500	BXY_0790700	BXY_0682800		BXY_1487800	BXY_1026900			BXY_0090400
BXY_1081200	BXY_1337800	BXY_0790900	BXY_0683900		BXY_1487900	BXY_1027100			BXY_0425500
BXY_1081500	BXY_1337900	BXY_0791400	BXY_0684000		BXY_1488400	BXY_1028000			BXY_1397300
BXY_1082400	BXY_1338300	BXY_0791500	BXY_0686200		BXY_1488900	BXY_1028200			BXY_0437300
BXY_1082500	BXY_1338500	BXY_0791800	BXY_0686300		BXY_1489600	BXY_1028600			BXY_1373800
BXY_1082800	BXY_1338600	BXY_0792300	BXY_0686800		BXY_1490800	BXY_1028800			BXY_0307100
BXY_1083300	BXY_1339700	BXY_0793400	BXY_0686900		BXY_1491100	BXY_1029500			BXY_1006000
BXY_1083500	BXY_1340400	BXY_0793700	BXY_0687100		BXY_1491300	BXY_1030200			BXY_1209700
BXY_1083600	BXY_1342600	BXY_0794200	BXY_0687300		BXY_1491400	BXY_1030300			BXY_1690000
BXY_1083700	BXY_1342700	BXY_0794800	BXY_0687400		BXY_1491500	BXY_1030800			BXY_0907300
BXY_1084000	BXY_1343400	BXY_0795000	BXY_0688800		BXY_1492900	BXY_1030900			BXY_0570600
BXY_1084100	BXY_1343600	BXY_0796200	BXY_0689200		BXY_1493000	BXY_1032100			BXY_0119000
BXY_1084300	BXY_1343900	BXY_0797100	BXY_0689400		BXY_1493900	BXY_1032400			BXY_1700000
BXY_1084500	BXY_1344100	BXY_0797200	BXY_0689500		BXY_1494700	BXY_1032700			BXY_1412700
BXY_1084900	BXY_1344400	BXY_0797300	BXY_0689800		BXY_1495300	BXY_1032800			BXY_0869200
BXY_1085700	BXY_1344600	BXY_0797400	BXY_0690000		BXY_1496600	BXY_1033100			BXY_1195900
BXY_1086400	BXY_1344800	BXY_0797800	BXY_0690400		BXY_1499000	BXY_1033200			BXY_1708200
BXY_1086500	BXY_1345300	BXY_0799700	BXY_0690500		BXY_1499200	BXY_1033500			BXY_0910000
BXY_1086900	BXY_1345400	BXY_0799800	BXY_0690900		BXY_1499700	BXY_1033900			BXY_0830300
BXY_1087200	BXY_1345500	BXY_0800400	BXY_0691200		BXY_1500400	BXY_1034300			BXY_1166400
BXY_1087700	BXY_1346200	BXY_0801900	BXY_0692200		BXY_1500500	BXY_1034400			BXY_0609500
BXY_1087900	BXY_1346600	BXY_0802200	BXY_0692300		BXY_1501200	BXY_1034800			BXY_0207200
BXY_1088300	BXY_1347100	BXY_0802900	BXY_0692400		BXY_1501400	BXY_1035200			BXY_1350100
BXY_1089000	BXY_1348100	BXY_0803200	BXY_0692500		BXY_1502000	BXY_1036100			BXY_0724000
BXY_1089400	BXY_1349000	BXY_0803900	BXY_0692900		BXY_1502100	BXY_1036500			BXY_1374000
BXY_1089900	BXY_1349800	BXY_0804100	BXY_0693600		BXY_1503200	BXY_1036700			BXY_0959900
BXY_1090900	BXY_1350500	BXY_0804200	BXY_0693700		BXY_1503400	BXY_1038000			BXY_0919600
BXY_1091700	BXY_1350600	BXY_0805500	BXY_0694500		BXY_1505300	BXY_1038500			BXY_1014700
BXY_1091800	BXY_1350900	BXY_0805900	BXY_0695100		BXY_1505600	BXY_1039600			BXY_0907400
BXY_1091900	BXY_1351300	BXY_0806700	BXY_0695600		BXY_1505900	BXY_1041300			BXY_0034900
BXY_1092200	BXY_1351400	BXY_0808200	BXY_0695900		BXY_1507700	BXY_1042700			BXY_0012500
BXY_1092600	BXY_1352500	BXY_0808500	BXY_0696300		BXY_1508100	BXY_1043000			BXY_0670500
BXY_1093200	BXY_1352900	BXY_0808700	BXY_0696600		BXY_1508300	BXY_1043400			BXY_0879600
BXY_1093600	BXY_1353200	BXY_0808800	BXY_0696800		BXY_1509300	BXY_1044200			BXY_1495600
BXY_1093900	BXY_1354300	BXY_0809200	BXY_0697000		BXY_1509400	BXY_1045300			BXY_1524200
BXY_1094000	BXY_1354500	BXY_0809300	BXY_0697400		BXY_1509700	BXY_1045400			BXY_0429500
BXY_1094300	BXY_1355200	BXY_0809400	BXY_0698900		BXY_1510100	BXY_1046100			BXY_1239300
BXY_1094900	BXY_1355400	BXY_0810400	BXY_0699000		BXY_1512100	BXY_1046400			BXY_0702700
BXY_1095100	BXY_1355700	BXY_0810700	BXY_0699800		BXY_1512200	BXY_1046500			BXY_1174600
BXY_1095200	BXY_1356300	BXY_0811200	BXY_0700300		BXY_1514500	BXY_1047500			BXY_1579100
BXY_1095400	BXY_1356400	BXY_0811500	BXY_0700500		BXY_1515000	BXY_1048700			BXY_1316300
BXY_1095500	BXY_1356900	BXY_0811700	BXY_0700800		BXY_1515200	BXY_1049300			BXY_1224100
BXY_1095600	BXY_1357200	BXY_0812100	BXY_0701100		BXY_1519100	BXY_1051100			BXY_1070200
BXY_1095900	BXY_1357800	BXY_0812200	BXY_0701200		BXY_1521900	BXY_1051200			BXY_1106100
BXY_1101200	BXY_1357900	BXY_0813100	BXY_0701700		BXY_1525700	BXY_1052400			BXY_1383800
BXY_1102700	BXY_1358300	BXY_0813600	BXY_0701800		BXY_1525800	BXY_1053500			BXY_1608900
BXY_1106500	BXY_1358800	BXY_0814100	BXY_0702000		BXY_1525900	BXY_1053800			BXY_0664100
BXY_1107400	BXY_1359400	BXY_0814600	BXY_0702200		BXY_1527500	BXY_1054000			BXY_0799700
BXY_1107600	BXY_1359700	BXY_0816600	BXY_0702700		BXY_1532700	BXY_1054400			BXY_0206000
BXY_1108000	BXY_1360700	BXY_0817600	BXY_0702800		BXY_1533100	BXY_1054600			BXY_0600800
BXY_1108400	BXY_1361100	BXY_0818000	BXY_0703000		BXY_1534100	BXY_1055200			BXY_0790400
BXY_1109900	BXY_1361400	BXY_0818400	BXY_0703100		BXY_1534500	BXY_1055500			BXY_1548100
BXY_1110800	BXY_1362300	BXY_0819200	BXY_0703400		BXY_1534600	BXY_1055600			BXY_0454800
BXY_1111100	BXY_1362700	BXY_0819500	BXY_0703600		BXY_1535200	BXY_1055800			BXY_1692600
BXY_1112300	BXY_1365500	BXY_0819600	BXY_0704000		BXY_1536000	BXY_1056100			BXY_1376400
BXY_1112400	BXY_1365900	BXY_0819900	BXY_0704300		BXY_1536300	BXY_1057900			BXY_0356600
BXY_1112600	BXY_1366500	BXY_0820300	BXY_0704900		BXY_1536500	BXY_1060800			BXY_1066000
BXY_1112700	BXY_1366600	BXY_0820400	BXY_0705400		BXY_1538500	BXY_1061200			BXY_0615800
BXY_1112800	BXY_1366800	BXY_0820600	BXY_0705700		BXY_1539800	BXY_1061500			BXY_0978300
BXY_1113100	BXY_1366900	BXY_0821000	BXY_0706600		BXY_1540400	BXY_1061700			BXY_1506900
BXY_1113600	BXY_1367500	BXY_0822200	BXY_0706700		BXY_1540800	BXY_1061800			BXY_1165500
BXY_1113700	BXY_1367700	BXY_0822400	BXY_0706800		BXY_1542100	BXY_1061900			BXY_0668900
BXY_1114200	BXY_1368000	BXY_0822500	BXY_0707700		BXY_1542600	BXY_1063300			BXY_0092300
BXY_1115700	BXY_1368100	BXY_0822600	BXY_0708000		BXY_1543400	BXY_1063700			BXY_0488700
BXY_1117900	BXY_1368300	BXY_0822700	BXY_0709100		BXY_1544200	BXY_1064000			BXY_1033900
BXY_1118700	BXY_1376200	BXY_0822900	BXY_0710100		BXY_1544400	BXY_1064300			BXY_1675600
BXY_1121400	BXY_1376800	BXY_0823000	BXY_0710800		BXY_1545600	BXY_1064400			BXY_0972300
BXY_1122700	BXY_1385500	BXY_0824000	BXY_0711500		BXY_1545800	BXY_1065400			BXY_1233600
BXY_1123700	BXY_1388300	BXY_0824100	BXY_0711900		BXY_1546800	BXY_1066000			BXY_1501000
BXY_1124900	BXY_1417100	BXY_0824500	BXY_0712100		BXY_1547100	BXY_1066500			BXY_0201100
BXY_1125200	BXY_1440600	BXY_0824700	BXY_0713200		BXY_1549200	BXY_1066700			BXY_0451500
BXY_1125300	BXY_1440900	BXY_0825000	BXY_0715400		BXY_1549300	BXY_1066900			BXY_0535000
BXY_1126100	BXY_1441600	BXY_0825400	BXY_0715900		BXY_1549500	BXY_1067700			BXY_1182300
BXY_1126700	BXY_1441900	BXY_0826900	BXY_0716100		BXY_1550100	BXY_1067800			BXY_1731400
BXY_1126800	BXY_1442000	BXY_0827300	BXY_0716300		BXY_1552100	BXY_1069300			BXY_0081000
BXY_1127100	BXY_1442200	BXY_0827900	BXY_0717000		BXY_1552200	BXY_1069600			BXY_0832300
BXY_1129100	BXY_1442500	BXY_0828400	BXY_0717300		BXY_1552300	BXY_1069900			BXY_1526200
BXY_1129200	BXY_1444100	BXY_0828600	BXY_0717700		BXY_1552800	BXY_1070000			BXY_1698000
BXY_1129300	BXY_1444300	BXY_0829400	BXY_0718100		BXY_1553100	BXY_1070200			BXY_1373100
BXY_1129400	BXY_1445100	BXY_0829500	BXY_0718900		BXY_1553300	BXY_1070600			BXY_0512100
BXY_1130100	BXY_1445200	BXY_0829600	BXY_0719300		BXY_1553800	BXY_1071400			BXY_1021300
BXY_1131100	BXY_1445400	BXY_0830000	BXY_0719600		BXY_1553900	BXY_1072800			BXY_1654500
BXY_1132300	BXY_1445500	BXY_0830200	BXY_0720400		BXY_1554100	BXY_1073000			BXY_0060000
BXY_1132600	BXY_1445900	BXY_0830300	BXY_0720600		BXY_1554300	BXY_1073200			BXY_0555800
BXY_1132700	BXY_1446200	BXY_0830800	BXY_0721300		BXY_1554600	BXY_1074300			BXY_0989000
BXY_1133100	BXY_1446500	BXY_0831100	BXY_0722300		BXY_1554700	BXY_1074600			BXY_1130500
BXY_1133400	BXY_1447000	BXY_0831600	BXY_0722600		BXY_1555100	BXY_1075400			BXY_0581800
BXY_1133900	BXY_1447300	BXY_0832300	BXY_0722700		BXY_1555200	BXY_1076700			BXY_0855400
BXY_1134200	BXY_1448200	BXY_0832500	BXY_0722900		BXY_1555700	BXY_1079300			BXY_1477900
BXY_1134600	BXY_1448300	BXY_0832700	BXY_0723000		BXY_1555800	BXY_1079900			BXY_0143300
BXY_1134700	BXY_1448600	BXY_0832800	BXY_0724000		BXY_1556200	BXY_1080400			BXY_0979700
BXY_1135200	BXY_1449600	BXY_0833200	BXY_0724200		BXY_1556400	BXY_1081200			BXY_1004600
BXY_1135800	BXY_1449700	BXY_0833300	BXY_0724800		BXY_1556700	BXY_1081300			BXY_0413200
BXY_1136100	BXY_1450200	BXY_0833600	BXY_0725000		BXY_1556900	BXY_1082200			BXY_1200000
BXY_1137000	BXY_1450300	BXY_0834100	BXY_0725800		BXY_1557000	BXY_1082300			BXY_1381700
BXY_1137500	BXY_1450700	BXY_0835700	BXY_0726300		BXY_1557100	BXY_1082500			BXY_1264600
BXY_1137600	BXY_1451300	BXY_0836700	BXY_0727700		BXY_1557200	BXY_1083300			BXY_1352200
BXY_1138000	BXY_1452100	BXY_0836800	BXY_0727900		BXY_1557300	BXY_1083500			BXY_0872900
BXY_1138600	BXY_1452800	BXY_0837700	BXY_0728100		BXY_1557500	BXY_1083600			BXY_0933000
BXY_1138700	BXY_1452900	BXY_0838000	BXY_0728400		BXY_1562400	BXY_1083700			BXY_0293600
BXY_1138900	BXY_1453300	BXY_0838200	BXY_0728500		BXY_1563900	BXY_1084300			BXY_1687800
BXY_1139100	BXY_1453500	BXY_0838400	BXY_0728700		BXY_1564200	BXY_1087200			BXY_0080200
BXY_1139400	BXY_1454700	BXY_0841000	BXY_0728800		BXY_1566100	BXY_1087700			BXY_0087500
BXY_1139800	BXY_1456200	BXY_0843600	BXY_0729000		BXY_1566300	BXY_1087900			BXY_0049400
BXY_1143400	BXY_1456500	BXY_0847400	BXY_0729400		BXY_1566500	BXY_1088000			BXY_1763700
BXY_1143700	BXY_1456700	BXY_0848800	BXY_0730300		BXY_1566600	BXY_1089000			BXY_0838000
BXY_1144300	BXY_1456900	BXY_0849300	BXY_0730600		BXY_1566800	BXY_1089300			BXY_0864400
BXY_1146100	BXY_1457100	BXY_0849600	BXY_0730800		BXY_1567900	BXY_1089400			BXY_1277200
BXY_1146500	BXY_1457400	BXY_0849700	BXY_0731100		BXY_1568100	BXY_1090200			BXY_0083400
BXY_1146700	BXY_1457800	BXY_0849900	BXY_0731300		BXY_1568500	BXY_1090800			BXY_0532400
BXY_1146900	BXY_1458300	BXY_0850000	BXY_0731500		BXY_1569300	BXY_1090900			BXY_0103100
BXY_1148100	BXY_1458700	BXY_0850200	BXY_0732500		BXY_1569700	BXY_1091700			BXY_0121500
BXY_1148200	BXY_1459000	BXY_0850400	BXY_0732600		BXY_1570800	BXY_1091800			BXY_0879900
BXY_1148300	BXY_1459100	BXY_0850500	BXY_0732800		BXY_1571000	BXY_1091900			BXY_0209100
BXY_1149300	BXY_1459500	BXY_0850900	BXY_0733000		BXY_1571200	BXY_1092200			BXY_1039600
BXY_1149600	BXY_1460400	BXY_0852200	BXY_0734900		BXY_1571300	BXY_1093600			BXY_1689400
BXY_1149700	BXY_1460600	BXY_0852700	BXY_0735800		BXY_1571400	BXY_1093900			BXY_1223100
BXY_1150000	BXY_1461000	BXY_0852800	BXY_0736200		BXY_1571800	BXY_1094900			BXY_1162400
BXY_1150100	BXY_1461300	BXY_0852900	BXY_0736800		BXY_1571900	BXY_1095000			BXY_0530300
BXY_1150700	BXY_1461500	BXY_0853900	BXY_0737700		BXY_1572500	BXY_1095100			BXY_0584300
BXY_1151400	BXY_1461800	BXY_0854700	BXY_0738400		BXY_1572600	BXY_1095200			BXY_1264800
BXY_1151500	BXY_1462100	BXY_0854900	BXY_0740300		BXY_1572700	BXY_1095400			BXY_1453200
BXY_1152700	BXY_1462200	BXY_0855000	BXY_0740500		BXY_1573100	BXY_1095500			BXY_1251600
BXY_1153100	BXY_1462800	BXY_0855100	BXY_0741600		BXY_1573400	BXY_1101000			BXY_1633300
BXY_1153400	BXY_1463100	BXY_0855200	BXY_0742300		BXY_1573700	BXY_1101700			BXY_0425600
BXY_1153800	BXY_1463200	BXY_0855300	BXY_0742700		BXY_1574000	BXY_1104400			BXY_0187300
BXY_1154700	BXY_1463800	BXY_0855400	BXY_0743200		BXY_1574700	BXY_1104600			BXY_0625400
BXY_1155600	BXY_1464000	BXY_0856000	BXY_0744000		BXY_1575100	BXY_1104900			BXY_0218800
BXY_1156100	BXY_1464100	BXY_0856900	BXY_0747300		BXY_1575600	BXY_1105000			BXY_0289400
BXY_1157700	BXY_1467300	BXY_0857000	BXY_0748100		BXY_1582400	BXY_1106100			BXY_1006100
BXY_1158200	BXY_1467500	BXY_0857100	BXY_0748700		BXY_1583000	BXY_1106500			BXY_0303900
BXY_1158300	BXY_1468000	BXY_0857200	BXY_0751500		BXY_1583200	BXY_1106600			BXY_0501400
BXY_1158700	BXY_1468200	BXY_0857400	BXY_0752700		BXY_1583500	BXY_1107400			BXY_1331000
BXY_1159100	BXY_1469500	BXY_0858400	BXY_0753800		BXY_1583600	BXY_1107700			BXY_0901200
BXY_1160000	BXY_1470000	BXY_0859800	BXY_0754800		BXY_1584600	BXY_1108500			BXY_0857100
BXY_1160500	BXY_1470100	BXY_0860200	BXY_0755700		BXY_1585000	BXY_1109900			BXY_1389700
BXY_1160700	BXY_1470500	BXY_0860700	BXY_0757500		BXY_1585100	BXY_1110500			BXY_0208500
BXY_1160800	BXY_1470700	BXY_0861800	BXY_0757700		BXY_1585300	BXY_1110700			BXY_1256600
BXY_1163300	BXY_1471000	BXY_0862200	BXY_0758500		BXY_1586200	BXY_1110800			BXY_1112900
BXY_1163400	BXY_1471100	BXY_0862300	BXY_0760100		BXY_1586300	BXY_1110900			BXY_1412600
BXY_1164100	BXY_1471600	BXY_0862500	BXY_0760500		BXY_1586600	BXY_1111100			BXY_1267600
BXY_1167300	BXY_1472000	BXY_0862600	BXY_0760800		BXY_1586900	BXY_1111400			BXY_0402700
BXY_1168000	BXY_1472100	BXY_0862700	BXY_0760900		BXY_1587300	BXY_1112200			BXY_0574600
BXY_1172200	BXY_1473000	BXY_0862900	BXY_0761400		BXY_1587500	BXY_1112300			BXY_1113500
BXY_1172500	BXY_1473700	BXY_0863000	BXY_0762100		BXY_1587900	BXY_1112600			BXY_0472000
BXY_1174500	BXY_1474200	BXY_0863200	BXY_0762400		BXY_1589000	BXY_1112900			BXY_1650800
BXY_1175200	BXY_1474800	BXY_0863300	BXY_0762900		BXY_1592900	BXY_1113500			BXY_1417700
BXY_1175600	BXY_1475200	BXY_0864300	BXY_0763100		BXY_1597100	BXY_1113600			BXY_1452400
BXY_1176100	BXY_1475300	BXY_0864400	BXY_0764800		BXY_1597300	BXY_1113700			BXY_1230400
BXY_1176400	BXY_1475400	BXY_0864500	BXY_0765500		BXY_1599400	BXY_1114200			BXY_0458900
BXY_1176500	BXY_1475700	BXY_0864700	BXY_0766100		BXY_1601700	BXY_1114500			BXY_0392800
BXY_1176700	BXY_1475900	BXY_0865200	BXY_0766200		BXY_1604300	BXY_1117800			BXY_0693700
BXY_1177300	BXY_1477500	BXY_0865700	BXY_0766800		BXY_1607400	BXY_1122700			BXY_0335500
BXY_1178100	BXY_1480100	BXY_0865800	BXY_0767000		BXY_1611200	BXY_1123700			BXY_0939400
BXY_1178300	BXY_1480500	BXY_0867000	BXY_0767700		BXY_1614900	BXY_1124000			BXY_0675700
BXY_1180100	BXY_1481600	BXY_0867400	BXY_0768800		BXY_1615800	BXY_1124700			BXY_1704200
BXY_1180200	BXY_1483100	BXY_0868800	BXY_0769200		BXY_1617700	BXY_1125200			BXY_1132000
BXY_1181500	BXY_1484200	BXY_0868900	BXY_0769300		BXY_1625000	BXY_1125300			BXY_0430200
BXY_1181700	BXY_1484500	BXY_0869000	BXY_0769500		BXY_1633600	BXY_1125500			BXY_0376700
BXY_1182000	BXY_1485000	BXY_0869200	BXY_0771300		BXY_1641000	BXY_1125900
BXY_1182100	BXY_1485800	BXY_0869400	BXY_0772100		BXY_1645900	BXY_1126700
BXY_1182600	BXY_1486400	BXY_0869500	BXY_0773200		BXY_1647800	BXY_1126800
BXY_1182900	BXY_1486800	BXY_0870100	BXY_0775100		BXY_1649200	BXY_1127000
BXY_1185000	BXY_1487300	BXY_0870200	BXY_0775400		BXY_1654600	BXY_1127100
BXY_1185100	BXY_1487800	BXY_0870300	BXY_0775600		BXY_1655900	BXY_1127600
BXY_1186900	BXY_1487900	BXY_0870600	BXY_0776400		BXY_1672100	BXY_1128800
BXY_1188200	BXY_1488400	BXY_0870800	BXY_0776500		BXY_1672400	BXY_1129100
BXY_1188400	BXY_1488900	BXY_0871200	BXY_0776600		BXY_1672500	BXY_1129200
BXY_1188900	BXY_1489100	BXY_0871500	BXY_0777600		BXY_1673000	BXY_1129300
BXY_1189600	BXY_1489500	BXY_0871800	BXY_0778200		BXY_1673600	BXY_1129400
BXY_1189700	BXY_1489600	BXY_0872200	BXY_0778400		BXY_1673900	BXY_1130200
BXY_1190200	BXY_1490800	BXY_0872300	BXY_0779600		BXY_1674000	BXY_1130500
BXY_1190500	BXY_1491100	BXY_0872500	BXY_0779800		BXY_1674100	BXY_1130700
BXY_1191900	BXY_1491300	BXY_0872900	BXY_0780000		BXY_1674700	BXY_1130800
BXY_1192000	BXY_1491400	BXY_0873100	BXY_0780300		BXY_1675400	BXY_1131100
BXY_1192200	BXY_1491500	BXY_0873300	BXY_0780800		BXY_1675900	BXY_1131200
BXY_1192400	BXY_1492900	BXY_0873400	BXY_0783100		BXY_1676200	BXY_1131800
BXY_1192500	BXY_1493000	BXY_0874000	BXY_0783600		BXY_1676700	BXY_1131900
BXY_1193000	BXY_1493900	BXY_0874100	BXY_0785400		BXY_1677400	BXY_1132000
BXY_1193300	BXY_1494300	BXY_0874800	BXY_0785800		BXY_1677600	BXY_1132300
BXY_1194200	BXY_1494700	BXY_0875200	BXY_0785900		BXY_1677700	BXY_1132400
BXY_1195300	BXY_1495300	BXY_0875300	BXY_0786000		BXY_1678000	BXY_1132500
BXY_1195800	BXY_1496600	BXY_0875500	BXY_0788200		BXY_1678200	BXY_1132600
BXY_1196000	BXY_1496700	BXY_0876700	BXY_0788700		BXY_1680100	BXY_1132700
BXY_1196200	BXY_1497300	BXY_0877100	BXY_0788900		BXY_1680300	BXY_1134000
BXY_1196300	BXY_1498000	BXY_0877600	BXY_0789400		BXY_1680400	BXY_1134200
BXY_1196400	BXY_1499000	BXY_0877700	BXY_0790400		BXY_1680500	BXY_1134700
BXY_1196700	BXY_1499200	BXY_0878800	BXY_0791300		BXY_1680600	BXY_1135200
BXY_1197000	BXY_1499700	BXY_0879400	BXY_0791400		BXY_1680700	BXY_1135800
BXY_1197300	BXY_1500400	BXY_0879600	BXY_0792000		BXY_1680800	BXY_1135900
BXY_1197400	BXY_1500500	BXY_0879700	BXY_0792300		BXY_1681200	BXY_1136000
BXY_1197800	BXY_1501200	BXY_0879900	BXY_0792900		BXY_1681300	BXY_1136100
BXY_1198000	BXY_1501400	BXY_0880300	BXY_0793400		BXY_1682200	BXY_1137500
BXY_1198400	BXY_1501500	BXY_0880500	BXY_0793500		BXY_1682800	BXY_1138000
BXY_1198500	BXY_1502000	BXY_0882800	BXY_0794100		BXY_1683900	BXY_1138700
BXY_1199000	BXY_1502100	BXY_0890400	BXY_0794200		BXY_1684100	BXY_1139100
BXY_1199500	BXY_1502600	BXY_0890800	BXY_0794700		BXY_1684500	BXY_1139200
BXY_1199700	BXY_1502900	BXY_0890900	BXY_0794800		BXY_1684600	BXY_1139400
BXY_1199800	BXY_1503200	BXY_0896100	BXY_0795300		BXY_1684700	BXY_1139700
BXY_1200800	BXY_1503400	BXY_0896200	BXY_0795700		BXY_1685500	BXY_1139800
BXY_1201500	BXY_1504200	BXY_0897900	BXY_0796200		BXY_1685700	BXY_1140100
BXY_1201900	BXY_1504500	BXY_0898700	BXY_0797100		BXY_1686600	BXY_1140800
BXY_1202000	BXY_1505300	BXY_0899600	BXY_0797200		BXY_1686900	BXY_1141100
BXY_1202400	BXY_1505600	BXY_0899700	BXY_0797600		BXY_1688000	BXY_1141200
BXY_1202500	BXY_1505700	BXY_0900600	BXY_0799500		BXY_1688300	BXY_1143600
BXY_1202700	BXY_1505900	BXY_0900700	BXY_0799700		BXY_1688700	BXY_1143900
BXY_1203000	BXY_1506200	BXY_0901200	BXY_0800300		BXY_1688800	BXY_1144300
BXY_1203300	BXY_1507700	BXY_0901600	BXY_0800400		BXY_1689100	BXY_1144900
BXY_1204600	BXY_1508100	BXY_0901900	BXY_0801900		BXY_1698300	BXY_1145000
BXY_1205800	BXY_1508300	BXY_0902500	BXY_0802200		BXY_1698400	BXY_1145200
BXY_1206000	BXY_1508400	BXY_0902600	BXY_0802900		BXY_1698600	BXY_1145500
BXY_1206100	BXY_1509300	BXY_0902700	BXY_0803100		BXY_1708100	BXY_1146400
BXY_1206200	BXY_1509400	BXY_0903000	BXY_0803200		BXY_1733400	BXY_1146500
BXY_1206700	BXY_1509700	BXY_0904200	BXY_0803500		BXY_1734900	BXY_1146700
BXY_1208100	BXY_1510100	BXY_0905300	BXY_0803700		BXY_1736300	BXY_1146900
BXY_1208200	BXY_1512100	BXY_0905400	BXY_0803800		BXY_1736800	BXY_1148300
BXY_1209200	BXY_1512200	BXY_0906300	BXY_0804600		BXY_1738400	BXY_1148400
BXY_1210200	BXY_1514500	BXY_0906600	BXY_0807900		BXY_1739200	BXY_1149300
BXY_1210600	BXY_1515000	BXY_0907300	BXY_0808200		BXY_1741300	BXY_1149600
BXY_1210700	BXY_1515200	BXY_0907400	BXY_0809200		BXY_1741900	BXY_1149800
BXY_1211100	BXY_1516000	BXY_0907500	BXY_0810200		BXY_1742900	BXY_1149900
BXY_1212600	BXY_1519100	BXY_0907600	BXY_0810400		BXY_1746200	BXY_1150000
BXY_1215200	BXY_1521900	BXY_0908000	BXY_0810700		BXY_1747300	BXY_1150100
BXY_1216100	BXY_1525700	BXY_0908200	BXY_0811200		BXY_1769400	BXY_1150400
BXY_1216500	BXY_1525800	BXY_0909800	BXY_0811700		BXY_1769500	BXY_1151100
BXY_1217600	BXY_1525900	BXY_0910000	BXY_0812100			BXY_1151400
BXY_1217800	BXY_1527500	BXY_0911000	BXY_0812200			BXY_1152100
BXY_1218000	BXY_1532700	BXY_0911200	BXY_0813100			BXY_1152700
BXY_1218100	BXY_1533100	BXY_0911300	BXY_0813200			BXY_1153400
BXY_1218500	BXY_1534100	BXY_0912800	BXY_0813400			BXY_1154100
BXY_1218600	BXY_1534500	BXY_0914200	BXY_0813900			BXY_1154200
BXY_1219200	BXY_1534600	BXY_0914300	BXY_0814000			BXY_1155300
BXY_1219300	BXY_1535200	BXY_0914400	BXY_0814100			BXY_1155500
BXY_1220800	BXY_1536000	BXY_0915200	BXY_0814600			BXY_1156000
BXY_1222200	BXY_1536300	BXY_0915800	BXY_0815500			BXY_1156100
BXY_1222900	BXY_1536500	BXY_0917400	BXY_0815700			BXY_1156600
BXY_1223200	BXY_1538500	BXY_0917600	BXY_0816200			BXY_1157500
BXY_1223600	BXY_1539800	BXY_0917900	BXY_0817200			BXY_1158200
BXY_1226400	BXY_1540400	BXY_0918000	BXY_0818800			BXY_1158700
BXY_1227400	BXY_1540800	BXY_0918200	BXY_0819400			BXY_1158800
BXY_1227600	BXY_1542100	BXY_0918300	BXY_0819600			BXY_1158900
BXY_1227800	BXY_1542600	BXY_0918900	BXY_0819700			BXY_1159100
BXY_1228100	BXY_1543400	BXY_0919000	BXY_0820400			BXY_1159500
BXY_1229300	BXY_1544200	BXY_0919100	BXY_0821300			BXY_1160500
BXY_1229400	BXY_1544400	BXY_0919200	BXY_0822900			BXY_1160600
BXY_1229700	BXY_1545600	BXY_0919300	BXY_0826500			BXY_1160700
BXY_1232400	BXY_1545800	BXY_0919400	BXY_0826900			BXY_1161100
BXY_1232500	BXY_1546800	BXY_0919500	BXY_0827300			BXY_1161700
BXY_1234600	BXY_1547100	BXY_0919600	BXY_0827800			BXY_1162400
BXY_1235100	BXY_1549200	BXY_0920200	BXY_0827900			BXY_1162900
BXY_1235400	BXY_1549300	BXY_0920500	BXY_0828400			BXY_1163000
BXY_1236000	BXY_1549500	BXY_0920900	BXY_0828600			BXY_1163200
BXY_1236500	BXY_1550100	BXY_0921100	BXY_0829500			BXY_1163300
BXY_1236600	BXY_1552100	BXY_0921200	BXY_0829600			BXY_1163400
BXY_1239400	BXY_1552200	BXY_0921300	BXY_0830000			BXY_1163900
BXY_1239900	BXY_1552300	BXY_0921400	BXY_0830200			BXY_1164100
BXY_1240400	BXY_1552800	BXY_0921500	BXY_0830300			BXY_1165100
BXY_1240800	BXY_1553100	BXY_0921700	BXY_0830800			BXY_1165200
BXY_1241100	BXY_1553300	BXY_0921800	BXY_0831100			BXY_1165500
BXY_1241600	BXY_1553800	BXY_0922100	BXY_0831200			BXY_1165700
BXY_1242100	BXY_1553900	BXY_0922200	BXY_0831600			BXY_1165800
BXY_1243300	BXY_1554100	BXY_0922500	BXY_0831700			BXY_1166400
BXY_1243500	BXY_1554300	BXY_0922900	BXY_0832300			BXY_1166800
BXY_1243700	BXY_1554600	BXY_0923100	BXY_0832500			BXY_1169000
BXY_1243800	BXY_1554700	BXY_0923500	BXY_0832700			BXY_1169400
BXY_1244300	BXY_1555100	BXY_0923900	BXY_0832800			BXY_1172400
BXY_1244900	BXY_1555200	BXY_0924200	BXY_0833200			BXY_1174300
BXY_1245100	BXY_1555700	BXY_0924300	BXY_0833600			BXY_1174600
BXY_1246800	BXY_1555800	BXY_0924900	BXY_0834100			BXY_1175200
BXY_1248900	BXY_1556200	BXY_0925000	BXY_0835700			BXY_1175600
BXY_1249100	BXY_1556400	BXY_0925200	BXY_0836100			BXY_1176100
BXY_1250200	BXY_1556700	BXY_0925500	BXY_0836700			BXY_1176500
BXY_1252200	BXY_1556900	BXY_0925900	BXY_0836800			BXY_1176700
BXY_1252400	BXY_1557000	BXY_0926700	BXY_0837400			BXY_1176800
BXY_1256500	BXY_1557100	BXY_0927000	BXY_0837700			BXY_1176900
BXY_1257400	BXY_1557200	BXY_0927300	BXY_0838000			BXY_1177000
BXY_1257500	BXY_1557300	BXY_0927400	BXY_0838200			BXY_1177300
BXY_1259200	BXY_1557500	BXY_0928200	BXY_0838400			BXY_1178000
BXY_1259300	BXY_1562000	BXY_0928400	BXY_0838500			BXY_1178200
BXY_1259500	BXY_1562300	BXY_0928500	BXY_0842900			BXY_1178300
BXY_1259900	BXY_1562400	BXY_0928600	BXY_0844800			BXY_1178600
BXY_1260100	BXY_1563900	BXY_0928700	BXY_0846200			BXY_1179400
BXY_1260800	BXY_1564200	BXY_0928800	BXY_0846500			BXY_1179900
BXY_1260900	BXY_1564600	BXY_0929000	BXY_0847400			BXY_1180100
BXY_1262500	BXY_1566100	BXY_0929300	BXY_0848800			BXY_1180200
BXY_1262700	BXY_1566300	BXY_0929700	BXY_0849300			BXY_1180300
BXY_1262800	BXY_1566500	BXY_0929800	BXY_0849600			BXY_1180700
BXY_1264100	BXY_1566600	BXY_0930200	BXY_0849900			BXY_1180800
BXY_1264400	BXY_1566800	BXY_0930300	BXY_0850200			BXY_1180900
BXY_1265300	BXY_1567900	BXY_0930400	BXY_0850400			BXY_1181200
BXY_1267000	BXY_1568100	BXY_0930500	BXY_0850600			BXY_1181300
BXY_1267700	BXY_1568500	BXY_0931000	BXY_0850900			BXY_1182100
BXY_1268400	BXY_1569300	BXY_0931200	BXY_0851300			BXY_1182300
BXY_1268500	BXY_1569700	BXY_0931300	BXY_0851800			BXY_1183700
BXY_1268600	BXY_1570800	BXY_0932000	BXY_0852000			BXY_1184600
BXY_1268700	BXY_1571000	BXY_0932200	BXY_0852200			BXY_1185000
BXY_1269000	BXY_1571200	BXY_0932300	BXY_0852800			BXY_1185100
BXY_1269400	BXY_1571300	BXY_0933000	BXY_0852900			BXY_1185500
BXY_1269900	BXY_1571400	BXY_0933100	BXY_0853000			BXY_1186100
BXY_1270600	BXY_1571800	BXY_0933400	BXY_0853100			BXY_1186200
BXY_1270700	BXY_1571900	BXY_0933500	BXY_0853900			BXY_1186500
BXY_1270800	BXY_1572500	BXY_0933600	BXY_0854600			BXY_1186900
BXY_1271000	BXY_1572600	BXY_0933800	BXY_0854700			BXY_1187400
BXY_1272500	BXY_1572700	BXY_0933900	BXY_0854900			BXY_1187500
BXY_1275200	BXY_1573100	BXY_0934000	BXY_0855000			BXY_1187700
BXY_1276300	BXY_1573400	BXY_0934900	BXY_0855200			BXY_1189600
BXY_1276600	BXY_1573700	BXY_0935100	BXY_0855300			BXY_1189700
BXY_1277100	BXY_1574000	BXY_0935700	BXY_0855400			BXY_1190200
BXY_1278000	BXY_1574700	BXY_0935800	BXY_0856900			BXY_1190500
BXY_1278500	BXY_1575100	BXY_0936000	BXY_0857000			BXY_1191900
BXY_1278900	BXY_1575600	BXY_0936100	BXY_0857100			BXY_1192000
BXY_1279500	BXY_1579200	BXY_0936300	BXY_0857200			BXY_1192400
BXY_1279700	BXY_1582400	BXY_0936400	BXY_0857400			BXY_1192500
BXY_1279800	BXY_1583000	BXY_0936900	BXY_0857500			BXY_1193400
BXY_1279900	BXY_1583200	BXY_0937100	BXY_0857600			BXY_1194200
BXY_1280400	BXY_1583500	BXY_0937200	BXY_0857800			BXY_1195200
BXY_1280800	BXY_1583600	BXY_0938000	BXY_0858100			BXY_1195300
BXY_1281300	BXY_1584600	BXY_0939400	BXY_0858300			BXY_1195400
BXY_1282900	BXY_1585000	BXY_0939500	BXY_0858400			BXY_1195500
BXY_1283000	BXY_1585100	BXY_0939900	BXY_0859800			BXY_1195900
BXY_1283400	BXY_1585300	BXY_0940100	BXY_0860100			BXY_1196000
BXY_1283500	BXY_1586200	BXY_0940400	BXY_0860200			BXY_1196200
BXY_1283700	BXY_1586300	BXY_0941000	BXY_0862300			BXY_1196300
BXY_1284500	BXY_1586600	BXY_0945700	BXY_0862500			BXY_1196400
BXY_1284700	BXY_1586900	BXY_0948800	BXY_0862600			BXY_1196500
BXY_1285000	BXY_1587300	BXY_0949300	BXY_0862700			BXY_1197000
BXY_1285100	BXY_1587500	BXY_0950300	BXY_0862900			BXY_1197300
BXY_1285400	BXY_1587800	BXY_0951000	BXY_0863000			BXY_1198400
BXY_1285600	BXY_1587900	BXY_0951900	BXY_0863200			BXY_1198500
BXY_1285900	BXY_1588200	BXY_0952700	BXY_0863300			BXY_1198800
BXY_1286500	BXY_1589000	BXY_0953100	BXY_0863800			BXY_1198900
BXY_1287500	BXY_1592400	BXY_0954700	BXY_0864300			BXY_1199000
BXY_1288100	BXY_1592900	BXY_0955300	BXY_0864400			BXY_1199500
BXY_1288500	BXY_1597100	BXY_0956300	BXY_0864500			BXY_1199800
BXY_1288800	BXY_1597300	BXY_0956400	BXY_0864600			BXY_1199900
BXY_1288900	BXY_1598300	BXY_0956700	BXY_0864700			BXY_1200000
BXY_1290500	BXY_1599400	BXY_0956900	BXY_0865200			BXY_1200100
BXY_1292400	BXY_1601700	BXY_0957300	BXY_0865700			BXY_1200800
BXY_1292700	BXY_1604300	BXY_0957900	BXY_0865800			BXY_1202000
BXY_1293600	BXY_1607400	BXY_0958000	BXY_0866800			BXY_1202300
BXY_1294500	BXY_1611200	BXY_0958400	BXY_0867000			BXY_1202700
BXY_1294700	BXY_1614900	BXY_0958500	BXY_0867100			BXY_1203000
BXY_1295300	BXY_1615800	BXY_0958900	BXY_0867400			BXY_1204100
BXY_1297000	BXY_1617700	BXY_0959100	BXY_0868800			BXY_1204400
BXY_1297100	BXY_1623000	BXY_0959400	BXY_0868900			BXY_1204600
BXY_1297300	BXY_1625000	BXY_0959500	BXY_0869000			BXY_1204900
BXY_1298000	BXY_1633600	BXY_0959600	BXY_0869200			BXY_1207600
BXY_1298200	BXY_1641000	BXY_0959800	BXY_0869400			BXY_1208100
BXY_1299200	BXY_1645900	BXY_0959900	BXY_0869500			BXY_1208200
BXY_1300100	BXY_1647800	BXY_0960300	BXY_0869600			BXY_1209700
BXY_1300300	BXY_1649200	BXY_0960400	BXY_0870200			BXY_1210600
BXY_1300700	BXY_1652000	BXY_0960500	BXY_0870300			BXY_1210800
BXY_1300900	BXY_1654600	BXY_0960700	BXY_0870600			BXY_1211500
BXY_1301300	BXY_1655900	BXY_0960800	BXY_0870800			BXY_1213400
BXY_1301700	BXY_1672100	BXY_0961300	BXY_0870900			BXY_1213700
BXY_1301900	BXY_1672400	BXY_0962400	BXY_0871100			BXY_1214200
BXY_1302800	BXY_1672500	BXY_0962600	BXY_0871200			BXY_1214500
BXY_1304500	BXY_1673000	BXY_0963100	BXY_0871500			BXY_1214700
BXY_1304600	BXY_1673600	BXY_0963600	BXY_0871800			BXY_1214900
BXY_1305400	BXY_1673900	BXY_0963700	BXY_0871900			BXY_1216100
BXY_1305800	BXY_1674000	BXY_0963900	BXY_0872100			BXY_1216400
BXY_1306200	BXY_1674100	BXY_0964300	BXY_0872300			BXY_1216800
BXY_1306700	BXY_1674700	BXY_0965100	BXY_0872500			BXY_1217700
BXY_1307500	BXY_1675400	BXY_0965700	BXY_0872800			BXY_1218300
BXY_1308400	BXY_1675900	BXY_0965800	BXY_0872900			BXY_1218400
BXY_1309100	BXY_1676100	BXY_0966000	BXY_0873000			BXY_1218500
BXY_1310100	BXY_1676200	BXY_0966200	BXY_0873100			BXY_1219800
BXY_1310300	BXY_1676700	BXY_0966500	BXY_0873300			BXY_1220400
BXY_1310600	BXY_1677400	BXY_0966800	BXY_0873400			BXY_1220500
BXY_1311000	BXY_1677600	BXY_0967000	BXY_0873800			BXY_1221000
BXY_1312000	BXY_1677700	BXY_0967400	BXY_0873900			BXY_1221500
BXY_1312300	BXY_1678000	BXY_0967700	BXY_0874100			BXY_1222300
BXY_1312900	BXY_1678100	BXY_0967900	BXY_0874500			BXY_1223100
BXY_1313500	BXY_1678200	BXY_0968000	BXY_0874600			BXY_1223200
BXY_1313700	BXY_1680100	BXY_0968700	BXY_0874800			BXY_1223300
BXY_1314000	BXY_1680300	BXY_0969200	BXY_0875500			BXY_1224100
BXY_1316100	BXY_1680400	BXY_0969700	BXY_0875900			BXY_1224500
BXY_1317600	BXY_1680500	BXY_0970200	BXY_0876200			BXY_1226400
BXY_1318500	BXY_1680600	BXY_0970400	BXY_0876500			BXY_1226600
BXY_1318600	BXY_1680700	BXY_0970500	BXY_0876600			BXY_1227000
BXY_1319100	BXY_1680800	BXY_0970800	BXY_0877100			BXY_1227600
BXY_1319200	BXY_1681200	BXY_0971300	BXY_0877600			BXY_1228000
BXY_1319400	BXY_1681300	BXY_0971800	BXY_0877700			BXY_1228400
BXY_1319500	BXY_1681900	BXY_0972000	BXY_0878800			BXY_1229200
BXY_1319600	BXY_1682200	BXY_0972100	BXY_0878900			BXY_1229400
BXY_1319900	BXY_1682800	BXY_0972200	BXY_0879400			BXY_1230400
BXY_1320500	BXY_1683900	BXY_0972300	BXY_0879500			BXY_1230700
BXY_1320800	BXY_1684100	BXY_0972400	BXY_0879600			BXY_1232200
BXY_1321000	BXY_1684500	BXY_0972500	BXY_0879700			BXY_1232300
BXY_1321100	BXY_1684600	BXY_0973300	BXY_0879900			BXY_1233600
BXY_1321400	BXY_1684700	BXY_0973400	BXY_0880300			BXY_1234800
BXY_1321500	BXY_1685500	BXY_0974500	BXY_0880500			BXY_1235100
BXY_1321600	BXY_1685700	BXY_0975900	BXY_0881100			BXY_1235900
BXY_1321800	BXY_1686600	BXY_0976200	BXY_0881200			BXY_1236200
BXY_1322400	BXY_1686900	BXY_0976400	BXY_0882700			BXY_1236400
BXY_1323200	BXY_1688000	BXY_0976800	BXY_0882900			BXY_1236600
BXY_1323600	BXY_1688300	BXY_0977000	BXY_0883100			BXY_1237800
BXY_1323700	BXY_1688700	BXY_0977600	BXY_0884100			BXY_1237900
BXY_1323900	BXY_1688800	BXY_0978300	BXY_0884500			BXY_1239300
BXY_1324300	BXY_1689100	BXY_0978900	BXY_0885100			BXY_1239900
BXY_1325800	BXY_1697200	BXY_0979100	BXY_0885200			BXY_1240800
BXY_1326100	BXY_1698300	BXY_0979600	BXY_0885800			BXY_1240900
BXY_1326400	BXY_1698400	BXY_0979700	BXY_0887200			BXY_1241000
BXY_1326800	BXY_1698600	BXY_0980500	BXY_0888500			BXY_1241400
BXY_1328800	BXY_1708100	BXY_0980600	BXY_0890400			BXY_1243700
BXY_1329500	BXY_1727900	BXY_0980800	BXY_0892100			BXY_1244900
BXY_1331400	BXY_1733400	BXY_0980900	BXY_0893300			BXY_1245100
BXY_1332500	BXY_1734900	BXY_0982100	BXY_0894100			BXY_1245800
BXY_1332700	BXY_1736300	BXY_0982900	BXY_0896000			BXY_1246800
BXY_1332800	BXY_1736800	BXY_0983300	BXY_0896200			BXY_1247600
BXY_1333200	BXY_1738400	BXY_0983500	BXY_0896800			BXY_1248900
BXY_1333900	BXY_1739200	BXY_0983600	BXY_0897200			BXY_1249000
BXY_1334200	BXY_1741300	BXY_0984100	BXY_0897500			BXY_1249100
BXY_1334700	BXY_1741900	BXY_0984200	BXY_0897600			BXY_1251300
BXY_1335000	BXY_1742900	BXY_0984400	BXY_0899300			BXY_1251600
BXY_1335100	BXY_1746200	BXY_0984500	BXY_0899600			BXY_1251700
BXY_1336100	BXY_1746300	BXY_0984600	BXY_0899700			BXY_1252100
BXY_1336200	BXY_1747300	BXY_0984700	BXY_0900600			BXY_1252800
BXY_1336500	BXY_1762200	BXY_0984800	BXY_0900700			BXY_1255400
BXY_1336900	BXY_1769400	BXY_0985200	BXY_0901200			BXY_1256500
BXY_1337800	BXY_1769500	BXY_0986000	BXY_0901300			BXY_1256600
BXY_1338300		BXY_0986200	BXY_0901600			BXY_1257400
BXY_1338500		BXY_0986800	BXY_0901900			BXY_1257600
BXY_1338600		BXY_0987100	BXY_0902500			BXY_1258200
BXY_1339700		BXY_0988300	BXY_0902600			BXY_1259100
BXY_1342600		BXY_0988400	BXY_0902700			BXY_1259900
BXY_1342700		BXY_0988600	BXY_0903000			BXY_1260900
BXY_1343100		BXY_0988800	BXY_0903900			BXY_1262000
BXY_1343600		BXY_0989000	BXY_0904200			BXY_1263400
BXY_1343900		BXY_0989100	BXY_0904600			BXY_1264100
BXY_1344100		BXY_0989300	BXY_0905300			BXY_1264200
BXY_1344400		BXY_0989600	BXY_0905400			BXY_1264400
BXY_1344600		BXY_0989900	BXY_0905900			BXY_1264600
BXY_1344800		BXY_0990000	BXY_0906000			BXY_1264700
BXY_1345300		BXY_0990500	BXY_0906300			BXY_1264800
BXY_1345500		BXY_0990600	BXY_0906500			BXY_1264900
BXY_1346000		BXY_0990700	BXY_0906600			BXY_1265300
BXY_1346200		BXY_0991100	BXY_0906900			BXY_1265800
BXY_1346600		BXY_0991200	BXY_0907300			BXY_1266900
BXY_1347100		BXY_0991400	BXY_0907400			BXY_1267100
BXY_1348100		BXY_0991600	BXY_0907500			BXY_1267300
BXY_1348300		BXY_0993400	BXY_0907600			BXY_1267500
BXY_1349000		BXY_0996100	BXY_0907900			BXY_1267600
BXY_1349800		BXY_0997700	BXY_0908000			BXY_1267700
BXY_1350400		BXY_0999800	BXY_0908200			BXY_1270100
BXY_1350500		BXY_1002200	BXY_0909000			BXY_1270600
BXY_1350600		BXY_1003000	BXY_0909800			BXY_1270700
BXY_1350900		BXY_1004300	BXY_0910000			BXY_1271200
BXY_1351300		BXY_1004600	BXY_0911000			BXY_1271600
BXY_1352300		BXY_1004900	BXY_0911200			BXY_1272100
BXY_1352500		BXY_1005300	BXY_0911300			BXY_1272900
BXY_1352900		BXY_1005800	BXY_0912300			BXY_1274400
BXY_1353200		BXY_1006000	BXY_0912800			BXY_1274500
BXY_1354500		BXY_1006100	BXY_0914200			BXY_1274800
BXY_1354700		BXY_1006400	BXY_0914300			BXY_1275800
BXY_1355200		BXY_1006500	BXY_0914400			BXY_1276500
BXY_1355700		BXY_1006600	BXY_0915200			BXY_1276600
BXY_1356000		BXY_1006700	BXY_0915800			BXY_1277100
BXY_1356300		BXY_1007000	BXY_0916900			BXY_1277200
BXY_1356400		BXY_1007300	BXY_0917400			BXY_1278900
BXY_1356900		BXY_1007400	BXY_0917600			BXY_1279700
BXY_1357900		BXY_1009700	BXY_0917900			BXY_1279800
BXY_1358300		BXY_1010500	BXY_0918000			BXY_1279900
BXY_1358800		BXY_1012500	BXY_0918200			BXY_1280400
BXY_1359400		BXY_1013100	BXY_0918300			BXY_1280600
BXY_1359700		BXY_1013400	BXY_0918500			BXY_1280700
BXY_1360700		BXY_1013700	BXY_0918900			BXY_1280800
BXY_1361100		BXY_1014100	BXY_0919000			BXY_1281800
BXY_1362300		BXY_1014400	BXY_0919100			BXY_1282900
BXY_1362700		BXY_1014700	BXY_0919200			BXY_1283000
BXY_1363500		BXY_1015000	BXY_0919300			BXY_1283200
BXY_1365900		BXY_1015300	BXY_0919400			BXY_1283600
BXY_1366600		BXY_1015400	BXY_0919500			BXY_1283700
BXY_1366900		BXY_1015800	BXY_0919600			BXY_1284500
BXY_1367500		BXY_1015900	BXY_0920200			BXY_1284700
BXY_1367700		BXY_1016800	BXY_0920500			BXY_1285000
BXY_1367800		BXY_1016900	BXY_0920900			BXY_1285100
BXY_1368100		BXY_1017400	BXY_0921100			BXY_1286000
BXY_1368600		BXY_1017800	BXY_0921200			BXY_1286400
BXY_1370600		BXY_1018100	BXY_0921300			BXY_1286500
BXY_1371400		BXY_1018200	BXY_0921400			BXY_1287500
BXY_1372500		BXY_1018500	BXY_0921500			BXY_1288100
BXY_1376200		BXY_1019100	BXY_0921700			BXY_1288500
BXY_1379700		BXY_1019800	BXY_0921800			BXY_1290700
BXY_1380100		BXY_1020000	BXY_0922100			BXY_1291100
BXY_1383100		BXY_1020100	BXY_0922200			BXY_1291400
BXY_1385500		BXY_1020300	BXY_0922500			BXY_1291500
BXY_1388300		BXY_1020600	BXY_0923100			BXY_1292400
BXY_1393500		BXY_1020700	BXY_0923500			BXY_1292500
BXY_1397900		BXY_1021000	BXY_0923900			BXY_1292700
BXY_1399400		BXY_1021300	BXY_0924100			BXY_1293300
BXY_1414700		BXY_1021400	BXY_0924300			BXY_1293400
BXY_1417100		BXY_1021500	BXY_0924900			BXY_1293800
BXY_1420200		BXY_1022000	BXY_0925000			BXY_1294500
BXY_1421200		BXY_1022200	BXY_0925200			BXY_1295200
BXY_1424700		BXY_1022400	BXY_0925500			BXY_1295300
BXY_1427000		BXY_1022500	BXY_0925900			BXY_1295400
BXY_1428500		BXY_1022700	BXY_0926200			BXY_1295900
BXY_1433300		BXY_1023400	BXY_0926700			BXY_1296300
BXY_1433400		BXY_1024300	BXY_0927000			BXY_1297900
BXY_1437100		BXY_1024600	BXY_0927300			BXY_1298000
BXY_1440900		BXY_1024700	BXY_0928200			BXY_1298200
BXY_1441600		BXY_1025100	BXY_0928400			BXY_1298800
BXY_1441800		BXY_1025400	BXY_0928500			BXY_1299300
BXY_1441900		BXY_1025500	BXY_0928600			BXY_1300300
BXY_1442000		BXY_1026200	BXY_0928700			BXY_1300700
BXY_1442100		BXY_1026900	BXY_0928800			BXY_1300900
BXY_1442200		BXY_1027100	BXY_0929000			BXY_1301100
BXY_1442500		BXY_1027500	BXY_0929100			BXY_1301400
BXY_1444100		BXY_1028000	BXY_0929300			BXY_1301900
BXY_1444300		BXY_1028200	BXY_0929700			BXY_1304000
BXY_1445100		BXY_1028600	BXY_0929800			BXY_1304200
BXY_1445200		BXY_1028800	BXY_0930400			BXY_1305400
BXY_1445400		BXY_1029500	BXY_0930500			BXY_1307500
BXY_1445500		BXY_1030200	BXY_0930600			BXY_1308000
BXY_1445900		BXY_1030300	BXY_0931200			BXY_1308800
BXY_1446200		BXY_1030800	BXY_0931300			BXY_1309100
BXY_1446500		BXY_1030900	BXY_0932200			BXY_1309800
BXY_1447000		BXY_1032100	BXY_0932300			BXY_1310100
BXY_1447300		BXY_1032400	BXY_0933000			BXY_1310500
BXY_1448600		BXY_1032700	BXY_0933100			BXY_1310600
BXY_1449600		BXY_1032800	BXY_0933200			BXY_1310900
BXY_1449700		BXY_1033100	BXY_0933400			BXY_1311000
BXY_1450200		BXY_1033200	BXY_0933500			BXY_1313200
BXY_1450300		BXY_1033500	BXY_0933600			BXY_1313600
BXY_1450700		BXY_1033900	BXY_0933700			BXY_1313700
BXY_1451300		BXY_1034300	BXY_0933800			BXY_1314000
BXY_1452100		BXY_1034400	BXY_0933900			BXY_1315300
BXY_1452800		BXY_1034800	BXY_0934100			BXY_1315400
BXY_1453300		BXY_1035200	BXY_0934400			BXY_1315800
BXY_1453500		BXY_1036100	BXY_0934500			BXY_1316200
BXY_1454300		BXY_1036500	BXY_0934800			BXY_1316300
BXY_1454700		BXY_1036700	BXY_0934900			BXY_1318200
BXY_1455500		BXY_1038000	BXY_0935300			BXY_1318600
BXY_1456200		BXY_1038500	BXY_0935500			BXY_1319100
BXY_1456500		BXY_1039600	BXY_0935800			BXY_1320500
BXY_1456700		BXY_1040800	BXY_0936000			BXY_1320800
BXY_1456900		BXY_1041300	BXY_0936100			BXY_1321400
BXY_1457100		BXY_1041700	BXY_0936300			BXY_1321600
BXY_1457800		BXY_1041900	BXY_0936400			BXY_1322100
BXY_1458400		BXY_1042200	BXY_0936700			BXY_1322300
BXY_1458700		BXY_1042700	BXY_0936800			BXY_1322400
BXY_1459000		BXY_1043000	BXY_0936900			BXY_1323600
BXY_1459100		BXY_1043400	BXY_0937100			BXY_1323700
BXY_1459500		BXY_1043900	BXY_0937200			BXY_1324300
BXY_1460600		BXY_1044000	BXY_0937300			BXY_1324600
BXY_1461000		BXY_1044200	BXY_0937400			BXY_1324700
BXY_1461500		BXY_1044300	BXY_0937700			BXY_1325300
BXY_1461800		BXY_1044700	BXY_0938000			BXY_1325700
BXY_1462100		BXY_1044800	BXY_0938100			BXY_1325800
BXY_1462200		BXY_1045300	BXY_0938300			BXY_1325900
BXY_1462800		BXY_1045400	BXY_0939400			BXY_1326100
BXY_1463100		BXY_1045500	BXY_0939500			BXY_1326400
BXY_1466900		BXY_1046000	BXY_0940400			BXY_1327300
BXY_1467300		BXY_1046100	BXY_0940700			BXY_1328000
BXY_1467500		BXY_1046400	BXY_0941000			BXY_1328400
BXY_1469000		BXY_1046500	BXY_0941100			BXY_1328800
BXY_1469200		BXY_1047100	BXY_0941500			BXY_1329200
BXY_1469500		BXY_1047500	BXY_0941800			BXY_1331000
BXY_1470000		BXY_1048700	BXY_0941900			BXY_1331900
BXY_1470200		BXY_1049000	BXY_0942100			BXY_1332200
BXY_1470500		BXY_1049300	BXY_0942300			BXY_1332600
BXY_1471100		BXY_1051100	BXY_0942800			BXY_1332700
BXY_1471600		BXY_1051200	BXY_0944100			BXY_1332800
BXY_1472000		BXY_1052400	BXY_0944500			BXY_1333200
BXY_1472100		BXY_1053500	BXY_0944800			BXY_1333400
BXY_1472200		BXY_1053800	BXY_0945200			BXY_1335000
BXY_1472700		BXY_1054000	BXY_0945700			BXY_1335100
BXY_1473700		BXY_1054200	BXY_0946100			BXY_1336300
BXY_1474200		BXY_1054400	BXY_0947700			BXY_1336400
BXY_1474800		BXY_1054600	BXY_0948800			BXY_1336700
BXY_1475300		BXY_1054800	BXY_0949000			BXY_1337300
BXY_1475700		BXY_1055100	BXY_0949300			BXY_1338500
BXY_1475900		BXY_1055200	BXY_0951000			BXY_1338900
BXY_1477500		BXY_1055500	BXY_0951100			BXY_1339000
BXY_1478700		BXY_1055600	BXY_0952200			BXY_1339300
BXY_1479400		BXY_1055800	BXY_0952700			BXY_1339700
BXY_1480100		BXY_1056100	BXY_0953100			BXY_1340100
BXY_1483000		BXY_1057900	BXY_0954700			BXY_1340400
BXY_1483100		BXY_1059100	BXY_0954800			BXY_1340800
BXY_1483900		BXY_1060800	BXY_0955000			BXY_1340900
BXY_1484200		BXY_1061200	BXY_0955300			BXY_1341300
[truncated: 1,832 more rows]
