# Supplementary material for: Molecular variation among virulent and avirulent strains of the quarantine nematode Bursaphelenchus xylophilus
Source: Mol Genet Genomics. 2020 Nov 10;296(2):259–69. doi: 10.1007/s00438-020-01739-w (PMC7895788; doi:10.1007/s00438-020-01739-w)
Supplement: Supplementary file 2 — Annotations for nematode genes (XLSX 336 kb) [file 438_2020_1739_MOESM2_ESM.xlsx]

## Sheet: Arkusz1
BXY_0000100	GO:0005515,GO:0005515,GO:0005515,GO:0005515,GO:0005515,GO:0005515,GO:0005515
BXY_0000200	GO:0016791,GO:0016791,GO:0016791,GO:0016791,GO:0016791,GO:0016791,GO:0016791,GO:0016791,GO:0016311,GO:0016311,GO:0016311,GO:0016311,GO:0016311,GO:0016311,GO:0016311,GO:0016311,GO:0016787,GO:0016787,GO:0016787,GO:0016787,GO:0016787,GO:0016787,GO:0016787,GO:0016787
BXY_0000300	GO:0007155,GO:0007155,GO:0007155,GO:0007155,GO:0007155,GO:0007155,GO:0007155,GO:0007155,GO:0007155,GO:0007155,GO:0007155,GO:0007155,GO:0003779,GO:0003779,GO:0003779,GO:0003779,GO:0003779,GO:0003779,GO:0003779,GO:0003779,GO:0003779,GO:0003779,GO:0003779,GO:0003779,GO:0051015,GO:0051015,GO:0051015,GO:0051015,GO:0051015,GO:0051015,GO:0051015,GO:0051015,GO:0051015,GO:0051015,GO:0051015,GO:0051015
BXY_0000400	GO:0006366,GO:0006366,GO:0006366,GO:0006366,GO:0006366,GO:0046982,GO:0046982,GO:0046982,GO:0046982,GO:0046982
BXY_0000500	GO:0016757,GO:0016757
BXY_0000600	GO:0016020,GO:0016021
BXY_0000700	GO:0016757,GO:0016757
BXY_0000800	GO:0008137,GO:0009055,GO:0016020,GO:0022900,GO:0055114
BXY_0000900	GO:0004089,GO:0004089,GO:0004089,GO:0004089,GO:0004089,GO:0008270,GO:0008270,GO:0008270,GO:0008270,GO:0008270,GO:0016829,GO:0016829,GO:0016829,GO:0016829,GO:0016829
BXY_0001000	GO:0043461,GO:0043461,GO:0043461
BXY_0001200	GO:0003785,GO:0003785,GO:0003785,GO:0003785,GO:0003785,GO:0003785,GO:0003785,GO:0003785,GO:0003785,GO:0007015,GO:0007015,GO:0007015,GO:0007015,GO:0007015,GO:0007015,GO:0007015,GO:0007015,GO:0007015
BXY_0001300	GO:0005634,GO:0005634,GO:0005634
BXY_0001500	GO:0005452,GO:0005452,GO:0005452,GO:0005452,GO:0005452,GO:0005452,GO:0005452,GO:0005452,GO:0005452,GO:0005452,GO:0005452,GO:0005452,GO:0005452,GO:0005452,GO:0005452,GO:0005452,GO:0005452,GO:0005452,GO:0005452,GO:0005452,GO:0005452,GO:0005452,GO:0006820,GO:0006820,GO:0006820,GO:0006820,GO:0006820,GO:0006820,GO:0006820,GO:0006820,GO:0006820,GO:0006820,GO:0006820,GO:0006820,GO:0006820,GO:0006820,GO:…
BXY_0001600	GO:0045454,GO:0045454,GO:0045454,GO:0045454,GO:0045454,GO:0016020,GO:0016020,GO:0016020,GO:0016020,GO:0016020,GO:0016021,GO:0016021,GO:0016021,GO:0016021,GO:0016021,GO:0005623,GO:0005623,GO:0005623,GO:0005623,GO:0005623
BXY_0001700	GO:0006182,GO:0006182,GO:0006182,GO:0006182,GO:0006182,GO:0006182,GO:0006182,GO:0006182,GO:0006182,GO:0004383,GO:0004383,GO:0004383,GO:0004383,GO:0004383,GO:0004383,GO:0004383,GO:0004383,GO:0004383,GO:0009190,GO:0009190,GO:0009190,GO:0009190,GO:0009190,GO:0009190,GO:0009190,GO:0009190,GO:0009190,GO:0016849,GO:0016849,GO:0016849,GO:0016849,GO:0016849,GO:0016849,GO:0016849,GO:0016849,GO:0016849,GO:…
BXY_0001800	GO:0006182,GO:0006182,GO:0006182,GO:0006182,GO:0006182,GO:0006182,GO:0006182,GO:0006182,GO:0006182,GO:0004383,GO:0004383,GO:0004383,GO:0004383,GO:0004383,GO:0004383,GO:0004383,GO:0004383,GO:0004383,GO:0009190,GO:0009190,GO:0009190,GO:0009190,GO:0009190,GO:0009190,GO:0009190,GO:0009190,GO:0009190,GO:0016849,GO:0016849,GO:0016849,GO:0016849,GO:0016849,GO:0016849,GO:0016849,GO:0016849,GO:0016849,GO:…
BXY_0001900	GO:0055085,GO:0055085,GO:0055085,GO:0055085,GO:0016021,GO:0016021,GO:0016021,GO:0016021,GO:0016020,GO:0016020,GO:0016020,GO:0016020
BXY_0002100	GO:0055085,GO:0055085,GO:0055085,GO:0055085,GO:0016021,GO:0016021,GO:0016021,GO:0016021,GO:0016020,GO:0016020,GO:0016020,GO:0016020
BXY_0002200	GO:0005515,GO:0005515,GO:0005515,GO:0005515,GO:0005515,GO:0005515,GO:0005515,GO:0003723,GO:0003723,GO:0003723,GO:0003723,GO:0003723,GO:0003723,GO:0003723
BXY_0002300	GO:0008289
BXY_0002500	GO:0008381,GO:0008381,GO:0008381,GO:0008381,GO:0016021,GO:0016021,GO:0016021,GO:0016021,GO:0016020,GO:0016020,GO:0016020,GO:0016020,GO:0055085,GO:0055085,GO:0055085,GO:0055085
BXY_0002600	GO:0060828,GO:0060828,GO:0060828,GO:0060828,GO:0051018,GO:0051018,GO:0051018,GO:0051018
BXY_0002900	GO:0005515,GO:0005515,GO:0005515,GO:0005515,GO:0005515,GO:0005515,GO:0005515,GO:0005515,GO:0005515,GO:0005515,GO:0005515,GO:0005515,GO:0005515,GO:0005515,GO:0005515,GO:0005515,GO:0005515,GO:0005515,GO:0005515,GO:0005515,GO:0005515,GO:0005515,GO:0005515,GO:0005515,GO:0005515,GO:0005515,GO:0005515,GO:0005515,GO:0005515,GO:0005515,GO:0005515,GO:0005515,GO:0005515,GO:0005515,GO:0005515,GO:0005515,GO:…
BXY_0003000	GO:0016020,GO:0016021
BXY_0003100	GO:0016020,GO:0016021
BXY_0003200	GO:0051260,GO:0051260,GO:0051260,GO:0051260,GO:0051260,GO:0051260,GO:0051260,GO:0051260,GO:0051260,GO:0051260,GO:0051260,GO:0051260,GO:0051260,GO:0051260,GO:0051260,GO:0051260,GO:0051260,GO:0051260,GO:0051260,GO:0051260,GO:0051260,GO:0051260,GO:0051260,GO:0051260,GO:0051260,GO:0051260,GO:0051260,GO:0051260,GO:0008076,GO:0008076,GO:0008076,GO:0008076,GO:0008076,GO:0008076,GO:0008076,GO:0008076,GO:…
BXY_0003300	GO:0016020,GO:0016021
BXY_0003400	GO:0005200,GO:0005200,GO:0005200,GO:0005200,GO:0005200,GO:0005200,GO:0005200,GO:0005200,GO:0005200,GO:0005200,GO:0005200,GO:0005200,GO:0005200,GO:0005200,GO:0005200,GO:0005200,GO:0005200,GO:0005200,GO:0005200,GO:0005200,GO:0005200,GO:0005200,GO:0005200,GO:0005200,GO:0005200,GO:0005200,GO:0005200,GO:0005200,GO:0005200,GO:0005200,GO:0005200,GO:0005200,GO:0005200,GO:0005200,GO:0005874,GO:0005874,GO:…
BXY_0003700	GO:0006355,GO:0006355,GO:0006355,GO:0006355,GO:0006355,GO:0006355,GO:0043565,GO:0043565,GO:0043565,GO:0043565,GO:0043565,GO:0043565,GO:0003677,GO:0003677,GO:0003677,GO:0003677,GO:0003677,GO:0003677,GO:0005634,GO:0005634,GO:0005634,GO:0005634,GO:0005634,GO:0005634
BXY_0003800	GO:0034220,GO:0034220,GO:0034220,GO:0034220,GO:0034220,GO:0034220,GO:0034220,GO:0034220,GO:0034220,GO:0034220,GO:0034220,GO:0034220,GO:0004888,GO:0004888,GO:0004888,GO:0004888,GO:0004888,GO:0004888,GO:0004888,GO:0004888,GO:0004888,GO:0004888,GO:0004888,GO:0004888,GO:0005230,GO:0005230,GO:0005230,GO:0005230,GO:0005230,GO:0005230,GO:0005230,GO:0005230,GO:0005230,GO:0005230,GO:0005230,GO:0005230,GO:…
BXY_0004000	GO:0016021,GO:0016021,GO:0016020,GO:0016020,GO:0008643,GO:0008643
BXY_0004200	GO:0045454,GO:0045454,GO:0045454,GO:0005623,GO:0005623,GO:0005623
BXY_0004500	GO:0006355,GO:0006355,GO:0006355,GO:0006355,GO:0006355,GO:0006355,GO:0006355,GO:0043565,GO:0043565,GO:0043565,GO:0043565,GO:0043565,GO:0043565,GO:0043565,GO:0003700,GO:0003700,GO:0003700,GO:0003700,GO:0003700,GO:0003700,GO:0003700,GO:0005634,GO:0005634,GO:0005634,GO:0005634,GO:0005634,GO:0005634,GO:0005634,GO:0003677,GO:0003677,GO:0003677,GO:0003677,GO:0003677,GO:0003677,GO:0003677,GO:0046872,GO:…
BXY_0004600	GO:0008270,GO:0008270,GO:0008270,GO:0008270,GO:0008270
BXY_0004700	GO:0003677,GO:0003677,GO:0003677,GO:0003677
BXY_0004900	GO:0016020,GO:0016020,GO:0016020,GO:0016020,GO:0016020,GO:0016020,GO:0016020,GO:0016020,GO:0016021,GO:0016021,GO:0016021,GO:0016021,GO:0016021,GO:0016021,GO:0016021,GO:0016021,GO:0000139,GO:0000139,GO:0000139,GO:0000139,GO:0000139,GO:0000139,GO:0000139,GO:0000139,GO:0005794,GO:0005794,GO:0005794,GO:0005794,GO:0005794,GO:0005794,GO:0005794,GO:0005794,GO:0006486,GO:0006486,GO:0006486,GO:0006486,GO:…
BXY_0005000	GO:0019843,GO:0019843,GO:0019843,GO:0019843,GO:0019843,GO:0019843,GO:0019843,GO:0019843,GO:0019843,GO:0019843,GO:0015935,GO:0015935,GO:0015935,GO:0015935,GO:0015935,GO:0015935,GO:0015935,GO:0015935,GO:0015935,GO:0015935,GO:0005622,GO:0005622,GO:0005622,GO:0005622,GO:0005622,GO:0005622,GO:0005622,GO:0005622,GO:0005622,GO:0005622,GO:0006412,GO:0006412,GO:0006412,GO:0006412,GO:0006412,GO:0006412,GO:…
BXY_0005100	GO:0030041,GO:0030041,GO:0030041,GO:0030041,GO:0030041,GO:0030041,GO:0005885,GO:0005885,GO:0005885,GO:0005885,GO:0005885,GO:0005885,GO:0034314,GO:0034314,GO:0034314,GO:0034314,GO:0034314,GO:0034314,GO:0030833,GO:0030833,GO:0030833,GO:0030833,GO:0030833,GO:0030833,GO:0015629,GO:0015629,GO:0015629,GO:0015629,GO:0015629,GO:0015629,GO:0003779,GO:0003779,GO:0003779,GO:0003779,GO:0003779,GO:0003779,GO:…
BXY_0005200	GO:0003676,GO:0003676,GO:0003676,GO:0003723,GO:0003723,GO:0003723
BXY_0005300	GO:0016787,GO:0016787,GO:0016787,GO:0016787,GO:0016787,GO:0016787,GO:0016787,GO:0016787,GO:0016787,GO:0016787,GO:0016787,GO:0004721,GO:0004721,GO:0004721,GO:0004721,GO:0004721,GO:0004721,GO:0004721,GO:0004721,GO:0004721,GO:0004721,GO:0004721,GO:0006470,GO:0006470,GO:0006470,GO:0006470,GO:0006470,GO:0006470,GO:0006470,GO:0006470,GO:0006470,GO:0006470,GO:0006470
BXY_0005400	GO:0006468,GO:0006468,GO:0006468,GO:0006468,GO:0006468,GO:0006468,GO:0006468,GO:0006468,GO:0004672,GO:0004672,GO:0004672,GO:0004672,GO:0004672,GO:0004672,GO:0004672,GO:0004672,GO:0005524,GO:0005524,GO:0005524,GO:0005524,GO:0005524,GO:0005524,GO:0005524,GO:0005524,GO:0000166,GO:0000166,GO:0000166,GO:0000166,GO:0000166,GO:0000166,GO:0000166,GO:0000166,GO:0016740,GO:0016740,GO:0016740,GO:0016740,GO:…
BXY_0005500	GO:0033179,GO:0033179,GO:0015078,GO:0015078,GO:0015991,GO:0015991,GO:0016020,GO:0016020,GO:0016021,GO:0016021,GO:0006811,GO:0006811
BXY_0005600	GO:0016020,GO:0016021
BXY_0005700	GO:0016020,GO:0016020,GO:0016020,GO:0016020,GO:0016021,GO:0016021,GO:0016021,GO:0016021
BXY_0005800	GO:0009143,GO:0009143,GO:0009143,GO:0009143,GO:0009143,GO:0047429,GO:0047429,GO:0047429,GO:0047429,GO:0047429
BXY_0005900	GO:0008483,GO:0008483,GO:0008483,GO:0008483,GO:0008483,GO:0008483,GO:0008483,GO:0008483,GO:0008483,GO:0008483,GO:0030170,GO:0030170,GO:0030170,GO:0030170,GO:0030170,GO:0030170,GO:0030170,GO:0030170,GO:0030170,GO:0030170,GO:0003824,GO:0003824,GO:0003824,GO:0003824,GO:0003824,GO:0003824,GO:0003824,GO:0003824,GO:0003824,GO:0003824
BXY_0006000	GO:0003676,GO:0003676,GO:0003676,GO:0003676,GO:0003723,GO:0003723,GO:0003723,GO:0003723
BXY_0006100	GO:0016020,GO:0016020,GO:0016020,GO:0016020,GO:0016021,GO:0016021,GO:0016021,GO:0016021
BXY_0006200	GO:0016020,GO:0016021
BXY_0006300	GO:0046872,GO:0046872,GO:0046872,GO:0046872,GO:0046872,GO:0046872,GO:0046872,GO:0046872,GO:0046872,GO:0003676,GO:0003676,GO:0003676,GO:0003676,GO:0003676,GO:0003676,GO:0003676,GO:0003676,GO:0003676
BXY_0006600	GO:0046983
BXY_0006700	GO:0016020,GO:0016021
BXY_0006900	GO:0003676,GO:0003676,GO:0003676,GO:0003676,GO:0003676,GO:0003676,GO:0003676,GO:0003676,GO:0003676
BXY_0007000	GO:0006355,GO:0006355,GO:0006355,GO:0006355,GO:0005634,GO:0005634,GO:0005634,GO:0005634
BXY_0007200	GO:0016020,GO:0016021
BXY_0007300	GO:0015689,GO:0015689,GO:0015689,GO:0015689,GO:0015689,GO:0015689,GO:0015689,GO:0015689,GO:0015689,GO:0015689,GO:0015689,GO:0015689,GO:0015689,GO:0015689,GO:0015689,GO:0015689,GO:0015098,GO:0015098,GO:0015098,GO:0015098,GO:0015098,GO:0015098,GO:0015098,GO:0015098,GO:0015098,GO:0015098,GO:0015098,GO:0015098,GO:0015098,GO:0015098,GO:0015098,GO:0015098,GO:0048500,GO:0048500,GO:0048500,GO:0048500,GO:…
BXY_0007400	GO:0005634,GO:0005634,GO:0005634,GO:0005634,GO:0005634,GO:0005634,GO:0005634,GO:0005634,GO:0005634,GO:0005634,GO:0005634,GO:0005634,GO:0000786,GO:0000786,GO:0000786,GO:0000786,GO:0000786,GO:0000786,GO:0000786,GO:0000786,GO:0000786,GO:0000786,GO:0000786,GO:0000786,GO:0003677,GO:0003677,GO:0003677,GO:0003677,GO:0003677,GO:0003677,GO:0003677,GO:0003677,GO:0003677,GO:0003677,GO:0003677,GO:0003677,GO:…
BXY_0007600	GO:0016020,GO:0016021
BXY_0007700	GO:0005840,GO:0005840,GO:0005840,GO:0005840,GO:0006412,GO:0006412,GO:0006412,GO:0006412,GO:0003735,GO:0003735,GO:0003735,GO:0003735
BXY_0007900	GO:0005044,GO:0005044,GO:0005044,GO:0005044,GO:0005044,GO:0005044,GO:0005044,GO:0005044,GO:0005044,GO:0005044,GO:0005044,GO:0005044,GO:0005044,GO:0005044,GO:0005044,GO:0005044,GO:0005044,GO:0005044,GO:0005044,GO:0005044,GO:0005044,GO:0005044,GO:0005044,GO:0005044,GO:0005044,GO:0005044,GO:0005044,GO:0005044,GO:0005044,GO:0005044,GO:0005044,GO:0005044,GO:0005044,GO:0004252,GO:0004252,GO:0004252,GO:…
BXY_0008000	GO:0015031,GO:0015031,GO:0015031,GO:0015031,GO:0015031,GO:0015031,GO:0015031,GO:0015031,GO:0015031,GO:0015031
BXY_0008100	GO:0005515,GO:0005515,GO:0005515,GO:0005515,GO:0005515,GO:0005515,GO:0016020,GO:0016020,GO:0016020,GO:0016020,GO:0016020,GO:0016020,GO:0016021,GO:0016021,GO:0016021,GO:0016021,GO:0016021,GO:0016021
BXY_0008200	GO:0048034,GO:0048034,GO:0048034,GO:0048034,GO:0048034,GO:0008495,GO:0008495,GO:0008495,GO:0008495,GO:0008495,GO:0031966,GO:0031966,GO:0031966,GO:0031966,GO:0031966,GO:0006783,GO:0006783,GO:0006783,GO:0006783,GO:0006783,GO:0016765,GO:0016765,GO:0016765,GO:0016765,GO:0016765,GO:0016021,GO:0016021,GO:0016021,GO:0016021,GO:0016021,GO:0016020,GO:0016020,GO:0016020,GO:0016020,GO:0016020,GO:0016740,GO:…
BXY_0008400	GO:0006468,GO:0006468,GO:0006468,GO:0006468,GO:0004672,GO:0004672,GO:0004672,GO:0004672,GO:0005524,GO:0005524,GO:0005524,GO:0005524
BXY_0008500	GO:0008081,GO:0008081,GO:0008081,GO:0006281,GO:0006281,GO:0006281,GO:0005634,GO:0005634,GO:0005634
BXY_0008600	GO:0016746,GO:0016746,GO:0016746,GO:0016746,GO:0016746,GO:0016746
BXY_0008700	GO:0015293,GO:0015293,GO:0015293,GO:0015293,GO:0015293,GO:0015293,GO:0015293,GO:0016021,GO:0016021,GO:0016021,GO:0016021,GO:0016021,GO:0016021,GO:0016021,GO:0016020,GO:0016020,GO:0016020,GO:0016020,GO:0016020,GO:0016020,GO:0016020,GO:0055085,GO:0055085,GO:0055085,GO:0055085,GO:0055085,GO:0055085,GO:0055085
BXY_0008800	GO:0006355,GO:0006355,GO:0006355,GO:0006355,GO:0006355,GO:0006355,GO:0006355,GO:0006355,GO:0006355,GO:0006355,GO:0006355,GO:0006355,GO:0006355,GO:0006355,GO:0043565,GO:0043565,GO:0043565,GO:0043565,GO:0043565,GO:0043565,GO:0043565,GO:0043565,GO:0043565,GO:0043565,GO:0043565,GO:0043565,GO:0043565,GO:0043565,GO:0003700,GO:0003700,GO:0003700,GO:0003700,GO:0003700,GO:0003700,GO:0003700,GO:0003700,GO:…
BXY_0008900	GO:0005891,GO:0005891,GO:0005891,GO:0005891,GO:0005891,GO:0005891,GO:0005891,GO:0005891,GO:0005891,GO:0005891,GO:0005891,GO:0005891,GO:0005891,GO:0005891,GO:0005891,GO:0005891,GO:0005891,GO:0005891,GO:0005891,GO:0005891,GO:0005891,GO:0005891,GO:0005891,GO:0005245,GO:0005245,GO:0005245,GO:0005245,GO:0005245,GO:0005245,GO:0005245,GO:0005245,GO:0005245,GO:0005245,GO:0005245,GO:0005245,GO:0005245,GO:…
BXY_0009200	GO:0006457,GO:0006457,GO:0006457,GO:0006457,GO:0006457,GO:0006457,GO:0006457,GO:0006457,GO:0006457,GO:0006457,GO:0006457,GO:0006457,GO:0006457,GO:0006457,GO:0006457,GO:0006457,GO:0006457,GO:0006457,GO:0006457,GO:0006457,GO:0051082,GO:0051082,GO:0051082,GO:0051082,GO:0051082,GO:0051082,GO:0051082,GO:0051082,GO:0051082,GO:0051082,GO:0051082,GO:0051082,GO:0051082,GO:0051082,GO:0051082,GO:0051082,GO:…
BXY_0009300	GO:0005666,GO:0005666,GO:0005666,GO:0005666,GO:0005666,GO:0006384,GO:0006384,GO:0006384,GO:0006384,GO:0006384,GO:0030880,GO:0030880,GO:0030880,GO:0030880,GO:0030880,GO:0044237,GO:0044237,GO:0044237,GO:0044237,GO:0044237,GO:0006352,GO:0006352,GO:0006352,GO:0006352,GO:0006352,GO:0000166,GO:0000166,GO:0000166,GO:0000166,GO:0000166,GO:0003824,GO:0003824,GO:0003824,GO:0003824,GO:0003824
BXY_0009400	GO:0006629,GO:0006629,GO:0006629
BXY_0009700	GO:0071526,GO:0071526,GO:0071526,GO:0071526,GO:0071526,GO:0071526,GO:0071526,GO:0071526,GO:0071526,GO:0071526,GO:0071526,GO:0071526,GO:0071526,GO:0071526,GO:0071526,GO:0071526,GO:0071526,GO:0071526,GO:0071526,GO:0071526,GO:0071526,GO:0071526,GO:0071526,GO:0071526,GO:0071526,GO:0071526,GO:0071526,GO:0017154,GO:0017154,GO:0017154,GO:0017154,GO:0017154,GO:0017154,GO:0017154,GO:0017154,GO:0017154,GO:…
BXY_0009900	GO:0005886,GO:0005886,GO:0005886,GO:0005886,GO:0005886,GO:0005886,GO:0005886,GO:0005886,GO:0005886,GO:0005886,GO:0005886,GO:0005886,GO:0005886,GO:0005886,GO:0005886,GO:0005886,GO:0005886,GO:0005886,GO:0005886,GO:0005886,GO:0005886,GO:0005886,GO:0005886,GO:0005886,GO:0005886,GO:0005886,GO:0005886,GO:0005886,GO:0005886,GO:0005886,GO:0007155,GO:0007155,GO:0007155,GO:0007155,GO:0007155,GO:0007155,GO:…
BXY_0010000	GO:0005515,GO:0005515,GO:0005515,GO:0005515,GO:0005515,GO:0005515,GO:0005515,GO:0046872,GO:0046872,GO:0046872,GO:0046872,GO:0046872,GO:0046872,GO:0046872
BXY_0010100	GO:0005634,GO:0005634,GO:0005634,GO:0005634,GO:0005634,GO:0005634,GO:0005634,GO:0005634,GO:0005634,GO:0005634,GO:0005515,GO:0005515,GO:0005515,GO:0005515,GO:0005515,GO:0005515,GO:0005515,GO:0005515,GO:0005515,GO:0005515
BXY_0010200	GO:0005869,GO:0007017
BXY_0010300	GO:0055085,GO:0055085,GO:0055085,GO:0055085,GO:0055085,GO:0016021,GO:0016021,GO:0016021,GO:0016021,GO:0016021,GO:0016020,GO:0016020,GO:0016020,GO:0016020,GO:0016020
BXY_0010400	GO:0006897,GO:0006897,GO:0006897,GO:0006897,GO:0006897,GO:0006897,GO:0006897,GO:0006897,GO:0006897,GO:0006897,GO:0006897,GO:0006897,GO:0006897,GO:0006897,GO:0006897,GO:0006897,GO:0006897,GO:0035091,GO:0035091,GO:0035091,GO:0035091,GO:0035091,GO:0035091,GO:0035091,GO:0035091,GO:0035091,GO:0035091,GO:0035091,GO:0035091,GO:0035091,GO:0035091,GO:0035091,GO:0035091,GO:0035091,GO:0000281,GO:0000281,GO:…
BXY_0010500	GO:0016020,GO:0016020,GO:0016020,GO:0016021,GO:0016021,GO:0016021
BXY_0010600	GO:0016226,GO:0016226,GO:0016226,GO:0016226,GO:0016226,GO:0016226,GO:0016226,GO:0016226,GO:0051536,GO:0051536,GO:0051536,GO:0051536,GO:0051536,GO:0051536,GO:0051536,GO:0051536,GO:0005506,GO:0005506,GO:0005506,GO:0005506,GO:0005506,GO:0005506,GO:0005506,GO:0005506
BXY_0010700	GO:0005515,GO:0005515,GO:0005515,GO:0005515,GO:0005515,GO:0005515,GO:0005515,GO:0005515,GO:0005515,GO:0005515,GO:0005515,GO:0005515,GO:0005515,GO:0005515,GO:0005515,GO:0005515,GO:0005515,GO:0005515,GO:0005515,GO:0005515,GO:0005515,GO:0005515,GO:0005515,GO:0005515,GO:0005515,GO:0005515,GO:0005515,GO:0005515,GO:0005515,GO:0005515,GO:0005515,GO:0005515,GO:0005515,GO:0005515,GO:0005515,GO:0005515,GO:…
BXY_0010800	GO:0009311,GO:0009311,GO:0009311,GO:0009311,GO:0009311,GO:0009311,GO:0009311,GO:0004573,GO:0004573,GO:0004573,GO:0004573,GO:0004573,GO:0004573,GO:0004573,GO:0003824,GO:0003824,GO:0003824,GO:0003824,GO:0003824,GO:0003824,GO:0003824,GO:0016020,GO:0016020,GO:0016020,GO:0016020,GO:0016020,GO:0016020,GO:0016020,GO:0016021,GO:0016021,GO:0016021,GO:0016021,GO:0016021,GO:0016021,GO:0016021
BXY_0010900	GO:0008528,GO:0008528,GO:0008528,GO:0008528,GO:0008528,GO:0008528,GO:0008528,GO:0016021,GO:0016021,GO:0016021,GO:0016021,GO:0016021,GO:0016021,GO:0016021,GO:0007186,GO:0007186,GO:0007186,GO:0007186,GO:0007186,GO:0007186,GO:0007186,GO:0004930,GO:0004930,GO:0004930,GO:0004930,GO:0004930,GO:0004930,GO:0004930,GO:0016020,GO:0016020,GO:0016020,GO:0016020,GO:0016020,GO:0016020,GO:0016020
BXY_0011200	GO:0006355,GO:0006355,GO:0006355,GO:0006355,GO:0006355,GO:0006355,GO:0006355,GO:0006355,GO:0006355,GO:0006355,GO:0006355,GO:0006355,GO:0006355,GO:0006355,GO:0043565,GO:0043565,GO:0043565,GO:0043565,GO:0043565,GO:0043565,GO:0043565,GO:0043565,GO:0043565,GO:0043565,GO:0043565,GO:0043565,GO:0043565,GO:0043565,GO:0003700,GO:0003700,GO:0003700,GO:0003700,GO:0003700,GO:0003700,GO:0003700,GO:0003700,GO:…
BXY_0011300	GO:0016020,GO:0016021
BXY_0011400	GO:0006415,GO:0006415,GO:0006415,GO:0006415,GO:0003747,GO:0003747,GO:0003747,GO:0003747
BXY_0011600	GO:0016021,GO:0016021,GO:0016021,GO:0016021,GO:0016021,GO:0007186,GO:0007186,GO:0007186,GO:0007186,GO:0007186,GO:0004930,GO:0004930,GO:0004930,GO:0004930,GO:0004930,GO:0016020,GO:0016020,GO:0016020,GO:0016020,GO:0016020
BXY_0011700	GO:0043565,GO:0043565,GO:0043565,GO:0043565,GO:0043565,GO:0043565,GO:0003677,GO:0003677,GO:0003677,GO:0003677,GO:0003677,GO:0003677
BXY_0011800	GO:0006281,GO:0006281,GO:0006281,GO:0006281,GO:0006281,GO:0006281,GO:0006281,GO:0006281,GO:0006281,GO:0005634,GO:0005634,GO:0005634,GO:0005634,GO:0005634,GO:0005634,GO:0005634,GO:0005634,GO:0005634,GO:0005515,GO:0005515,GO:0005515,GO:0005515,GO:0005515,GO:0005515,GO:0005515,GO:0005515,GO:0005515,GO:0003676,GO:0003676,GO:0003676,GO:0003676,GO:0003676,GO:0003676,GO:0003676,GO:0003676,GO:0003676
BXY_0012000	GO:0007165,GO:0007165,GO:0007165,GO:0007165,GO:0007165,GO:0007165,GO:0007165,GO:0007165,GO:0007165,GO:0006355,GO:0006355,GO:0006355,GO:0006355,GO:0006355,GO:0006355,GO:0006355,GO:0006355,GO:0006355,GO:0003700,GO:0003700,GO:0003700,GO:0003700,GO:0003700,GO:0003700,GO:0003700,GO:0003700,GO:0003700,GO:0005634,GO:0005634,GO:0005634,GO:0005634,GO:0005634,GO:0005634,GO:0005634,GO:0005634,GO:0005634,GO:…
BXY_0012100	GO:0006423,GO:0006423,GO:0006423,GO:0006423,GO:0006423,GO:0006423,GO:0006423,GO:0006423,GO:0006423,GO:0006423,GO:0006423,GO:0006423,GO:0004817,GO:0004817,GO:0004817,GO:0004817,GO:0004817,GO:0004817,GO:0004817,GO:0004817,GO:0004817,GO:0004817,GO:0004817,GO:0004817,GO:0006418,GO:0006418,GO:0006418,GO:0006418,GO:0006418,GO:0006418,GO:0006418,GO:0006418,GO:0006418,GO:0006418,GO:0006418,GO:0006418,GO:…
BXY_0012200	GO:0046983,GO:0046983,GO:0046983,GO:0046983,GO:0046983,GO:0046983
BXY_0012500	GO:0010970,GO:0010970,GO:0010970,GO:0010970,GO:0010970,GO:0010970,GO:0010970,GO:0010970,GO:0070840,GO:0070840,GO:0070840,GO:0070840,GO:0070840,GO:0070840,GO:0070840,GO:0070840,GO:0005869,GO:0005869,GO:0005869,GO:0005869,GO:0005869,GO:0005869,GO:0005869,GO:0005869
BXY_0012600	GO:0016020,GO:0016021
BXY_0012800	GO:0033178,GO:0033178,GO:0033178,GO:0015991,GO:0015991,GO:0015991,GO:0046961,GO:0046961,GO:0046961
BXY_0012900	GO:0006814,GO:0006814,GO:0005272,GO:0005272,GO:0016020,GO:0016020,GO:0016021,GO:0016021,GO:0006811,GO:0006811,GO:0035725,GO:0035725
BXY_0013000	GO:0016020,GO:0016021
BXY_0013100	GO:0006468,GO:0006468,GO:0006468,GO:0006468,GO:0004672,GO:0004672,GO:0004672,GO:0004672,GO:0005524,GO:0005524,GO:0005524,GO:0005524
BXY_0013300	GO:0016592,GO:0016592,GO:0005634,GO:0005634
BXY_0013400	GO:0005634
BXY_0013500	GO:0006334,GO:0006334,GO:0006334,GO:0005634,GO:0005634,GO:0005634
BXY_0013600	GO:0000166,GO:0000166,GO:0000166,GO:0000166,GO:0000166,GO:0000166,GO:0000166,GO:0000166,GO:0000166,GO:0000166,GO:0000166,GO:0000166,GO:0000166,GO:0000166,GO:0000166,GO:0000166,GO:0000166,GO:0000166,GO:0005524,GO:0005524,GO:0005524,GO:0005524,GO:0005524,GO:0005524,GO:0005524,GO:0005524,GO:0005524,GO:0005524,GO:0005524,GO:0005524,GO:0005524,GO:0005524,GO:0005524,GO:0005524,GO:0005524,GO:0005524
BXY_0013800	GO:0003677,GO:0003677,GO:0003677,GO:0003677,GO:0003677,GO:0003677,GO:0003677,GO:0005634,GO:0005634,GO:0005634,GO:0005634,GO:0005634,GO:0005634,GO:0005634,GO:0006351,GO:0006351,GO:0006351,GO:0006351,GO:0006351,GO:0006351,GO:0006351,GO:0006355,GO:0006355,GO:0006355,GO:0006355,GO:0006355,GO:0006355,GO:0006355
BXY_0014000	GO:0016020,GO:0016021
BXY_0014100	GO:0006629,GO:0006629,GO:0006629,GO:0016787,GO:0016787,GO:0016787,GO:0016042,GO:0016042,GO:0016042
BXY_0014200	GO:0004674,GO:0004674,GO:0004674,GO:0004674,GO:0004674,GO:0004674,GO:0006468,GO:0006468,GO:0006468,GO:0006468,GO:0006468,GO:0006468,GO:0004672,GO:0004672,GO:0004672,GO:0004672,GO:0004672,GO:0004672,GO:0005524,GO:0005524,GO:0005524,GO:0005524,GO:0005524,GO:0005524
BXY_0014300	GO:0006468,GO:0006468,GO:0006468,GO:0006468,GO:0006468,GO:0006468,GO:0006468,GO:0006468,GO:0004672,GO:0004672,GO:0004672,GO:0004672,GO:0004672,GO:0004672,GO:0004672,GO:0004672,GO:0005524,GO:0005524,GO:0005524,GO:0005524,GO:0005524,GO:0005524,GO:0005524,GO:0005524,GO:0000166,GO:0000166,GO:0000166,GO:0000166,GO:0000166,GO:0000166,GO:0000166,GO:0000166,GO:0016740,GO:0016740,GO:0016740,GO:0016740,GO:…
BXY_0014400	GO:0005639,GO:0005639,GO:0005639,GO:0005639,GO:0005639,GO:0005639,GO:0005639,GO:0005639,GO:0003676,GO:0003676,GO:0003676,GO:0003676,GO:0003676,GO:0003676,GO:0003676,GO:0003676,GO:0016020,GO:0016020,GO:0016020,GO:0016020,GO:0016020,GO:0016020,GO:0016020,GO:0016020,GO:0016021,GO:0016021,GO:0016021,GO:0016021,GO:0016021,GO:0016021,GO:0016021,GO:0016021
BXY_0014600	GO:0007165,GO:0007165,GO:0007165,GO:0007165,GO:0007165,GO:0007165,GO:0007165,GO:0007165,GO:0007165,GO:0005096,GO:0005096,GO:0005096,GO:0005096,GO:0005096,GO:0005096,GO:0005096,GO:0005096,GO:0005096,GO:0043547,GO:0043547,GO:0043547,GO:0043547,GO:0043547,GO:0043547,GO:0043547,GO:0043547,GO:0043547
BXY_0014800	GO:0016020,GO:0016020,GO:0016020,GO:0016020,GO:0016020,GO:0016020,GO:0016020,GO:0016020,GO:0016020,GO:0016020,GO:0016020,GO:0016020,GO:0016020,GO:0016020,GO:0016021,GO:0016021,GO:0016021,GO:0016021,GO:0016021,GO:0016021,GO:0016021,GO:0016021,GO:0016021,GO:0016021,GO:0016021,GO:0016021,GO:0016021,GO:0016021
BXY_0014900	GO:0055114,GO:0055114,GO:0055114,GO:0055114,GO:0016491,GO:0016491,GO:0016491,GO:0016491
BXY_0015000	GO:0004674,GO:0004674,GO:0004674,GO:0004674,GO:0006468,GO:0006468,GO:0006468,GO:0006468,GO:0004672,GO:0004672,GO:0004672,GO:0004672,GO:0005524,GO:0005524,GO:0005524,GO:0005524,GO:0000166,GO:0000166,GO:0000166,GO:0000166,GO:0016740,GO:0016740,GO:0016740,GO:0016740,GO:0016301,GO:0016301,GO:0016301,GO:0016301,GO:0016310,GO:0016310,GO:0016310,GO:0016310
BXY_0015100	GO:0006468,GO:0006468,GO:0006468,GO:0004672,GO:0004672,GO:0004672,GO:0005524,GO:0005524,GO:0005524
BXY_0015200	GO:0016020,GO:0016020,GO:0016020
BXY_0015300	GO:0000166,GO:0000166,GO:0000166,GO:0000166,GO:0000166,GO:0000166,GO:0016740,GO:0016740,GO:0016740,GO:0016740,GO:0016740,GO:0016740,GO:0005524,GO:0005524,GO:0005524,GO:0005524,GO:0005524,GO:0005524
BXY_0015600	GO:0055085,GO:0016020,GO:0016021
BXY_0015700	GO:0004222,GO:0004222,GO:0004222,GO:0004222,GO:0004222,GO:0004222,GO:0004222,GO:0004222,GO:0004222,GO:0008237,GO:0008237,GO:0008237,GO:0008237,GO:0008237,GO:0008237,GO:0008237,GO:0008237,GO:0008237,GO:0008270,GO:0008270,GO:0008270,GO:0008270,GO:0008270,GO:0008270,GO:0008270,GO:0008270,GO:0008270,GO:0006508,GO:0006508,GO:0006508,GO:0006508,GO:0006508,GO:0006508,GO:0006508,GO:0006508,GO:0006508,GO:…
BXY_0015800	GO:0016021,GO:0016021,GO:0016021,GO:0016021,GO:0016021,GO:0016021,GO:0016021,GO:0016021,GO:0016021,GO:0016021,GO:0016021,GO:0007186,GO:0007186,GO:0007186,GO:0007186,GO:0007186,GO:0007186,GO:0007186,GO:0007186,GO:0007186,GO:0007186,GO:0007186,GO:0004930,GO:0004930,GO:0004930,GO:0004930,GO:0004930,GO:0004930,GO:0004930,GO:0004930,GO:0004930,GO:0004930,GO:0004930,GO:0016020,GO:0016020,GO:0016020,GO:…
BXY_0015900	GO:0016021,GO:0016021,GO:0016021,GO:0016021,GO:0016021,GO:0016020,GO:0016020,GO:0016020,GO:0016020,GO:0016020
BXY_0016000	GO:0016491,GO:0016491,GO:0055114,GO:0055114
BXY_0016100	GO:0016491,GO:0016491,GO:0055114,GO:0055114
BXY_0016200	GO:0007165,GO:0007165,GO:0007165,GO:0007165,GO:0007165,GO:0007165
BXY_0016300	GO:0006367,GO:0006367,GO:0006367,GO:0006367,GO:0006367,GO:0043565,GO:0043565,GO:0043565,GO:0043565,GO:0043565,GO:0006351,GO:0006351,GO:0006351,GO:0006351,GO:0006351,GO:0006355,GO:0006355,GO:0006355,GO:0006355,GO:0006355
BXY_0016400	GO:0006355,GO:0006355,GO:0006355,GO:0006355,GO:0006355,GO:0006355,GO:0006355,GO:0006355,GO:0006355
BXY_0016500	GO:0016791,GO:0016791,GO:0016791,GO:0016791,GO:0016791,GO:0016791,GO:0016791,GO:0016791,GO:0016791,GO:0016791,GO:0016791,GO:0016791,GO:0016791,GO:0016791,GO:0016791,GO:0016791,GO:0016791,GO:0016791,GO:0016791,GO:0016791,GO:0016791,GO:0016791,GO:0016791,GO:0016791,GO:0016791,GO:0016791,GO:0016791,GO:0016791,GO:0016791,GO:0016791,GO:0016791,GO:0016791,GO:0016791,GO:0016791,GO:0016791,GO:0016791,GO:…
BXY_0016600	GO:0051537,GO:0051537,GO:0051537,GO:0051537,GO:0051537,GO:0051537,GO:0051537,GO:0051537,GO:0051536,GO:0051536,GO:0051536,GO:0051536,GO:0051536,GO:0051536,GO:0051536,GO:0051536,GO:0009055,GO:0009055,GO:0009055,GO:0009055,GO:0009055,GO:0009055,GO:0009055,GO:0009055,GO:0022900,GO:0022900,GO:0022900,GO:0022900,GO:0022900,GO:0022900,GO:0022900,GO:0022900
BXY_0016900	GO:0006260,GO:0006260,GO:0006260,GO:0006260,GO:0006260,GO:0006260,GO:0006260,GO:0006260,GO:0006260,GO:0006260,GO:0006260,GO:0006260,GO:0006260,GO:0006260,GO:0006260,GO:0006260,GO:0006260,GO:0006260,GO:0006260,GO:0042555,GO:0042555,GO:0042555,GO:0042555,GO:0042555,GO:0042555,GO:0042555,GO:0042555,GO:0042555,GO:0042555,GO:0042555,GO:0042555,GO:0042555,GO:0042555,GO:0042555,GO:0042555,GO:0042555,GO:…
BXY_0017000	GO:0004692,GO:0004692,GO:0004692,GO:0004692,GO:0004692,GO:0004692,GO:0004692,GO:0004692,GO:0004692,GO:0004692,GO:0004692,GO:0004692,GO:0004692,GO:0004692,GO:0004692,GO:0004692,GO:0004692,GO:0004692,GO:0004692,GO:0004692,GO:0004692,GO:0004692,GO:0004692,GO:0004692,GO:0004692,GO:0004692,GO:0004692,GO:0004692,GO:0004692,GO:0004674,GO:0004674,GO:0004674,GO:0004674,GO:0004674,GO:0004674,GO:0004674,GO:…
BXY_0017100	GO:0006355,GO:0006355,GO:0006355,GO:0006355,GO:0006355,GO:0006355,GO:0006355,GO:0006355,GO:0003677,GO:0003677,GO:0003677,GO:0003677,GO:0003677,GO:0003677,GO:0003677,GO:0003677,GO:0005634,GO:0005634,GO:0005634,GO:0005634,GO:0005634,GO:0005634,GO:0005634,GO:0005634,GO:0006351,GO:0006351,GO:0006351,GO:0006351,GO:0006351,GO:0006351,GO:0006351,GO:0006351,GO:0007275,GO:0007275,GO:0007275,GO:0007275,GO:…
BXY_0017400	GO:0030123,GO:0030123,GO:0030123,GO:0030123,GO:0030117,GO:0030117,GO:0030117,GO:0030117,GO:0015031,GO:0015031,GO:0015031,GO:0015031,GO:0016192,GO:0016192,GO:0016192,GO:0016192,GO:0006886,GO:0006886,GO:0006886,GO:0006886,GO:0016020,GO:0016020,GO:0016020,GO:0016020
BXY_0017500	GO:0003676,GO:0003676,GO:0003676,GO:0003676,GO:0003676,GO:0003676,GO:0003676,GO:0003676,GO:0003676,GO:0003676,GO:0003676,GO:0003676,GO:0003676,GO:0003676,GO:0003676
BXY_0017600	GO:0006144,GO:0006144,GO:0006144,GO:0006144,GO:0006144,GO:0006144,GO:0006144,GO:0006144,GO:0033971,GO:0033971,GO:0033971,GO:0033971,GO:0033971,GO:0033971,GO:0033971,GO:0033971,GO:0016020,GO:0016020,GO:0016020,GO:0016020,GO:0016020,GO:0016020,GO:0016020,GO:0016020,GO:0016021,GO:0016021,GO:0016021,GO:0016021,GO:0016021,GO:0016021,GO:0016021,GO:0016021
BXY_0017800	GO:0006468,GO:0006468,GO:0006468,GO:0006468,GO:0004672,GO:0004672,GO:0004672,GO:0004672,GO:0005524,GO:0005524,GO:0005524,GO:0005524,GO:0000166,GO:0000166,GO:0000166,GO:0000166,GO:0004674,GO:0004674,GO:0004674,GO:0004674
BXY_0017900	GO:0016021,GO:0016021,GO:0016021,GO:0016021,GO:0007186,GO:0007186,GO:0007186,GO:0007186,GO:0004930,GO:0004930,GO:0004930,GO:0004930,GO:0016020,GO:0016020,GO:0016020,GO:0016020
BXY_0018200	GO:0006355,GO:0006355,GO:0006355,GO:0003700,GO:0003700,GO:0003700,GO:0005634,GO:0005634,GO:0005634,GO:0003677,GO:0003677,GO:0003677
BXY_0018400	GO:0006914,GO:0006914,GO:0006914
BXY_0018500	GO:0016020,GO:0016020,GO:0016020,GO:0016020,GO:0016020,GO:0016020,GO:0016020,GO:0016021,GO:0016021,GO:0016021,GO:0016021,GO:0016021,GO:0016021,GO:0016021
BXY_0018700	GO:0071526,GO:0071526,GO:0071526,GO:0071526,GO:0071526,GO:0071526,GO:0071526,GO:0071526,GO:0071526,GO:0071526,GO:0071526,GO:0071526,GO:0071526,GO:0071526,GO:0071526,GO:0071526,GO:0071526,GO:0071526,GO:0071526,GO:0071526,GO:0071526,GO:0071526,GO:0071526,GO:0071526,GO:0071526,GO:0071526,GO:0071526,GO:0071526,GO:0017154,GO:0017154,GO:0017154,GO:0017154,GO:0017154,GO:0017154,GO:0017154,GO:0017154,GO:…
BXY_0019000	GO:0016020,GO:0016021
BXY_0019100	GO:0009058,GO:0009058,GO:0009058,GO:0009058,GO:0003824,GO:0003824,GO:0003824,GO:0003824
BXY_0019300	GO:1990504,GO:1990504,GO:1990504,GO:1990504,GO:1990504,GO:1990504,GO:1990504,GO:1990504,GO:1990504,GO:0016079,GO:0016079,GO:0016079,GO:0016079,GO:0016079,GO:0016079,GO:0016079,GO:0016079,GO:0016079,GO:0045202,GO:0045202,GO:0045202,GO:0045202,GO:0045202,GO:0045202,GO:0045202,GO:0045202,GO:0045202,GO:0098793,GO:0098793,GO:0098793,GO:0098793,GO:0098793,GO:0098793,GO:0098793,GO:0098793,GO:0098793
BXY_0019500	GO:0006355,GO:0006355,GO:0006355,GO:0006355,GO:0006355,GO:0006355,GO:0006355,GO:0006355,GO:0006355,GO:0006355,GO:0006355,GO:0006355,GO:0006355,GO:0043565,GO:0043565,GO:0043565,GO:0043565,GO:0043565,GO:0043565,GO:0043565,GO:0043565,GO:0043565,GO:0043565,GO:0043565,GO:0043565,GO:0043565,GO:0003700,GO:0003700,GO:0003700,GO:0003700,GO:0003700,GO:0003700,GO:0003700,GO:0003700,GO:0003700,GO:0003700,GO:…
BXY_0019600	GO:0034220,GO:0034220,GO:0034220,GO:0034220,GO:0034220,GO:0034220,GO:0034220,GO:0034220,GO:0034220,GO:0034220,GO:0034220,GO:0004888,GO:0004888,GO:0004888,GO:0004888,GO:0004888,GO:0004888,GO:0004888,GO:0004888,GO:0004888,GO:0004888,GO:0004888,GO:0005230,GO:0005230,GO:0005230,GO:0005230,GO:0005230,GO:0005230,GO:0005230,GO:0005230,GO:0005230,GO:0005230,GO:0005230,GO:0006811,GO:0006811,GO:0006811,GO:…
BXY_0019700	GO:0034220,GO:0034220,GO:0034220,GO:0034220,GO:0034220,GO:0034220,GO:0034220,GO:0034220,GO:0034220,GO:0034220,GO:0034220,GO:0004888,GO:0004888,GO:0004888,GO:0004888,GO:0004888,GO:0004888,GO:0004888,GO:0004888,GO:0004888,GO:0004888,GO:0004888,GO:0005230,GO:0005230,GO:0005230,GO:0005230,GO:0005230,GO:0005230,GO:0005230,GO:0005230,GO:0005230,GO:0005230,GO:0005230,GO:0006811,GO:0006811,GO:0006811,GO:…
BXY_0019800	GO:0016020,GO:0016021
BXY_0020000	GO:0016020,GO:0016021
BXY_0020100	GO:0016020,GO:0016021
BXY_0020200	GO:0070588,GO:0070588,GO:0070588,GO:0070588,GO:0070588,GO:0070588,GO:0070588,GO:0070588,GO:0070588,GO:0070588,GO:0070588,GO:0070588,GO:0070588,GO:0070588,GO:0070588,GO:0005388,GO:0005388,GO:0005388,GO:0005388,GO:0005388,GO:0005388,GO:0005388,GO:0005388,GO:0005388,GO:0005388,GO:0005388,GO:0005388,GO:0005388,GO:0005388,GO:0005388,GO:0000166,GO:0000166,GO:0000166,GO:0000166,GO:0000166,GO:0000166,GO:…
BXY_0020300	GO:0006355,GO:0006355,GO:0006355,GO:0006355,GO:0006355,GO:0006355,GO:0006355,GO:0006355,GO:0003677,GO:0003677,GO:0003677,GO:0003677,GO:0003677,GO:0003677,GO:0003677,GO:0003677,GO:0003676,GO:0003676,GO:0003676,GO:0003676,GO:0003676,GO:0003676,GO:0003676,GO:0003676
BXY_0020500	GO:0016020,GO:0016021
BXY_0020700	GO:0008289,GO:0008289,GO:0008289,GO:0008289,GO:0008289,GO:0008289
BXY_0020800	GO:0005634,GO:0005634
BXY_0020900	GO:0000775,GO:0000278,GO:0005634
BXY_0021000	GO:0005515,GO:0005515,GO:0005515,GO:0005515
BXY_0021300	GO:0008270,GO:0008270
BXY_0021400	GO:0005634,GO:0005634,GO:0005634,GO:0005515,GO:0005515,GO:0005515,GO:0003676,GO:0003676,GO:0003676
BXY_0021500	GO:0016020,GO:0016021
BXY_0021700	GO:0005215,GO:0005215,GO:0006814,GO:0006814,GO:0016020,GO:0016020,GO:0055085,GO:0055085,GO:0016021,GO:0016021
BXY_0021800	GO:0008324,GO:0008324,GO:0008324,GO:0008324,GO:0006812,GO:0006812,GO:0006812,GO:0006812,GO:0016020,GO:0016020,GO:0016020,GO:0016020,GO:0016021,GO:0016021,GO:0016021,GO:0016021,GO:0098655,GO:0098655,GO:0098655,GO:0098655
BXY_0021900	GO:0005515,GO:0005515,GO:0005515,GO:0005515,GO:0005515,GO:0005515,GO:0005515,GO:0005515
BXY_0022000	GO:0000808,GO:0000808,GO:0006260,GO:0006260,GO:0005634,GO:0005634
BXY_0022100	GO:0005184,GO:0005184,GO:0005184,GO:0005184,GO:0005184,GO:0005576,GO:0005576,GO:0005576,GO:0005576,GO:0005576,GO:0010469,GO:0010469,GO:0010469,GO:0010469,GO:0010469
BXY_0022200	GO:0016020,GO:0016021
BXY_0022300	GO:0032977,GO:0016021,GO:0016020,GO:0015031
BXY_0022700	GO:0016573,GO:0016573,GO:0016573,GO:0016573,GO:0016573,GO:0016573,GO:0016573,GO:0016573,GO:0016573,GO:0004402,GO:0004402,GO:0004402,GO:0004402,GO:0004402,GO:0004402,GO:0004402,GO:0004402,GO:0004402,GO:0035267,GO:0035267,GO:0035267,GO:0035267,GO:0035267,GO:0035267,GO:0035267,GO:0035267,GO:0035267,GO:0006355,GO:0006355,GO:0006355,GO:0006355,GO:0006355,GO:0006355,GO:0006355,GO:0006355,GO:0006355,GO:…
BXY_0022800	GO:0022857,GO:0022857,GO:0022857,GO:0022857,GO:0022857,GO:0005215,GO:0005215,GO:0005215,GO:0005215,GO:0005215,GO:0055085,GO:0055085,GO:0055085,GO:0055085,GO:0055085,GO:0016021,GO:0016021,GO:0016021,GO:0016021,GO:0016021,GO:0016020,GO:0016020,GO:0016020,GO:0016020,GO:0016020
BXY_0022900	GO:0004797,GO:0004797,GO:0004797,GO:0004797,GO:0005524,GO:0005524,GO:0005524,GO:0005524,GO:0000166,GO:0000166,GO:0000166,GO:0000166,GO:0016740,GO:0016740,GO:0016740,GO:0016740,GO:0016301,GO:0016301,GO:0016301,GO:0016301,GO:0016310,GO:0016310,GO:0016310,GO:0016310,GO:0009157,GO:0009157,GO:0009157,GO:0009157,GO:0071897,GO:0071897,GO:0071897,GO:0071897
BXY_0023100	GO:0006468,GO:0006468,GO:0006468,GO:0006468,GO:0006468,GO:0004672,GO:0004672,GO:0004672,GO:0004672,GO:0004672,GO:0005524,GO:0005524,GO:0005524,GO:0005524,GO:0005524,GO:0016020,GO:0016020,GO:0016020,GO:0016020,GO:0016020,GO:0016021,GO:0016021,GO:0016021,GO:0016021,GO:0016021,GO:0016829,GO:0016829,GO:0016829,GO:0016829,GO:0016829,GO:0000166,GO:0000166,GO:0000166,GO:0000166,GO:0000166,GO:0004383,GO:…
BXY_0023200	GO:0009190,GO:0009190,GO:0009190,GO:0009190,GO:0009190,GO:0009190,GO:0016849,GO:0016849,GO:0016849,GO:0016849,GO:0016849,GO:0016849,GO:0035556,GO:0035556,GO:0035556,GO:0035556,GO:0035556,GO:0035556,GO:0016020,GO:0016020,GO:0016020,GO:0016020,GO:0016020,GO:0016020,GO:0016021,GO:0016021,GO:0016021,GO:0016021,GO:0016021,GO:0016021,GO:0016829,GO:0016829,GO:0016829,GO:0016829,GO:0016829,GO:0016829,GO:…
BXY_0023300	GO:0035023,GO:0035023,GO:0035023,GO:0035023,GO:0035023,GO:0035023,GO:0035023,GO:0035023,GO:0035023,GO:0035023,GO:0035023,GO:0035023,GO:0035023,GO:0035023,GO:0035023,GO:0035023,GO:0035023,GO:0035023,GO:0035023,GO:0035023,GO:0035023,GO:0035023,GO:0035023,GO:0035023,GO:0035023,GO:0035023,GO:0035023,GO:0035023,GO:0035023,GO:0005089,GO:0005089,GO:0005089,GO:0005089,GO:0005089,GO:0005089,GO:0005089,GO:…
BXY_0023400	GO:0090481,GO:0090481,GO:0090481,GO:0015165,GO:0015165,GO:0015165,GO:0000139,GO:0000139,GO:0000139,GO:0016021,GO:0016021,GO:0016021,GO:0016020,GO:0016020,GO:0016020
BXY_0023500	GO:0090481,GO:0090481,GO:0090481,GO:0015165,GO:0015165,GO:0015165,GO:0000139,GO:0000139,GO:0000139,GO:0016021,GO:0016021,GO:0016021,GO:0016020,GO:0016020,GO:0016020
BXY_0023800	GO:0046080,GO:0046080,GO:0046080,GO:0046080,GO:0046080,GO:0046080,GO:0046080,GO:0046080,GO:0046080,GO:0046080,GO:0046080,GO:0046080,GO:0046080,GO:0046080,GO:0046080,GO:0004170,GO:0004170,GO:0004170,GO:0004170,GO:0004170,GO:0004170,GO:0004170,GO:0004170,GO:0004170,GO:0004170,GO:0004170,GO:0004170,GO:0004170,GO:0004170,GO:0004170
BXY_0023900	GO:0015935,GO:0015935,GO:0015935,GO:0015935,GO:0015935,GO:0015935,GO:0015935,GO:0015935,GO:0005840,GO:0005840,GO:0005840,GO:0005840,GO:0005840,GO:0005840,GO:0005840,GO:0005840,GO:0006412,GO:0006412,GO:0006412,GO:0006412,GO:0006412,GO:0006412,GO:0006412,GO:0006412,GO:0003735,GO:0003735,GO:0003735,GO:0003735,GO:0003735,GO:0003735,GO:0003735,GO:0003735,GO:0003723,GO:0003723,GO:0003723,GO:0003723,GO:…
BXY_0024100	GO:0006099,GO:0006099,GO:0006099,GO:0006099,GO:0006099,GO:0006099,GO:0006099,GO:0006099,GO:0006099,GO:0006099,GO:0003824,GO:0003824,GO:0003824,GO:0003824,GO:0003824,GO:0003824,GO:0003824,GO:0003824,GO:0003824,GO:0003824,GO:0005524,GO:0005524,GO:0005524,GO:0005524,GO:0005524,GO:0005524,GO:0005524,GO:0005524,GO:0005524,GO:0005524,GO:0000166,GO:0000166,GO:0000166,GO:0000166,GO:0000166,GO:0000166,GO:…
BXY_0024200	GO:0000124,GO:0000124,GO:0000124
BXY_0024300	GO:0046872
BXY_0024400	GO:0030246,GO:0030246,GO:0030246,GO:0030246,GO:0030246
BXY_0024500	GO:0016020,GO:0016021
BXY_0025000	GO:0005622,GO:0005622,GO:0005622,GO:0005622,GO:0005622,GO:0005622,GO:0006355,GO:0006355,GO:0006355,GO:0006355,GO:0006355,GO:0006355,GO:0005515,GO:0005515,GO:0005515,GO:0005515,GO:0005515,GO:0005515
BXY_0025200	GO:0004683,GO:0004683,GO:0004683,GO:0004683,GO:0004683,GO:0004674,GO:0004674,GO:0004674,GO:0004674,GO:0004674,GO:0006468,GO:0006468,GO:0006468,GO:0006468,GO:0006468,GO:0004672,GO:0004672,GO:0004672,GO:0004672,GO:0004672,GO:0005524,GO:0005524,GO:0005524,GO:0005524,GO:0005524,GO:0000166,GO:0000166,GO:0000166,GO:0000166,GO:0000166
BXY_0025400	GO:0004683,GO:0004683,GO:0004683,GO:0004683,GO:0005516,GO:0005516,GO:0005516,GO:0005516,GO:0004674,GO:0004674,GO:0004674,GO:0004674,GO:0006468,GO:0006468,GO:0006468,GO:0006468
BXY_0025600	GO:0000166,GO:0000166,GO:0000166,GO:0000166,GO:0000166,GO:0000166,GO:0016740,GO:0016740,GO:0016740,GO:0016740,GO:0016740,GO:0016740,GO:0005524,GO:0005524,GO:0005524,GO:0005524,GO:0005524,GO:0005524
BXY_0025700	GO:0008654,GO:0008654,GO:0008654,GO:0016780,GO:0016780,GO:0016780,GO:0016020,GO:0016020,GO:0016020,GO:0016021,GO:0016021,GO:0016021,GO:0005794,GO:0005794,GO:0005794,GO:0016740,GO:0016740,GO:0016740,GO:0006629,GO:0006629,GO:0006629,GO:0003881,GO:0003881,GO:0003881
BXY_0025800	GO:0005783,GO:0005783,GO:0006886,GO:0006886,GO:0016021,GO:0016021,GO:0016020,GO:0016020
BXY_0025900	GO:0015016,GO:0015016,GO:0015016,GO:0015016,GO:0015016,GO:0008146,GO:0008146,GO:0008146,GO:0008146,GO:0008146,GO:0016787,GO:0016787,GO:0016787,GO:0016787,GO:0016787,GO:0016020,GO:0016020,GO:0016020,GO:0016020,GO:0016020,GO:0016021,GO:0016021,GO:0016021,GO:0016021,GO:0016021
BXY_0026000	GO:0005634,GO:0005634,GO:0005634,GO:0005634,GO:0005634,GO:0005634,GO:0008270,GO:0008270,GO:0008270,GO:0008270,GO:0008270,GO:0008270,GO:0005685,GO:0005685,GO:0005685,GO:0005685,GO:0005685,GO:0005685,GO:0000398,GO:0000398,GO:0000398,GO:0000398,GO:0000398,GO:0000398,GO:0000387,GO:0000387,GO:0000387,GO:0000387,GO:0000387,GO:0000387,GO:0003676,GO:0003676,GO:0003676,GO:0003676,GO:0003676,GO:0003676,GO:…
BXY_0026100	GO:0003887,GO:0006260,GO:0003677,GO:0006261,GO:0008622,GO:0071897
BXY_0026200	GO:0005515,GO:0005515,GO:0005515,GO:0005515,GO:0005515,GO:0016020,GO:0016020,GO:0016020,GO:0016020,GO:0016020,GO:0016021,GO:0016021,GO:0016021,GO:0016021,GO:0016021
BXY_0026300	GO:0046872,GO:0046872,GO:0046872
BXY_0026400	GO:0016887,GO:0016887,GO:0016887,GO:0016887,GO:0016887,GO:0016887,GO:0016020,GO:0016020,GO:0016020,GO:0016020,GO:0016020,GO:0016020,GO:0005524,GO:0005524,GO:0005524,GO:0005524,GO:0005524,GO:0005524,GO:0016021,GO:0016021,GO:0016021,GO:0016021,GO:0016021,GO:0016021,GO:0000166,GO:0000166,GO:0000166,GO:0000166,GO:0000166,GO:0000166
BXY_0026500	GO:0016020,GO:0016021
BXY_0026600	GO:0006486,GO:0006486,GO:0008378,GO:0008378,GO:0016020,GO:0016020,GO:0016021,GO:0016021,GO:0000139,GO:0000139,GO:0005794,GO:0005794,GO:0016740,GO:0016740,GO:0016757,GO:0016757
BXY_0026800	GO:0046982,GO:0046982
BXY_0026900	GO:0016020,GO:0016020,GO:0016020,GO:0016020,GO:0016020,GO:0016020,GO:0016020,GO:0016020,GO:0016020,GO:0016020,GO:0016020,GO:0016020,GO:0016020,GO:0016020,GO:0016020,GO:0016020,GO:0016021,GO:0016021,GO:0016021,GO:0016021,GO:0016021,GO:0016021,GO:0016021,GO:0016021,GO:0016021,GO:0016021,GO:0016021,GO:0016021,GO:0016021,GO:0016021,GO:0016021,GO:0016021
BXY_0027000	GO:0006081,GO:0006081,GO:0006081,GO:0006081,GO:0006081,GO:0006081,GO:0016620,GO:0016620,GO:0016620,GO:0016620,GO:0016620,GO:0016620,GO:0055114,GO:0055114,GO:0055114,GO:0055114,GO:0055114,GO:0055114,GO:0016491,GO:0016491,GO:0016491,GO:0016491,GO:0016491,GO:0016491,GO:0016020,GO:0016020,GO:0016020,GO:0016020,GO:0016020,GO:0016020,GO:0016021,GO:0016021,GO:0016021,GO:0016021,GO:0016021,GO:0016021
BXY_0027100	GO:0016021,GO:0016021,GO:0016021,GO:0016020,GO:0016020,GO:0016020,GO:0005622,GO:0005622,GO:0005622,GO:0006616,GO:0006616,GO:0006616
BXY_0027200	GO:0016972,GO:0016972,GO:0016972,GO:0016972,GO:0016972,GO:0016972,GO:0016972,GO:0016972,GO:0045454,GO:0045454,GO:0045454,GO:0045454,GO:0045454,GO:0045454,GO:0045454,GO:0045454,GO:0055114,GO:0055114,GO:0055114,GO:0055114,GO:0055114,GO:0055114,GO:0055114,GO:0055114,GO:0005623,GO:0005623,GO:0005623,GO:0005623,GO:0005623,GO:0005623,GO:0005623,GO:0005623,GO:0016491,GO:0016491,GO:0016491,GO:0016491,GO:…
BXY_0027300	GO:0006355,GO:0006355,GO:0006355,GO:0006355,GO:0006355,GO:0006355,GO:0006355,GO:0006355,GO:0006355,GO:0006355,GO:0006355,GO:0043565,GO:0043565,GO:0043565,GO:0043565,GO:0043565,GO:0043565,GO:0043565,GO:0043565,GO:0043565,GO:0043565,GO:0043565,GO:0003700,GO:0003700,GO:0003700,GO:0003700,GO:0003700,GO:0003700,GO:0003700,GO:0003700,GO:0003700,GO:0003700,GO:0003700,GO:0003677,GO:0003677,GO:0003677,GO:…
BXY_0027400	GO:0042302,GO:0042302,GO:0016020,GO:0016020,GO:0016021,GO:0016021
BXY_0027700	GO:0005634,GO:0005634
BXY_0027800	GO:0016021,GO:0016021,GO:0016021,GO:0007186,GO:0007186,GO:0007186,GO:0004930,GO:0004930,GO:0004930,GO:0016020,GO:0016020,GO:0016020
BXY_0027900	GO:0042302,GO:0042302,GO:0042302,GO:0042302,GO:0016020,GO:0016020,GO:0016020,GO:0016020,GO:0016021,GO:0016021,GO:0016021,GO:0016021
BXY_0028000	GO:0006355,GO:0006355,GO:0006355,GO:0006355,GO:0006355,GO:0006355,GO:0006355,GO:0006355,GO:0006355,GO:0006355,GO:0006355,GO:0043565,GO:0043565,GO:0043565,GO:0043565,GO:0043565,GO:0043565,GO:0043565,GO:0043565,GO:0043565,GO:0043565,GO:0043565,GO:0003700,GO:0003700,GO:0003700,GO:0003700,GO:0003700,GO:0003700,GO:0003700,GO:0003700,GO:0003700,GO:0003700,GO:0003700,GO:0003677,GO:0003677,GO:0003677,GO:…
BXY_0028100	GO:0007178,GO:0007178,GO:0007178,GO:0007178,GO:0007178,GO:0007178,GO:0007178,GO:0007178,GO:0004675,GO:0004675,GO:0004675,GO:0004675,GO:0004675,GO:0004675,GO:0004675,GO:0004675,GO:0016020,GO:0016020,GO:0016020,GO:0016020,GO:0016020,GO:0016020,GO:0016020,GO:0016020,GO:0006468,GO:0006468,GO:0006468,GO:0006468,GO:0006468,GO:0006468,GO:0006468,GO:0006468,GO:0004672,GO:0004672,GO:0004672,GO:0004672,GO:…
BXY_0028200	GO:0016020,GO:0016020,GO:0016020,GO:0016021,GO:0016021,GO:0016021
BXY_0028300	GO:0042302,GO:0042302,GO:0016020,GO:0016020,GO:0016021,GO:0016021
BXY_0028400	GO:0042302,GO:0042302,GO:0042302,GO:0016020,GO:0016020,GO:0016020,GO:0016021,GO:0016021,GO:0016021
BXY_0028500	GO:0042302,GO:0042302
BXY_0028600	GO:0042302,GO:0042302,GO:0042302
BXY_0028700	GO:0006428,GO:0006428,GO:0006428,GO:0006428,GO:0006428,GO:0006428,GO:0006428,GO:0006428,GO:0006428,GO:0006428,GO:0006428,GO:0006428,GO:0006428,GO:0006428,GO:0006428,GO:0006428,GO:0004822,GO:0004822,GO:0004822,GO:0004822,GO:0004822,GO:0004822,GO:0004822,GO:0004822,GO:0004822,GO:0004822,GO:0004822,GO:0004822,GO:0004822,GO:0004822,GO:0004822,GO:0004822,GO:0002161,GO:0002161,GO:0002161,GO:0002161,GO:…
BXY_0028800	GO:0000445,GO:0006397
BXY_0029000	GO:0005509,GO:0005509,GO:0005509,GO:0005509,GO:0005509,GO:0005509
BXY_0029100	GO:0005515
BXY_0029200	GO:0019825,GO:0019825,GO:0019825,GO:0019825,GO:0020037,GO:0020037,GO:0020037,GO:0020037,GO:0046872,GO:0046872,GO:0046872,GO:0046872,GO:0005344,GO:0005344,GO:0005344,GO:0005344,GO:0015671,GO:0015671,GO:0015671,GO:0015671
BXY_0029600	GO:0004697,GO:0004697,GO:0004697,GO:0004697,GO:0004697,GO:0004697,GO:0004697,GO:0004697,GO:0004697,GO:0004697,GO:0004697,GO:0004697,GO:0004697,GO:0004697,GO:0004697,GO:0004697,GO:0004697,GO:0004697,GO:0004697,GO:0004697,GO:0035556,GO:0035556,GO:0035556,GO:0035556,GO:0035556,GO:0035556,GO:0035556,GO:0035556,GO:0035556,GO:0035556,GO:0035556,GO:0035556,GO:0035556,GO:0035556,GO:0035556,GO:0035556,GO:…
BXY_0029700	GO:0016020,GO:0016021
BXY_0029800	GO:0016020,GO:0016021
BXY_0029900	GO:0043024,GO:0043024,GO:0043024,GO:0032543,GO:0032543,GO:0032543,GO:0019843,GO:0019843,GO:0019843,GO:0005739,GO:0005739,GO:0005739,GO:0005515,GO:0005515,GO:0005515
BXY_0030700	GO:0006355,GO:0005634,GO:0006325,GO:0006351
BXY_0030800	GO:0005515,GO:0005515,GO:0005515,GO:0005515
BXY_0030900	GO:0005515,GO:0005515,GO:0005515,GO:0005515,GO:0005515,GO:0005515,GO:0005515,GO:0005515,GO:0005515,GO:0005515,GO:0005515,GO:0005515,GO:0005515,GO:0005515,GO:0005515,GO:0005515,GO:0005515,GO:0005515,GO:0005515,GO:0005515,GO:0005515,GO:0005515,GO:0005515,GO:0005515,GO:0005515,GO:0005515,GO:0005515,GO:0005515,GO:0005515,GO:0005515,GO:0005515,GO:0005515,GO:0005515,GO:0005515,GO:0005515,GO:0005515,GO:…
BXY_0031000	GO:0006511
BXY_0031200	GO:0004386,GO:0004386,GO:0004386,GO:0004386,GO:0004386,GO:0004386,GO:0004386,GO:0004386,GO:0004386,GO:0004386,GO:0004386,GO:0004386,GO:0003676,GO:0003676,GO:0003676,GO:0003676,GO:0003676,GO:0003676,GO:0003676,GO:0003676,GO:0003676,GO:0003676,GO:0003676,GO:0003676,GO:0005524,GO:0005524,GO:0005524,GO:0005524,GO:0005524,GO:0005524,GO:0005524,GO:0005524,GO:0005524,GO:0005524,GO:0005524,GO:0005524,GO:…
BXY_0031300	GO:0016301,GO:0016301,GO:0016301,GO:0016301,GO:0016301,GO:0016301,GO:0009116,GO:0009116,GO:0009116,GO:0009116,GO:0009116,GO:0009116,GO:0005524,GO:0005524,GO:0005524,GO:0005524,GO:0005524,GO:0005524,GO:0000166,GO:0000166,GO:0000166,GO:0000166,GO:0000166,GO:0000166,GO:0016740,GO:0016740,GO:0016740,GO:0016740,GO:0016740,GO:0016740,GO:0016310,GO:0016310,GO:0016310,GO:0016310,GO:0016310,GO:0016310,GO:…
BXY_0031600	GO:0005622,GO:0005622,GO:0005622,GO:0005622,GO:0005622,GO:0005840,GO:0005840,GO:0005840,GO:0005840,GO:0005840,GO:0006412,GO:0006412,GO:0006412,GO:0006412,GO:0006412,GO:0003735,GO:0003735,GO:0003735,GO:0003735,GO:0003735
BXY_0031700	GO:0003779,GO:0007015,GO:0015629
BXY_0032100	GO:0016020,GO:0016021
BXY_0032200	GO:0003676,GO:0003676
BXY_0032300	GO:0046982,GO:0046982
BXY_0032900	GO:0005515,GO:0005515,GO:0005515,GO:0005515,GO:0005515,GO:0005515,GO:0005515,GO:0005515,GO:0005515,GO:0005515,GO:0005515,GO:0006897,GO:0006897,GO:0006897,GO:0006897,GO:0006897,GO:0006897,GO:0006897,GO:0006897,GO:0006897,GO:0006897,GO:0006897
BXY_0033200	GO:0005515,GO:0005515,GO:0005515,GO:0005515,GO:0005515,GO:0005515,GO:0005515,GO:0005515,GO:0007015,GO:0007015,GO:0007015,GO:0007015,GO:0007015,GO:0007015,GO:0007015,GO:0007015
BXY_0033400	GO:0009055,GO:0009055,GO:0009055,GO:0009055,GO:0009055,GO:0009055,GO:0009055,GO:0009055,GO:0009055,GO:0009055,GO:0020037,GO:0020037,GO:0020037,GO:0020037,GO:0020037,GO:0020037,GO:0020037,GO:0020037,GO:0020037,GO:0020037,GO:0022900,GO:0022900,GO:0022900,GO:0022900,GO:0022900,GO:0022900,GO:0022900,GO:0022900,GO:0022900,GO:0022900,GO:0046872,GO:0046872,GO:0046872,GO:0046872,GO:0046872,GO:0046872,GO:…
BXY_0033500	GO:0005840,GO:0005840,GO:0005840,GO:0006412,GO:0006412,GO:0006412,GO:0003735,GO:0003735,GO:0003735
BXY_0033700	GO:0016020,GO:0016020,GO:0016020,GO:0016021,GO:0016021,GO:0016021
BXY_0034000	GO:0006355,GO:0006355,GO:0006355,GO:0043565,GO:0043565,GO:0043565,GO:0003700,GO:0003700,GO:0003700,GO:0005634,GO:0005634,GO:0005634,GO:0008270,GO:0008270,GO:0008270,GO:0003677,GO:0003677,GO:0003677,GO:0006351,GO:0006351,GO:0006351
BXY_0034100	GO:0008237,GO:0008237,GO:0008237,GO:0008237,GO:0008237,GO:0008237,GO:0008237,GO:0008237,GO:0008270,GO:0008270,GO:0008270,GO:0008270,GO:0008270,GO:0008270,GO:0008270,GO:0008270,GO:0016787,GO:0016787,GO:0016787,GO:0016787,GO:0016787,GO:0016787,GO:0016787,GO:0016787,GO:0046872,GO:0046872,GO:0046872,GO:0046872,GO:0046872,GO:0046872,GO:0046872,GO:0046872,GO:0006508,GO:0006508,GO:0006508,GO:0006508,GO:…
BXY_0034200	GO:0019358,GO:0019358,GO:0019358,GO:0019358,GO:0019358,GO:0019358,GO:0004516,GO:0004516,GO:0004516,GO:0004516,GO:0004516,GO:0004516,GO:0004514,GO:0004514,GO:0004514,GO:0004514,GO:0004514,GO:0004514,GO:0009435,GO:0009435,GO:0009435,GO:0009435,GO:0009435,GO:0009435,GO:0003824,GO:0003824,GO:0003824,GO:0003824,GO:0003824,GO:0003824
BXY_0034300	GO:0000276,GO:0015986,GO:0015078,GO:0016020,GO:0016021
BXY_0034600	GO:0043484,GO:0043484,GO:0043484,GO:0043484,GO:0043484,GO:0043484,GO:0043484,GO:0043484,GO:0043484,GO:0043484,GO:0006281,GO:0006281,GO:0006281,GO:0006281,GO:0006281,GO:0006281,GO:0006281,GO:0006281,GO:0006281,GO:0006281,GO:0003676,GO:0003676,GO:0003676,GO:0003676,GO:0003676,GO:0003676,GO:0003676,GO:0003676,GO:0003676,GO:0003676,GO:0003723,GO:0003723,GO:0003723,GO:0003723,GO:0003723,GO:0003723,GO:…
BXY_0034800	GO:0006468,GO:0006468,GO:0006468,GO:0006468,GO:0006468,GO:0006468,GO:0004672,GO:0004672,GO:0004672,GO:0004672,GO:0004672,GO:0004672,GO:0005524,GO:0005524,GO:0005524,GO:0005524,GO:0005524,GO:0005524,GO:0000166,GO:0000166,GO:0000166,GO:0000166,GO:0000166,GO:0000166,GO:0004674,GO:0004674,GO:0004674,GO:0004674,GO:0004674,GO:0004674,GO:0004712,GO:0004712,GO:0004712,GO:0004712,GO:0004712,GO:0004712,GO:…
BXY_0034900	GO:0016021,GO:0016021,GO:0016020,GO:0016020
BXY_0035100	GO:0006468,GO:0006468,GO:0006468,GO:0006468,GO:0004672,GO:0004672,GO:0004672,GO:0004672,GO:0005524,GO:0005524,GO:0005524,GO:0005524
BXY_0035200	GO:0042302,GO:0042302,GO:0042302
BXY_0035300	GO:0007160,GO:0007160,GO:0007160,GO:0007160,GO:0016020,GO:0016020,GO:0016020,GO:0016020,GO:0016021,GO:0016021,GO:0016021,GO:0016021
BXY_0035400	GO:0004004,GO:0004004,GO:0004004,GO:0004004,GO:0004004,GO:0004004,GO:0004004,GO:0004004,GO:0004004,GO:0004004,GO:0004004,GO:0004004,GO:0004004,GO:0005634,GO:0005634,GO:0005634,GO:0005634,GO:0005634,GO:0005634,GO:0005634,GO:0005634,GO:0005634,GO:0005634,GO:0005634,GO:0005634,GO:0005634,GO:0003676,GO:0003676,GO:0003676,GO:0003676,GO:0003676,GO:0003676,GO:0003676,GO:0003676,GO:0003676,GO:0003676,GO:…
BXY_0035500	GO:0006275,GO:0006275,GO:0006275,GO:0006275,GO:0006275,GO:0006275,GO:0006275,GO:0006275,GO:0006275,GO:0006275,GO:0006275,GO:0030337,GO:0030337,GO:0030337,GO:0030337,GO:0030337,GO:0030337,GO:0030337,GO:0030337,GO:0030337,GO:0030337,GO:0030337,GO:0003677,GO:0003677,GO:0003677,GO:0003677,GO:0003677,GO:0003677,GO:0003677,GO:0003677,GO:0003677,GO:0003677,GO:0003677,GO:0005634,GO:0005634,GO:0005634,GO:…
BXY_0035600	GO:0005515,GO:0005515,GO:0005515,GO:0005515,GO:0005515,GO:0005515,GO:0005515
BXY_0035700	GO:0005515,GO:0005515,GO:0005515,GO:0005515,GO:0005515,GO:0005515,GO:0005515
BXY_0035800	GO:0006468,GO:0006468,GO:0006468,GO:0006468,GO:0006468,GO:0004672,GO:0004672,GO:0004672,GO:0004672,GO:0004672,GO:0005524,GO:0005524,GO:0005524,GO:0005524,GO:0005524
BXY_0036000	GO:0005515,GO:0005515,GO:0005515,GO:0005515,GO:0005515,GO:0005515,GO:0005515,GO:0005515,GO:0005515,GO:0005515,GO:0005515,GO:0005515,GO:0005515,GO:0005515,GO:0005515,GO:0005515,GO:0005515,GO:0005515,GO:0005515,GO:0005515,GO:0005515,GO:0005515,GO:0005515,GO:0005515,GO:0005515
BXY_0036300	GO:0003824,GO:0003824,GO:0003824
BXY_0036400	GO:0003824,GO:0003824,GO:0003824
BXY_0036500	GO:0022857,GO:0022857,GO:0022857,GO:0022857,GO:0022857,GO:0022857,GO:0022857,GO:0022857,GO:0005215,GO:0005215,GO:0005215,GO:0005215,GO:0005215,GO:0005215,GO:0005215,GO:0005215,GO:0016020,GO:0016020,GO:0016020,GO:0016020,GO:0016020,GO:0016020,GO:0016020,GO:0016020,GO:0055085,GO:0055085,GO:0055085,GO:0055085,GO:0055085,GO:0055085,GO:0055085,GO:0055085,GO:0016021,GO:0016021,GO:0016021,GO:0016021,GO:…
BXY_0036700	GO:0016020,GO:0016021
BXY_0036800	GO:0007275
BXY_0037100	GO:0005869,GO:0005869,GO:0005869,GO:0005869,GO:0005869,GO:0005869,GO:0005869,GO:0005869
BXY_0037200	GO:0005515,GO:0005515,GO:0005515,GO:0005515,GO:0005515,GO:0005515,GO:0005515,GO:0005515,GO:0005515,GO:0005515,GO:0005515,GO:0005515,GO:0005515,GO:0005515,GO:0005515,GO:0005515,GO:0005515,GO:0005515
BXY_0037500	GO:0019673,GO:0019673,GO:0019673,GO:0019673,GO:0008446,GO:0008446,GO:0008446,GO:0008446
BXY_0037700	GO:0005576,GO:0005576,GO:0005576,GO:0005576,GO:0005576,GO:0005576,GO:0005576,GO:0005576,GO:0005576,GO:0005576,GO:0005576,GO:0005576,GO:0005576,GO:0005576
BXY_0037800	GO:0035556,GO:0035556,GO:0035556,GO:0035556,GO:0035556,GO:0035556,GO:0035556,GO:0007165,GO:0007165,GO:0007165,GO:0007165,GO:0007165,GO:0007165,GO:0007165,GO:0005622,GO:0005622,GO:0005622,GO:0005622,GO:0005622,GO:0005622,GO:0005622,GO:0046872,GO:0046872,GO:0046872,GO:0046872,GO:0046872,GO:0046872,GO:0046872
BXY_0038100	GO:0006508,GO:0006508,GO:0006508,GO:0008234,GO:0008234,GO:0008234
BXY_0038200	GO:0005856,GO:0005856,GO:0005856,GO:0005856
BXY_0038400	GO:0035556,GO:0035556,GO:0035556,GO:0035556,GO:0035556,GO:0035556,GO:0035556,GO:0007165,GO:0007165,GO:0007165,GO:0007165,GO:0007165,GO:0007165,GO:0007165,GO:0005622,GO:0005622,GO:0005622,GO:0005622,GO:0005622,GO:0005622,GO:0005622,GO:0046872,GO:0046872,GO:0046872,GO:0046872,GO:0046872,GO:0046872,GO:0046872
BXY_0038600	GO:0005856,GO:0005856,GO:0005856,GO:0005856,GO:0005856,GO:0005856,GO:0005856,GO:0005856,GO:0005856,GO:0005856,GO:0005856,GO:0005856,GO:0005856,GO:0005856,GO:0005856,GO:0005856,GO:0005856
BXY_0038700	GO:0007017,GO:0007017,GO:0007017,GO:0007017,GO:0007017,GO:0007017,GO:0007017,GO:0007017,GO:0007017,GO:0007017,GO:0007051,GO:0007051,GO:0007051,GO:0007051,GO:0007051,GO:0007051,GO:0007051,GO:0007051,GO:0007051,GO:0007051,GO:0008017,GO:0008017,GO:0008017,GO:0008017,GO:0008017,GO:0008017,GO:0008017,GO:0008017,GO:0008017,GO:0008017
BXY_0038900	GO:0006468,GO:0006468,GO:0006468,GO:0006468,GO:0006468,GO:0004672,GO:0004672,GO:0004672,GO:0004672,GO:0004672,GO:0005524,GO:0005524,GO:0005524,GO:0005524,GO:0005524,GO:0000166,GO:0000166,GO:0000166,GO:0000166,GO:0000166,GO:0004674,GO:0004674,GO:0004674,GO:0004674,GO:0004674
BXY_0039100	GO:0070569,GO:0070569,GO:0070569
BXY_0039200	GO:0015935,GO:0015935,GO:0015935,GO:0015935,GO:0015935,GO:0015935,GO:0015935,GO:0015935,GO:0015935,GO:0015935,GO:0015935,GO:0015935,GO:0015935,GO:0005622,GO:0005622,GO:0005622,GO:0005622,GO:0005622,GO:0005622,GO:0005622,GO:0005622,GO:0005622,GO:0005622,GO:0005622,GO:0005622,GO:0005622,GO:0005840,GO:0005840,GO:0005840,GO:0005840,GO:0005840,GO:0005840,GO:0005840,GO:0005840,GO:0005840,GO:0005840,GO:…
BXY_0039400	GO:0007094,GO:0007094,GO:0007094,GO:0007094
BXY_0039500	GO:0005622,GO:0005622,GO:0005622,GO:0005622,GO:0005622,GO:0005622,GO:0005622,GO:0005622,GO:0003779,GO:0003779,GO:0003779,GO:0003779,GO:0003779,GO:0003779,GO:0003779,GO:0003779,GO:0030837,GO:0030837,GO:0030837,GO:0030837,GO:0030837,GO:0030837,GO:0030837,GO:0030837
BXY_0039600	GO:0004222,GO:0004222,GO:0004222,GO:0004222,GO:0004222,GO:0004222,GO:0004222,GO:0004222,GO:0004222,GO:0004222,GO:0004222,GO:0004222,GO:0004222,GO:0004222,GO:0004222,GO:0004222,GO:0004222,GO:0004222,GO:0004222,GO:0004222,GO:0004222,GO:0004222,GO:0004222,GO:0004222,GO:0004222,GO:0004222,GO:0004222,GO:0004222,GO:0004222,GO:0004222,GO:0004222,GO:0004222,GO:0004222,GO:0004222,GO:0004222,GO:0004222,GO:…
BXY_0039700	GO:0006629,GO:0006629,GO:0006629,GO:0016787,GO:0016787,GO:0016787
BXY_0039800	GO:0006355,GO:0006355,GO:0006355,GO:0006355,GO:0006355,GO:0006355,GO:0006355,GO:0006355,GO:0006355,GO:0006355,GO:0006355,GO:0006355,GO:0043565,GO:0043565,GO:0043565,GO:0043565,GO:0043565,GO:0043565,GO:0043565,GO:0043565,GO:0043565,GO:0043565,GO:0043565,GO:0043565,GO:0003700,GO:0003700,GO:0003700,GO:0003700,GO:0003700,GO:0003700,GO:0003700,GO:0003700,GO:0003700,GO:0003700,GO:0003700,GO:0003700,GO:…
BXY_0040000	GO:0016491,GO:0016491,GO:0016491,GO:0006629,GO:0006629,GO:0006629,GO:0016021,GO:0016021,GO:0016021,GO:0016020,GO:0016020,GO:0016020,GO:0055114,GO:0055114,GO:0055114
BXY_0040100	GO:0018996,GO:0018996,GO:0018996,GO:0018996,GO:0018996,GO:0018996,GO:0018996,GO:0018996,GO:0018996,GO:0018996,GO:0018996,GO:0018996,GO:0018996,GO:0018996,GO:0018996,GO:0018996,GO:0018996,GO:0018996,GO:0018996,GO:0018996,GO:0018996,GO:0004222,GO:0004222,GO:0004222,GO:0004222,GO:0004222,GO:0004222,GO:0004222,GO:0004222,GO:0004222,GO:0004222,GO:0004222,GO:0004222,GO:0004222,GO:0004222,GO:0004222,GO:…
BXY_0040200	GO:0016020,GO:0016021
BXY_0040300	GO:0031429,GO:0031429,GO:0031429,GO:0031429,GO:0031429,GO:0001522,GO:0001522,GO:0001522,GO:0001522,GO:0001522,GO:0042254,GO:0042254,GO:0042254,GO:0042254,GO:0042254,GO:0005634,GO:0005634,GO:0005634,GO:0005634,GO:0005634,GO:0003723,GO:0003723,GO:0003723,GO:0003723,GO:0003723,GO:0005730,GO:0005730,GO:0005730,GO:0005730,GO:0005730,GO:0006364,GO:0006364,GO:0006364,GO:0006364,GO:0006364
BXY_0040400	GO:0005515,GO:0005515,GO:0005515,GO:0005515,GO:0005515,GO:0005515,GO:0005515,GO:0005515,GO:0005515,GO:0005515,GO:0005515,GO:0005515,GO:0005515,GO:0005515,GO:0005515,GO:0005515,GO:0005515,GO:0005515,GO:0005515,GO:0005515,GO:0005515,GO:0005515,GO:0005515,GO:0005515,GO:0005515,GO:0005515,GO:0005515,GO:0005515,GO:0005515,GO:0005515,GO:0005515,GO:0005515,GO:0005515,GO:0005515,GO:0005515,GO:0005515,GO:…
BXY_0040700	GO:0003824,GO:0003824,GO:0003824,GO:0003824,GO:0003824,GO:0016020,GO:0016020,GO:0016020,GO:0016020,GO:0016020,GO:0016021,GO:0016021,GO:0016021,GO:0016021,GO:0016021
BXY_0041200	GO:0003676,GO:0003676,GO:0003676
BXY_0041300	GO:0007015,GO:0007015,GO:0007015,GO:0007015,GO:0007015,GO:0007015,GO:0007015,GO:0007015,GO:0007015,GO:0003779,GO:0003779,GO:0003779,GO:0003779,GO:0003779,GO:0003779,GO:0003779,GO:0003779,GO:0003779
BXY_0041400	GO:2000601,GO:2000601,GO:2000601,GO:2000601,GO:2000601,GO:0007015,GO:0007015,GO:0007015,GO:0007015,GO:0007015,GO:0003779,GO:0003779,GO:0003779,GO:0003779,GO:0003779
BXY_0041500	GO:0006334,GO:0006334,GO:0006334,GO:0006334,GO:0006334,GO:0006334,GO:0006334,GO:0006334,GO:0006334,GO:0006334,GO:0006334,GO:0006334,GO:0005634,GO:0005634,GO:0005634,GO:0005634,GO:0005634,GO:0005634,GO:0005634,GO:0005634,GO:0005634,GO:0005634,GO:0005634,GO:0005634,GO:0000786,GO:0000786,GO:0000786,GO:0000786,GO:0000786,GO:0000786,GO:0000786,GO:0000786,GO:0000786,GO:0000786,GO:0000786,GO:0000786,GO:…
BXY_0041600	GO:0032259,GO:0032259,GO:0032259,GO:0032259,GO:0032259,GO:0008175,GO:0008175,GO:0008175,GO:0008175,GO:0008175,GO:0001510,GO:0001510,GO:0001510,GO:0001510,GO:0001510,GO:0008168,GO:0008168,GO:0008168,GO:0008168,GO:0008168,GO:0008033,GO:0008033,GO:0008033,GO:0008033,GO:0008033,GO:0016740,GO:0016740,GO:0016740,GO:0016740,GO:0016740,GO:0005737,GO:0005737,GO:0005737,GO:0005737,GO:0005737,GO:0002128,GO:…
BXY_0041700	GO:2000601,GO:2000601,GO:2000601,GO:2000601,GO:2000601,GO:0007015,GO:0007015,GO:0007015,GO:0007015,GO:0007015,GO:0003779,GO:0003779,GO:0003779,GO:0003779,GO:0003779
BXY_0041900	GO:0005515,GO:0005515,GO:0005515,GO:0005515,GO:0005515
BXY_0042000	GO:0006413,GO:0006413,GO:0006413,GO:0006413,GO:0006413,GO:0006413,GO:0006413,GO:0006413,GO:0006413,GO:0006413,GO:0003743,GO:0003743,GO:0003743,GO:0003743,GO:0003743,GO:0003743,GO:0003743,GO:0003743,GO:0003743,GO:0003743,GO:0003723,GO:0003723,GO:0003723,GO:0003723,GO:0003723,GO:0003723,GO:0003723,GO:0003723,GO:0003723,GO:0003723,GO:0006412,GO:0006412,GO:0006412,GO:0006412,GO:0006412,GO:0006412,GO:…
BXY_0042200	GO:0006355,GO:0006355,GO:0006355,GO:0006355,GO:0006355,GO:0006355,GO:0006355,GO:0006355,GO:0006355,GO:0006355,GO:0006355,GO:0003677,GO:0003677,GO:0003677,GO:0003677,GO:0003677,GO:0003677,GO:0003677,GO:0003677,GO:0003677,GO:0003677,GO:0003677,GO:0005634,GO:0005634,GO:0005634,GO:0005634,GO:0005634,GO:0005634,GO:0005634,GO:0005634,GO:0005634,GO:0005634,GO:0005634,GO:0006351,GO:0006351,GO:0006351,GO:…
BXY_0042300	GO:0006468,GO:0006468,GO:0006468,GO:0006468,GO:0006468,GO:0006468,GO:0006468,GO:0006468,GO:0004672,GO:0004672,GO:0004672,GO:0004672,GO:0004672,GO:0004672,GO:0004672,GO:0004672,GO:0005524,GO:0005524,GO:0005524,GO:0005524,GO:0005524,GO:0005524,GO:0005524,GO:0005524,GO:0000166,GO:0000166,GO:0000166,GO:0000166,GO:0000166,GO:0000166,GO:0000166,GO:0000166,GO:0004674,GO:0004674,GO:0004674,GO:0004674,GO:…
BXY_0042600	GO:0008289,GO:0008289,GO:0008289
BXY_0042700	GO:0071339,GO:0071339,GO:0071339,GO:0071339,GO:0071339,GO:0071339,GO:0071339,GO:0071339,GO:0071339,GO:0071339,GO:0071339,GO:0071339,GO:0071339,GO:0071339,GO:0071339,GO:0071339,GO:0048188,GO:0048188,GO:0048188,GO:0048188,GO:0048188,GO:0048188,GO:0048188,GO:0048188,GO:0048188,GO:0048188,GO:0048188,GO:0048188,GO:0048188,GO:0048188,GO:0048188,GO:0048188,GO:0005515,GO:0005515,GO:0005515,GO:0005515,GO:…
BXY_0042800	GO:0007051,GO:0007051,GO:0007051,GO:0007051,GO:0007051,GO:0007051,GO:0007051,GO:0007051,GO:0007051,GO:0007051,GO:0007051,GO:0007051,GO:0008017,GO:0008017,GO:0008017,GO:0008017,GO:0008017,GO:0008017,GO:0008017,GO:0008017,GO:0008017,GO:0008017,GO:0008017,GO:0008017,GO:0007017,GO:0007017,GO:0007017,GO:0007017,GO:0007017,GO:0007017,GO:0007017,GO:0007017,GO:0007017,GO:0007017,GO:0007017,GO:0007017
BXY_0043300	GO:0003676,GO:0003676,GO:0003676,GO:0003676,GO:0003676,GO:0003676,GO:0003676,GO:0003676,GO:0003723,GO:0003723,GO:0003723,GO:0003723,GO:0003723,GO:0003723,GO:0003723,GO:0003723
BXY_0043600	GO:0005319,GO:0005319,GO:0006869,GO:0006869,GO:0016021,GO:0016021,GO:0016020,GO:0016020
BXY_0043700	GO:0005622,GO:0005622,GO:0005622,GO:0005622,GO:0005622,GO:0005622,GO:0005622,GO:0005622,GO:0005622,GO:0005525,GO:0005525,GO:0005525,GO:0005525,GO:0005525,GO:0005525,GO:0005525,GO:0005525,GO:0005525,GO:0006886,GO:0006886,GO:0006886,GO:0006886,GO:0006886,GO:0006886,GO:0006886,GO:0006886,GO:0006886,GO:0000166,GO:0000166,GO:0000166,GO:0000166,GO:0000166,GO:0000166,GO:0000166,GO:0000166,GO:0000166,GO:…
BXY_0043800	GO:0016020,GO:0016021
BXY_0044100	GO:0005509,GO:0005509,GO:0005509,GO:0005509,GO:0005509,GO:0005509,GO:0005509,GO:0005509
BXY_0044200	GO:0005515,GO:0005515,GO:0005515,GO:0005515,GO:0005515
BXY_0044300	GO:0016020,GO:0016021
BXY_0044400	GO:0016020,GO:0016021
BXY_0044500	GO:0016020,GO:0016021
BXY_0044600	GO:0016020,GO:0016021
BXY_0044700	GO:0016020,GO:0016021
BXY_0044800	GO:0016020,GO:0016021
BXY_0044900	GO:0016491,GO:0016491,GO:0016491,GO:0006629,GO:0006629,GO:0006629,GO:0016021,GO:0016021,GO:0016021,GO:0016020,GO:0016020,GO:0016020,GO:0055114,GO:0055114,GO:0055114
BXY_0045000	GO:0016459,GO:0016459,GO:0016459,GO:0016459,GO:0016459,GO:0016459,GO:0016459,GO:0016459,GO:0016459,GO:0016459,GO:0016459,GO:0016459,GO:0016459,GO:0016459,GO:0051015,GO:0051015,GO:0051015,GO:0051015,GO:0051015,GO:0051015,GO:0051015,GO:0051015,GO:0051015,GO:0051015,GO:0051015,GO:0051015,GO:0051015,GO:0051015,GO:0003774,GO:0003774,GO:0003774,GO:0003774,GO:0003774,GO:0003774,GO:0003774,GO:0003774,GO:…
BXY_0045100	GO:0001678,GO:0001678,GO:0001678,GO:0001678,GO:0004396,GO:0004396,GO:0004396,GO:0004396,GO:0005536,GO:0005536,GO:0005536,GO:0005536,GO:0016773,GO:0016773,GO:0016773,GO:0016773,GO:0005975,GO:0005975,GO:0005975,GO:0005975,GO:0005524,GO:0005524,GO:0005524,GO:0005524,GO:0005623,GO:0005623,GO:0005623,GO:0005623,GO:0000166,GO:0000166,GO:0000166,GO:0000166,GO:0016740,GO:0016740,GO:0016740,GO:0016740,GO:…
BXY_0045500	GO:0015035,GO:0015035,GO:0015035,GO:0015035,GO:0015035,GO:0015035,GO:0015035,GO:0015035,GO:0015035,GO:0015035,GO:0015035,GO:0045454,GO:0045454,GO:0045454,GO:0045454,GO:0045454,GO:0045454,GO:0045454,GO:0045454,GO:0045454,GO:0045454,GO:0045454,GO:0009055,GO:0009055,GO:0009055,GO:0009055,GO:0009055,GO:0009055,GO:0009055,GO:0009055,GO:0009055,GO:0009055,GO:0009055,GO:0055114,GO:0055114,GO:0055114,GO:…
BXY_0046000	GO:0016020,GO:0016021
BXY_0046500	GO:0004190,GO:0004190,GO:0006508,GO:0006508
BXY_0046700	GO:0016020,GO:0016021
BXY_0047000	GO:0005777,GO:0005777
BXY_0047100	GO:0003924,GO:0003924,GO:0003924,GO:0003924,GO:0005525,GO:0005525,GO:0005525,GO:0005525
BXY_0047200	GO:0004129,GO:0004129,GO:0004129,GO:0004129,GO:0016020,GO:0016020,GO:0016020,GO:0016020,GO:0016021,GO:0016021,GO:0016021,GO:0016021,GO:0022900,GO:0022900,GO:0022900,GO:0022900,GO:1902600,GO:1902600,GO:1902600,GO:1902600
BXY_0047500	GO:0016020,GO:0016020,GO:0016021,GO:0016021
BXY_0047700	GO:0016491,GO:0016491,GO:0016491,GO:0016491,GO:0016491,GO:0016491,GO:0016491,GO:0016491,GO:0016491,GO:0016020,GO:0016020,GO:0016020,GO:0016020,GO:0016020,GO:0016020,GO:0016020,GO:0016020,GO:0016020,GO:0016021,GO:0016021,GO:0016021,GO:0016021,GO:0016021,GO:0016021,GO:0016021,GO:0016021,GO:0016021,GO:0055114,GO:0055114,GO:0055114,GO:0055114,GO:0055114,GO:0055114,GO:0055114,GO:0055114,GO:0055114
BXY_0047800	GO:0015074,GO:0015074,GO:0015074,GO:0015074,GO:0015074,GO:0003676,GO:0003676,GO:0003676,GO:0003676,GO:0003676
BXY_0047900	GO:0003676,GO:0003676,GO:0003676,GO:0003676,GO:0003676,GO:0003723,GO:0003723,GO:0003723,GO:0003723,GO:0003723
BXY_0048100	GO:0005515,GO:0005515,GO:0005515
BXY_0049000	GO:0000123,GO:0000123,GO:0016573,GO:0016573
BXY_0049100	GO:0008180,GO:0008180,GO:0008180,GO:0008180,GO:0008180,GO:0008180,GO:0008180,GO:0005515,GO:0005515,GO:0005515,GO:0005515,GO:0005515,GO:0005515,GO:0005515
BXY_0049200	GO:0005515,GO:0005515
BXY_0049300	GO:0005515,GO:0005515,GO:0005515,GO:0005515
BXY_0049400	GO:0006814,GO:0006814,GO:0005272,GO:0005272,GO:0016020,GO:0016020,GO:0016021,GO:0016021,GO:0006811,GO:0006811,GO:0035725,GO:0035725
BXY_0049500	GO:0004983,GO:0004983,GO:0004983,GO:0004983,GO:0004983,GO:0004983,GO:0004983,GO:0004983,GO:0004983,GO:0004983,GO:0004983,GO:0004983,GO:0004983,GO:0004983,GO:0016021,GO:0016021,GO:0016021,GO:0016021,GO:0016021,GO:0016021,GO:0016021,GO:0016021,GO:0016021,GO:0016021,GO:0016021,GO:0016021,GO:0016021,GO:0016021,GO:0007186,GO:0007186,GO:0007186,GO:0007186,GO:0007186,GO:0007186,GO:0007186,GO:0007186,GO:…
BXY_0049600	GO:0051180,GO:0051180,GO:0051180,GO:0090482,GO:0090482,GO:0090482,GO:0016021,GO:0016021,GO:0016021,GO:0016020,GO:0016020,GO:0016020,GO:0035461,GO:0035461,GO:0035461
BXY_0049700	GO:0016021,GO:0016021,GO:0016021,GO:0016021,GO:0016021,GO:0016020,GO:0016020,GO:0016020,GO:0016020,GO:0016020,GO:0000166,GO:0000166,GO:0000166,GO:0000166,GO:0000166
BXY_0049900	GO:0004181,GO:0008270,GO:0006508
BXY_0050600	GO:0019915,GO:0019915,GO:0005789,GO:0005789,GO:0016020,GO:0016020,GO:0016021,GO:0016021
BXY_0050700	GO:0016020,GO:0016021
BXY_0050800	GO:0006366,GO:0006366,GO:0006366,GO:0006366,GO:0006366,GO:0006366,GO:0003700,GO:0003700,GO:0003700,GO:0003700,GO:0003700,GO:0003700,GO:0003677,GO:0003677,GO:0003677,GO:0003677,GO:0003677,GO:0003677,GO:0005634,GO:0005634,GO:0005634,GO:0005634,GO:0005634,GO:0005634,GO:0006355,GO:0006355,GO:0006355,GO:0006355,GO:0006355,GO:0006355,GO:0043565,GO:0043565,GO:0043565,GO:0043565,GO:0043565,GO:0043565,GO:…
BXY_0050900	GO:0016020,GO:0016021
BXY_0051000	GO:0006811,GO:0006811,GO:0006811,GO:0006811,GO:0006811,GO:0006811,GO:0006811,GO:0006811,GO:0006811,GO:0006811,GO:0006811,GO:0006811,GO:0006811,GO:0006811,GO:0005216,GO:0005216,GO:0005216,GO:0005216,GO:0005216,GO:0005216,GO:0005216,GO:0005216,GO:0005216,GO:0005216,GO:0005216,GO:0005216,GO:0005216,GO:0005216,GO:0016020,GO:0016020,GO:0016020,GO:0016020,GO:0016020,GO:0016020,GO:0016020,GO:0016020,GO:…
BXY_0051100	GO:0055085,GO:0055085,GO:0055085,GO:0055085,GO:0016021,GO:0016021,GO:0016021,GO:0016021,GO:0016020,GO:0016020,GO:0016020,GO:0016020
BXY_0051200	GO:0055085,GO:0055085,GO:0055085,GO:0055085,GO:0016021,GO:0016021,GO:0016021,GO:0016021,GO:0016020,GO:0016020,GO:0016020,GO:0016020
BXY_0051300	GO:0055085,GO:0055085,GO:0055085,GO:0055085,GO:0016021,GO:0016021,GO:0016021,GO:0016021,GO:0016020,GO:0016020,GO:0016020,GO:0016020
BXY_0051400	GO:0008168,GO:0016740,GO:0005737,GO:0032259,GO:0016279,GO:0018022
BXY_0051500	GO:0005615,GO:0005615,GO:0005615
BXY_0051600	GO:0005615,GO:0005615,GO:0005615
BXY_0051700	GO:0005615,GO:0005615,GO:0005615
BXY_0051800	GO:0005615,GO:0005615,GO:0005615
BXY_0051900	GO:0005615,GO:0005615,GO:0005615,GO:0016020,GO:0016020,GO:0016020,GO:0016021,GO:0016021,GO:0016021
BXY_0052000	GO:0005615,GO:0005615,GO:0005615
BXY_0052200	GO:0008061,GO:0008061,GO:0008061,GO:0008061,GO:0008061,GO:0008061,GO:0005975,GO:0005975,GO:0005975,GO:0005975,GO:0005975,GO:0005975,GO:0016787,GO:0016787,GO:0016787,GO:0016787,GO:0016787,GO:0016787,GO:0004553,GO:0004553,GO:0004553,GO:0004553,GO:0004553,GO:0004553,GO:0008152,GO:0008152,GO:0008152,GO:0008152,GO:0008152,GO:0008152,GO:0016798,GO:0016798,GO:0016798,GO:0016798,GO:0016798,GO:0016798
BXY_0052300	GO:0005515,GO:0005515,GO:0005515,GO:0005515
BXY_0052500	GO:0016020,GO:0016021
BXY_0053200	GO:0003707,GO:0003707,GO:0003707,GO:0003707,GO:0003707,GO:0003707,GO:0003707,GO:0003707,GO:0003707,GO:0003707,GO:0003707,GO:0003707,GO:0003707,GO:0003707,GO:0003707,GO:0003707,GO:0006355,GO:0006355,GO:0006355,GO:0006355,GO:0006355,GO:0006355,GO:0006355,GO:0006355,GO:0006355,GO:0006355,GO:0006355,GO:0006355,GO:0006355,GO:0006355,GO:0006355,GO:0006355,GO:0043565,GO:0043565,GO:0043565,GO:0043565,GO:…
BXY_0053300	GO:0016020,GO:0016021
BXY_0053400	GO:0016020,GO:0016020,GO:0016020,GO:0016020,GO:0016021,GO:0016021,GO:0016021,GO:0016021
BXY_0053500	GO:0016020,GO:0016021
BXY_0053600	GO:0015377,GO:0015377,GO:0015377,GO:0015377,GO:0005215,GO:0005215,GO:0005215,GO:0005215,GO:0006811,GO:0006811,GO:0006811,GO:0006811,GO:0016020,GO:0016020,GO:0016020,GO:0016020,GO:0055085,GO:0055085,GO:0055085,GO:0055085,GO:0016021,GO:0016021,GO:0016021,GO:0016021,GO:1902476,GO:1902476,GO:1902476,GO:1902476
BXY_0053700	GO:0016020,GO:0016021
BXY_0053800	GO:0016020,GO:0016021
BXY_0053900	GO:0016020,GO:0016021
BXY_0054000	GO:0016020,GO:0016021
BXY_0054100	GO:0016020,GO:0016021
BXY_0054300	GO:0016021,GO:0016021,GO:0016021,GO:0016021,GO:0016021,GO:0016021,GO:0016021,GO:0007186,GO:0007186,GO:0007186,GO:0007186,GO:0007186,GO:0007186,GO:0007186,GO:0004930,GO:0004930,GO:0004930,GO:0004930,GO:0004930,GO:0004930,GO:0004930,GO:0016020,GO:0016020,GO:0016020,GO:0016020,GO:0016020,GO:0016020,GO:0016020
BXY_0054400	GO:0016020,GO:0016021
BXY_0054500	GO:0004177,GO:0004177,GO:0004177,GO:0004177,GO:0004177,GO:0004177,GO:0030145,GO:0030145,GO:0030145,GO:0030145,GO:0030145,GO:0030145,GO:0016787,GO:0016787,GO:0016787,GO:0016787,GO:0016787,GO:0016787,GO:0046872,GO:0046872,GO:0046872,GO:0046872,GO:0046872,GO:0046872,GO:0006508,GO:0006508,GO:0006508,GO:0006508,GO:0006508,GO:0006508
BXY_0054600	GO:0003676,GO:0003676,GO:0003676
BXY_0054700	GO:0003676,GO:0003676,GO:0003676,GO:0003676,GO:0003676,GO:0003676,GO:0046872,GO:0046872,GO:0046872,GO:0046872,GO:0046872,GO:0046872
BXY_0054800	GO:0004000,GO:0004000,GO:0004000,GO:0004000,GO:0004000,GO:0004000,GO:0004000,GO:0006396,GO:0006396,GO:0006396,GO:0006396,GO:0006396,GO:0006396,GO:0006396,GO:0003723,GO:0003723,GO:0003723,GO:0003723,GO:0003723,GO:0003723,GO:0003723
BXY_0055200	GO:0004707,GO:0004707,GO:0004707,GO:0004707,GO:0004707,GO:0004707,GO:0004707,GO:0004707,GO:0004707,GO:0004707,GO:0004707,GO:0006468,GO:0006468,GO:0006468,GO:0006468,GO:0006468,GO:0006468,GO:0006468,GO:0006468,GO:0006468,GO:0006468,GO:0006468,GO:0004672,GO:0004672,GO:0004672,GO:0004672,GO:0004672,GO:0004672,GO:0004672,GO:0004672,GO:0004672,GO:0004672,GO:0004672,GO:0005524,GO:0005524,GO:0005524,GO:…
BXY_0055300	GO:0003824,GO:0003824
BXY_0055400	GO:0004983,GO:0004983,GO:0004983,GO:0004983,GO:0004983,GO:0004983,GO:0004983,GO:0004983,GO:0004983,GO:0004983,GO:0004983,GO:0004983,GO:0004983,GO:0004983,GO:0016021,GO:0016021,GO:0016021,GO:0016021,GO:0016021,GO:0016021,GO:0016021,GO:0016021,GO:0016021,GO:0016021,GO:0016021,GO:0016021,GO:0016021,GO:0016021,GO:0007186,GO:0007186,GO:0007186,GO:0007186,GO:0007186,GO:0007186,GO:0007186,GO:0007186,GO:…
BXY_0055500	GO:0016021,GO:0016020
BXY_0055600	GO:1902476,GO:1902476,GO:1902476,GO:1902476,GO:1902476,GO:1902476,GO:1902476,GO:1902476,GO:1902476,GO:1902476,GO:0015379,GO:0015379,GO:0015379,GO:0015379,GO:0015379,GO:0015379,GO:0015379,GO:0015379,GO:0015379,GO:0015379,GO:0006884,GO:0006884,GO:0006884,GO:0006884,GO:0006884,GO:0006884,GO:0006884,GO:0006884,GO:0006884,GO:0006884,GO:0005887,GO:0005887,GO:0005887,GO:0005887,GO:0005887,GO:0005887,GO:…
BXY_0055700	GO:0003677,GO:0003677
BXY_0055800	GO:0020037,GO:0020037,GO:0020037,GO:0020037,GO:0020037,GO:0020037,GO:0020037,GO:0020037,GO:0020037,GO:0020037,GO:0020037,GO:0020037,GO:0020037,GO:0020037,GO:0016705,GO:0016705,GO:0016705,GO:0016705,GO:0016705,GO:0016705,GO:0016705,GO:0016705,GO:0016705,GO:0016705,GO:0016705,GO:0016705,GO:0016705,GO:0016705,GO:0005506,GO:0005506,GO:0005506,GO:0005506,GO:0005506,GO:0005506,GO:0005506,GO:0005506,GO:…
BXY_0055900	GO:0016020,GO:0016021
BXY_0056000	GO:0004177,GO:0004177,GO:0004177,GO:0004177,GO:0004177,GO:0004177,GO:0030145,GO:0030145,GO:0030145,GO:0030145,GO:0030145,GO:0030145,GO:0016787,GO:0016787,GO:0016787,GO:0016787,GO:0016787,GO:0016787,GO:0046872,GO:0046872,GO:0046872,GO:0046872,GO:0046872,GO:0046872,GO:0006508,GO:0006508,GO:0006508,GO:0006508,GO:0006508,GO:0006508
BXY_0056100	GO:0022857,GO:0022857,GO:0022857,GO:0022857,GO:0022857,GO:0022857,GO:0022857,GO:0022857,GO:0022857,GO:0022857,GO:0022857,GO:0022857,GO:0022857,GO:0055085,GO:0055085,GO:0055085,GO:0055085,GO:0055085,GO:0055085,GO:0055085,GO:0055085,GO:0055085,GO:0055085,GO:0055085,GO:0055085,GO:0055085,GO:0016020,GO:0016020,GO:0016020,GO:0016020,GO:0016020,GO:0016020,GO:0016020,GO:0016020,GO:0016020,GO:0016020,GO:…
BXY_0056200	GO:0034220,GO:0034220,GO:0034220,GO:0034220,GO:0034220,GO:0034220,GO:0034220,GO:0034220,GO:0034220,GO:0034220,GO:0034220,GO:0034220,GO:0034220,GO:0034220,GO:0034220,GO:0034220,GO:0004888,GO:0004888,GO:0004888,GO:0004888,GO:0004888,GO:0004888,GO:0004888,GO:0004888,GO:0004888,GO:0004888,GO:0004888,GO:0004888,GO:0004888,GO:0004888,GO:0004888,GO:0004888,GO:0005230,GO:0005230,GO:0005230,GO:0005230,GO:…
BXY_0056300	GO:0016020,GO:0016021
BXY_0056500	GO:0016020,GO:0016021
BXY_0056600	GO:0016747,GO:0016020,GO:0016021
BXY_0056900	GO:0016020,GO:0016021
BXY_0057000	GO:0016020,GO:0016021
BXY_0057100	GO:0016020,GO:0016021
BXY_0057400	GO:0016020,GO:0016021
BXY_0057600	GO:0003677,GO:0003677,GO:0003677,GO:0005634,GO:0005634,GO:0005634
BXY_0057700	GO:0003677,GO:0003677,GO:0003677,GO:0003677,GO:0003677,GO:0005634,GO:0005634,GO:0005634,GO:0005634,GO:0005634
BXY_0057800	GO:0016020,GO:0016021
BXY_0057900	GO:0016020,GO:0016021
BXY_0058000	GO:0006508,GO:0006508,GO:0006508,GO:0006508,GO:0006508,GO:0006508,GO:0006508,GO:0008234,GO:0008234,GO:0008234,GO:0008234,GO:0008234,GO:0008234,GO:0008234,GO:0016787,GO:0016787,GO:0016787,GO:0016787,GO:0016787,GO:0016787,GO:0016787,GO:0008233,GO:0008233,GO:0008233,GO:0008233,GO:0008233,GO:0008233,GO:0008233
BXY_0058200	GO:0003824,GO:0003824,GO:0003824,GO:0016020,GO:0016020,GO:0016020,GO:0016021,GO:0016021,GO:0016021
BXY_0058500	GO:0006814,GO:0006814,GO:0005272,GO:0005272,GO:0016020,GO:0016020,GO:0016021,GO:0016021,GO:0006811,GO:0006811,GO:0035725,GO:0035725
BXY_0058600	GO:0006814,GO:0006814,GO:0006814,GO:0005272,GO:0005272,GO:0005272,GO:0016020,GO:0016020,GO:0016020,GO:0016021,GO:0016021,GO:0016021,GO:0006811,GO:0006811,GO:0006811,GO:0035725,GO:0035725,GO:0035725
BXY_0058700	GO:0006814,GO:0006814,GO:0005272,GO:0005272,GO:0016020,GO:0016020,GO:0016021,GO:0016021,GO:0006811,GO:0006811,GO:0035725,GO:0035725
BXY_0058800	GO:0006814,GO:0006814,GO:0005272,GO:0005272,GO:0016020,GO:0016020,GO:0016021,GO:0016021,GO:0006811,GO:0006811,GO:0035725,GO:0035725
BXY_0058900	GO:0007606,GO:0004888,GO:0016020,GO:0016021
BXY_0059000	GO:0007606,GO:0004888,GO:0016020,GO:0016021
BXY_0059100	GO:0006814,GO:0006814,GO:0005272,GO:0005272,GO:0016020,GO:0016020,GO:0016021,GO:0016021,GO:0006811,GO:0006811,GO:0035725,GO:0035725
BXY_0059500	GO:0004190,GO:0004190,GO:0004190,GO:0004190,GO:0004190,GO:0004190,GO:0004190,GO:0004190,GO:0004190,GO:0004190,GO:0006508,GO:0006508,GO:0006508,GO:0006508,GO:0006508,GO:0006508,GO:0006508,GO:0006508,GO:0006508,GO:0006508,GO:0016787,GO:0016787,GO:0016787,GO:0016787,GO:0016787,GO:0016787,GO:0016787,GO:0016787,GO:0016787,GO:0016787,GO:0008233,GO:0008233,GO:0008233,GO:0008233,GO:0008233,GO:0008233,GO:…
BXY_0059800	GO:0005085,GO:0005085,GO:0005085,GO:0005085,GO:0005085,GO:0005085,GO:0005085,GO:0005085,GO:0005085,GO:0007264,GO:0007264,GO:0007264,GO:0007264,GO:0007264,GO:0007264,GO:0007264,GO:0007264,GO:0007264,GO:0005622,GO:0005622,GO:0005622,GO:0005622,GO:0005622,GO:0005622,GO:0005622,GO:0005622,GO:0005622
BXY_0060100	GO:0033179,GO:0033179,GO:0033179,GO:0015078,GO:0015078,GO:0015078,GO:0015991,GO:0015991,GO:0015991,GO:0016020,GO:0016020,GO:0016020,GO:0016021,GO:0016021,GO:0016021,GO:0016787,GO:0016787,GO:0016787,GO:0006811,GO:0006811,GO:0006811
BXY_0060200	GO:0090305,GO:0004521,GO:0016020,GO:0016021,GO:0090502
BXY_0060300	GO:0005852,GO:0005852,GO:0005852,GO:0005852,GO:0005737,GO:0005737,GO:0005737,GO:0005737,GO:0003743,GO:0003743,GO:0003743,GO:0003743,GO:0006412,GO:0006412,GO:0006412,GO:0006412,GO:0006413,GO:0006413,GO:0006413,GO:0006413,GO:0001732,GO:0001732,GO:0001732,GO:0001732,GO:0002183,GO:0002183,GO:0002183,GO:0002183,GO:0016282,GO:0016282,GO:0016282,GO:0016282,GO:0033290,GO:0033290,GO:0033290,GO:0033290,GO:…
BXY_0060500	GO:0006437,GO:0006437,GO:0006437,GO:0006437,GO:0006437,GO:0006437,GO:0006437,GO:0006437,GO:0006437,GO:0006437,GO:0004831,GO:0004831,GO:0004831,GO:0004831,GO:0004831,GO:0004831,GO:0004831,GO:0004831,GO:0004831,GO:0004831,GO:0006418,GO:0006418,GO:0006418,GO:0006418,GO:0006418,GO:0006418,GO:0006418,GO:0006418,GO:0006418,GO:0006418,GO:0004812,GO:0004812,GO:0004812,GO:0004812,GO:0004812,GO:0004812,GO:…
BXY_0060600	GO:0001522,GO:0001522,GO:0001522,GO:0042254,GO:0042254,GO:0042254
BXY_0060800	GO:0016020,GO:0016020,GO:0016021,GO:0016021
BXY_0060900	GO:0004222,GO:0004222,GO:0004222,GO:0006508,GO:0006508,GO:0006508,GO:0008237,GO:0008237,GO:0008237
BXY_0061000	GO:0055085,GO:0055085,GO:0055085,GO:0055085,GO:0016021,GO:0016021,GO:0016021,GO:0016021,GO:0016020,GO:0016020,GO:0016020,GO:0016020
BXY_0061100	GO:0005215,GO:0006814,GO:0016020,GO:0055085,GO:0016021
BXY_0061600	GO:0046872,GO:0046872,GO:0046872,GO:0046872,GO:0046872,GO:0046872,GO:0046872,GO:0046872
BXY_0062000	GO:0006468,GO:0006468,GO:0006468,GO:0006468,GO:0004672,GO:0004672,GO:0004672,GO:0004672,GO:0005524,GO:0005524,GO:0005524,GO:0005524
BXY_0062200	GO:0016020,GO:0016021
BXY_0062300	GO:0016020,GO:0016020,GO:0016021,GO:0016021
BXY_0062400	GO:0043039,GO:0043039,GO:0043039,GO:0043039,GO:0043039,GO:0043039,GO:0043039,GO:0043039,GO:0043039,GO:0043039,GO:0043039,GO:0043039,GO:0043039,GO:0006418,GO:0006418,GO:0006418,GO:0006418,GO:0006418,GO:0006418,GO:0006418,GO:0006418,GO:0006418,GO:0006418,GO:0006418,GO:0006418,GO:0006418,GO:0004812,GO:0004812,GO:0004812,GO:0004812,GO:0004812,GO:0004812,GO:0004812,GO:0004812,GO:0004812,GO:0004812,GO:…
BXY_0062500	GO:0016020,GO:0016021
BXY_0062600	GO:0034219,GO:0034219,GO:0015144,GO:0015144,GO:0016021,GO:0016021,GO:0016020,GO:0016020
BXY_0062700	GO:0016020,GO:0016021
BXY_0062800	GO:0016787,GO:0016787,GO:0016787,GO:0016787
BXY_0062900	GO:0016787,GO:0016787,GO:0016787,GO:0016787
BXY_0063000	GO:0055085,GO:0055085,GO:0055085,GO:0055085,GO:0016021,GO:0016021,GO:0016021,GO:0016021,GO:0016020,GO:0016020,GO:0016020,GO:0016020
BXY_0063100	GO:0055114,GO:0055114,GO:0055114,GO:0055114,GO:0055114,GO:0016491,GO:0016491,GO:0016491,GO:0016491,GO:0016491
BXY_0063200	GO:0101030,GO:0101030,GO:0101030,GO:0101030,GO:0101030,GO:0101030,GO:0008479,GO:0008479,GO:0008479,GO:0008479,GO:0008479,GO:0008479,GO:0006400,GO:0006400,GO:0006400,GO:0006400,GO:0006400,GO:0006400,GO:0016763,GO:0016763,GO:0016763,GO:0016763,GO:0016763,GO:0016763,GO:0046872,GO:0046872,GO:0046872,GO:0046872,GO:0046872,GO:0046872,GO:0016740,GO:0016740,GO:0016740,GO:0016740,GO:0016740,GO:0016740,GO:…
BXY_0063300	GO:0016639,GO:0016639,GO:0016639,GO:0016639,GO:0016639,GO:0016639,GO:0016639,GO:0016639,GO:0016639,GO:0016639,GO:0016639,GO:0006520,GO:0006520,GO:0006520,GO:0006520,GO:0006520,GO:0006520,GO:0006520,GO:0006520,GO:0006520,GO:0006520,GO:0006520,GO:0055114,GO:0055114,GO:0055114,GO:0055114,GO:0055114,GO:0055114,GO:0055114,GO:0055114,GO:0055114,GO:0055114,GO:0055114,GO:0016491,GO:0016491,GO:0016491,GO:…
BXY_0063400	GO:0046872,GO:0046872
BXY_0063500	GO:0004181,GO:0004181,GO:0004181,GO:0004181,GO:0004181,GO:0004181,GO:0004181,GO:0004181,GO:0008270,GO:0008270,GO:0008270,GO:0008270,GO:0008270,GO:0008270,GO:0008270,GO:0008270,GO:0006508,GO:0006508,GO:0006508,GO:0006508,GO:0006508,GO:0006508,GO:0006508,GO:0006508
BXY_0063600	GO:0015018,GO:0015018,GO:0015018,GO:0015018,GO:0016020,GO:0016020,GO:0016020,GO:0016020,GO:0046872,GO:0046872,GO:0046872,GO:0046872,GO:0000139,GO:0000139,GO:0000139,GO:0000139,GO:0005794,GO:0005794,GO:0005794,GO:0005794,GO:0006486,GO:0006486,GO:0006486,GO:0006486,GO:0016740,GO:0016740,GO:0016740,GO:0016740
BXY_0063700	GO:0006355,GO:0006355,GO:0006355,GO:0006355,GO:0006355,GO:0006355,GO:0043565,GO:0043565,GO:0043565,GO:0043565,GO:0043565,GO:0043565,GO:0003677,GO:0003677,GO:0003677,GO:0003677,GO:0003677,GO:0003677,GO:0005634,GO:0005634,GO:0005634,GO:0005634,GO:0005634,GO:0005634,GO:0046872,GO:0046872,GO:0046872,GO:0046872,GO:0046872,GO:0046872
BXY_0064000	GO:0045893,GO:0045893,GO:0045893,GO:0045893,GO:0045893,GO:0045893,GO:0045893,GO:0006959,GO:0006959,GO:0006959,GO:0006959,GO:0006959,GO:0006959,GO:0006959,GO:0046983,GO:0046983,GO:0046983,GO:0046983,GO:0046983,GO:0046983,GO:0046983
BXY_0064100	GO:0009058,GO:0009058,GO:0009058,GO:0009058,GO:0009058,GO:0009058,GO:0003824,GO:0003824,GO:0003824,GO:0003824,GO:0003824,GO:0003824
BXY_0064300	GO:0034220,GO:0034220,GO:0034220,GO:0034220,GO:0034220,GO:0034220,GO:0034220,GO:0034220,GO:0034220,GO:0034220,GO:0034220,GO:0034220,GO:0034220,GO:0034220,GO:0034220,GO:0034220,GO:0034220,GO:0004888,GO:0004888,GO:0004888,GO:0004888,GO:0004888,GO:0004888,GO:0004888,GO:0004888,GO:0004888,GO:0004888,GO:0004888,GO:0004888,GO:0004888,GO:0004888,GO:0004888,GO:0004888,GO:0004888,GO:0005230,GO:0005230,GO:…
BXY_0064400	GO:0005515,GO:0005515,GO:0005515,GO:0005515,GO:0005515,GO:0005515,GO:0005515,GO:0005515,GO:0005515,GO:0005515,GO:0005515,GO:0005515,GO:0005515,GO:0005515,GO:0005515
BXY_0064500	GO:0005515,GO:0005515,GO:0005515,GO:0005515,GO:0005515,GO:0005515
BXY_0064600	GO:0009190,GO:0009190,GO:0009190,GO:0009190,GO:0009190,GO:0009190,GO:0009190,GO:0009190,GO:0009190,GO:0009190,GO:0009190,GO:0016849,GO:0016849,GO:0016849,GO:0016849,GO:0016849,GO:0016849,GO:0016849,GO:0016849,GO:0016849,GO:0016849,GO:0016849,GO:0035556,GO:0035556,GO:0035556,GO:0035556,GO:0035556,GO:0035556,GO:0035556,GO:0035556,GO:0035556,GO:0035556,GO:0035556,GO:0006468,GO:0006468,GO:0006468,GO:…
BXY_0064700	GO:0005887,GO:0005887,GO:0005887,GO:0032218,GO:0032218,GO:0032218,GO:0032217,GO:0032217,GO:0032217,GO:0016020,GO:0016020,GO:0016020,GO:0016021,GO:0016021,GO:0016021
BXY_0064800	GO:0016020,GO:0016020,GO:0016021,GO:0016021
BXY_0065000	GO:0016020,GO:0016021
BXY_0065100	GO:0006821,GO:0006821,GO:0006821,GO:0006821,GO:0006821,GO:0006821,GO:0006821,GO:0006821,GO:0006821,GO:0006821,GO:0006821,GO:0006821,GO:0006821,GO:0006821,GO:0005247,GO:0005247,GO:0005247,GO:0005247,GO:0005247,GO:0005247,GO:0005247,GO:0005247,GO:0005247,GO:0005247,GO:0005247,GO:0005247,GO:0005247,GO:0005247,GO:0016020,GO:0016020,GO:0016020,GO:0016020,GO:0016020,GO:0016020,GO:0016020,GO:0016020,GO:…
BXY_0065200	GO:0006665,GO:0006665,GO:0006665,GO:0006665,GO:0006665,GO:0006665,GO:0006665,GO:0006665,GO:0006665,GO:0006665,GO:0006665,GO:0004348,GO:0004348,GO:0004348,GO:0004348,GO:0004348,GO:0004348,GO:0004348,GO:0004348,GO:0004348,GO:0004348,GO:0004348,GO:0016787,GO:0016787,GO:0016787,GO:0016787,GO:0016787,GO:0016787,GO:0016787,GO:0016787,GO:0016787,GO:0016787,GO:0016787,GO:0006629,GO:0006629,GO:0006629,GO:…
BXY_0065300	GO:0090481,GO:0090481,GO:0090481,GO:0015165,GO:0015165,GO:0015165,GO:0000139,GO:0000139,GO:0000139,GO:0016021,GO:0016021,GO:0016021,GO:0016020,GO:0016020,GO:0016020
BXY_0065400	GO:0038023,GO:0038023,GO:0038023,GO:0038023,GO:0038023,GO:0038023,GO:0016020,GO:0016020,GO:0016020,GO:0016020,GO:0016020,GO:0016020,GO:0016021,GO:0016021,GO:0016021,GO:0016021,GO:0016021,GO:0016021
BXY_0065500	GO:0016020,GO:0016020,GO:0016020,GO:0016020,GO:0016020,GO:0016020,GO:0016020,GO:0016020,GO:0016020,GO:0016020,GO:0016020,GO:0016020,GO:0016020,GO:0016020,GO:0016020,GO:0016020,GO:0016021,GO:0016021,GO:0016021,GO:0016021,GO:0016021,GO:0016021,GO:0016021,GO:0016021,GO:0016021,GO:0016021,GO:0016021,GO:0016021,GO:0016021,GO:0016021,GO:0016021,GO:0016021
BXY_0065700	GO:0006812,GO:0006812,GO:0006812,GO:0006812,GO:0006812,GO:0006812,GO:0006812,GO:0006812,GO:0006812,GO:0006812,GO:0006812,GO:0006812,GO:0006812,GO:0006812,GO:0000166,GO:0000166,GO:0000166,GO:0000166,GO:0000166,GO:0000166,GO:0000166,GO:0000166,GO:0000166,GO:0000166,GO:0000166,GO:0000166,GO:0000166,GO:0000166,GO:0016887,GO:0016887,GO:0016887,GO:0016887,GO:0016887,GO:0016887,GO:0016887,GO:0016887,GO:…
BXY_0066000	GO:0004867,GO:0004867,GO:0004867,GO:0004867,GO:0004867,GO:0004867,GO:0004867,GO:0004867,GO:0004867,GO:0004867,GO:0004867,GO:0004867,GO:0004867,GO:0004867,GO:0004867,GO:0010951,GO:0010951,GO:0010951,GO:0010951,GO:0010951,GO:0010951,GO:0010951,GO:0010951,GO:0010951,GO:0010951,GO:0010951,GO:0010951,GO:0010951,GO:0010951,GO:0010951
BXY_0066100	GO:0016020,GO:0016021
BXY_0066200	GO:0005887,GO:0005887,GO:0005887,GO:0032218,GO:0032218,GO:0032218,GO:0032217,GO:0032217,GO:0032217,GO:0016020,GO:0016020,GO:0016020,GO:0016021,GO:0016021,GO:0016021
BXY_0066300	GO:1902884,GO:1902884,GO:0030206,GO:0030206,GO:0047756,GO:0047756,GO:0008146,GO:0008146,GO:0016021,GO:0016021
BXY_0066400	GO:0022857,GO:0022857,GO:0022857,GO:0022857,GO:0055085,GO:0055085,GO:0055085,GO:0055085,GO:0016021,GO:0016021,GO:0016021,GO:0016021,GO:0016020,GO:0016020,GO:0016020,GO:0016020
BXY_0066500	GO:0016020,GO:0016021
BXY_0066700	GO:0016020,GO:0016020,GO:0016021,GO:0016021
BXY_0066900	GO:0016020,GO:0016021
BXY_0067000	GO:0016020,GO:0016021
BXY_0067100	GO:0016020,GO:0016021
BXY_0067400	GO:0070588,GO:0070588,GO:0070588,GO:0070588,GO:0070588,GO:0070588,GO:0070588,GO:0070588,GO:0070588,GO:0070588,GO:0070588,GO:0070588,GO:0070588,GO:0070588,GO:0070588,GO:0070588,GO:0070588,GO:0005388,GO:0005388,GO:0005388,GO:0005388,GO:0005388,GO:0005388,GO:0005388,GO:0005388,GO:0005388,GO:0005388,GO:0005388,GO:0005388,GO:0005388,GO:0005388,GO:0005388,GO:0005388,GO:0005388,GO:0000166,GO:0000166,GO:…
BXY_0067600	GO:0006817,GO:0006817,GO:0005315,GO:0005315,GO:0016020,GO:0016020,GO:0016021,GO:0016021,GO:0055085,GO:0055085
BXY_0067700	GO:0008083,GO:0008083,GO:0008083,GO:0008083,GO:0008083,GO:0008083,GO:0008083,GO:0010469,GO:0010469,GO:0010469,GO:0010469,GO:0010469,GO:0010469,GO:0010469,GO:0005576,GO:0005576,GO:0005576,GO:0005576,GO:0005576,GO:0005576,GO:0005576
BXY_0067800	GO:0016020,GO:0016021
BXY_0068000	GO:0016020,GO:0016020,GO:0016021,GO:0016021,GO:0006811,GO:0006811,GO:1902476,GO:1902476,GO:0005886,GO:0005886,GO:0005254,GO:0005254,GO:0006821,GO:0006821,GO:0034707,GO:0034707
BXY_0068100	GO:0016020,GO:0016021
BXY_0068400	GO:0006355,GO:0006355,GO:0006355,GO:0006355,GO:0006355,GO:0043565,GO:0043565,GO:0043565,GO:0043565,GO:0043565,GO:0003677,GO:0003677,GO:0003677,GO:0003677,GO:0003677,GO:0005634,GO:0005634,GO:0005634,GO:0005634,GO:0005634,GO:0046872,GO:0046872,GO:0046872,GO:0046872,GO:0046872
BXY_0068500	GO:0016746,GO:0016746,GO:0016020,GO:0016020,GO:0016021,GO:0016021
BXY_0068800	GO:0016616,GO:0016616,GO:0016616,GO:0051287,GO:0051287,GO:0051287,GO:0055114,GO:0055114,GO:0055114,GO:0016491,GO:0016491,GO:0016491
BXY_0069100	GO:0006081,GO:0006081,GO:0006081,GO:0006081,GO:0006081,GO:0006081,GO:0006081,GO:0016620,GO:0016620,GO:0016620,GO:0016620,GO:0016620,GO:0016620,GO:0016620,GO:0055114,GO:0055114,GO:0055114,GO:0055114,GO:0055114,GO:0055114,GO:0055114,GO:0016491,GO:0016491,GO:0016491,GO:0016491,GO:0016491,GO:0016491,GO:0016491
BXY_0069300	GO:0016020,GO:0016021
BXY_0069400	GO:0006508,GO:0006508,GO:0006508,GO:0006508,GO:0006508,GO:0008234,GO:0008234,GO:0008234,GO:0008234,GO:0008234
BXY_0069500	GO:0005615,GO:0005615,GO:0005615
BXY_0069600	GO:0060271,GO:0060271,GO:0060271,GO:0060271,GO:0060271,GO:0060271,GO:0060271,GO:0060271,GO:0060271,GO:0060271,GO:0060271,GO:0060271,GO:0060271,GO:0060271,GO:0060271,GO:0060271,GO:0060271,GO:0060271,GO:0060271,GO:0005516,GO:0005516,GO:0005516,GO:0005516,GO:0005516,GO:0005516,GO:0005516,GO:0005516,GO:0005516,GO:0005516,GO:0005516,GO:0005516,GO:0005516,GO:0005516,GO:0005516,GO:0005516,GO:0005516,GO:…
BXY_0069700	GO:0016020,GO:0016021
BXY_0069800	GO:0016788,GO:0016788,GO:0016788,GO:0016788,GO:0006629,GO:0006629,GO:0006629,GO:0006629,GO:0016787,GO:0016787,GO:0016787,GO:0016787,GO:0016042,GO:0016042,GO:0016042,GO:0016042
BXY_0069900	GO:0006355,GO:0006355,GO:0006355,GO:0006355,GO:0043565,GO:0043565,GO:0043565,GO:0043565,GO:0003700,GO:0003700,GO:0003700,GO:0003700,GO:0005634,GO:0005634,GO:0005634,GO:0005634,GO:0008270,GO:0008270,GO:0008270,GO:0008270,GO:0003677,GO:0003677,GO:0003677,GO:0003677,GO:0046872,GO:0046872,GO:0046872,GO:0046872,GO:0006351,GO:0006351,GO:0006351,GO:0006351
BXY_0070000	GO:0006355,GO:0006355,GO:0006355,GO:0043565,GO:0043565,GO:0043565,GO:0003700,GO:0003700,GO:0003700,GO:0005634,GO:0005634,GO:0005634,GO:0008270,GO:0008270,GO:0008270,GO:0003677,GO:0003677,GO:0003677,GO:0006351,GO:0006351,GO:0006351
BXY_0070100	GO:0006355,GO:0006355,GO:0006355,GO:0006355,GO:0006355,GO:0043565,GO:0043565,GO:0043565,GO:0043565,GO:0043565,GO:0003700,GO:0003700,GO:0003700,GO:0003700,GO:0003700,GO:0005634,GO:0005634,GO:0005634,GO:0005634,GO:0005634,GO:0008270,GO:0008270,GO:0008270,GO:0008270,GO:0008270,GO:0003677,GO:0003677,GO:0003677,GO:0003677,GO:0003677,GO:0046872,GO:0046872,GO:0046872,GO:0046872,GO:0046872,GO:0006351,GO:…
BXY_0070200	GO:0016491,GO:0016491,GO:0016491,GO:0016491,GO:0016491,GO:0016491,GO:0016491,GO:0016491,GO:0055114,GO:0055114,GO:0055114,GO:0055114,GO:0055114,GO:0055114,GO:0055114,GO:0055114,GO:0046872,GO:0046872,GO:0046872,GO:0046872,GO:0046872,GO:0046872,GO:0046872,GO:0046872
BXY_0070300	GO:0005856,GO:0005856,GO:0005856,GO:0005856
BXY_0070400	GO:0016020,GO:0016020,GO:0016021,GO:0016021
BXY_0070500	GO:0016020,GO:0016020,GO:0016021,GO:0016021
BXY_0070700	GO:0016316,GO:0036092
BXY_0070800	GO:0046872,GO:0046872,GO:0046872,GO:0046872,GO:0046872,GO:0046872,GO:0046872,GO:0046872,GO:0046872
BXY_0070900	GO:0008270,GO:0008270,GO:0008270,GO:0008270,GO:0008270,GO:0008270,GO:0008270,GO:0008270,GO:0008270,GO:0008270,GO:0008270,GO:0008270,GO:0008270,GO:0008270,GO:0046872,GO:0046872,GO:0046872,GO:0046872,GO:0046872,GO:0046872,GO:0046872,GO:0046872,GO:0046872,GO:0046872,GO:0046872,GO:0046872,GO:0046872,GO:0046872
BXY_0071100	GO:0005615,GO:0005615,GO:0005615
BXY_0071500	GO:0008023
BXY_0071700	GO:0070840,GO:0070840,GO:0070840,GO:0070840,GO:0008093,GO:0008093,GO:0008093,GO:0008093
BXY_0071800	GO:0004995,GO:0004995,GO:0004995,GO:0004995,GO:0004995,GO:0004995,GO:0004995,GO:0004995,GO:0004995,GO:0004995,GO:0004995,GO:0004995,GO:0004995,GO:0004995,GO:0005886,GO:0005886,GO:0005886,GO:0005886,GO:0005886,GO:0005886,GO:0005886,GO:0005886,GO:0005886,GO:0005886,GO:0005886,GO:0005886,GO:0005886,GO:0005886,GO:0016021,GO:0016021,GO:0016021,GO:0016021,GO:0016021,GO:0016021,GO:0016021,GO:0016021,GO:…
BXY_0071900	GO:0006355,GO:0006355,GO:0006355,GO:0006355,GO:0006355,GO:0006355,GO:0006355,GO:0006355,GO:0006355,GO:0006355,GO:0043565,GO:0043565,GO:0043565,GO:0043565,GO:0043565,GO:0043565,GO:0043565,GO:0043565,GO:0043565,GO:0043565,GO:0003700,GO:0003700,GO:0003700,GO:0003700,GO:0003700,GO:0003700,GO:0003700,GO:0003700,GO:0003700,GO:0003700,GO:0003677,GO:0003677,GO:0003677,GO:0003677,GO:0003677,GO:0003677,GO:…
BXY_0072000	GO:0006355,GO:0006355,GO:0006355,GO:0006355,GO:0006355,GO:0006355,GO:0043565,GO:0043565,GO:0043565,GO:0043565,GO:0043565,GO:0043565,GO:0003677,GO:0003677,GO:0003677,GO:0003677,GO:0003677,GO:0003677,GO:0005634,GO:0005634,GO:0005634,GO:0005634,GO:0005634,GO:0005634,GO:0046872,GO:0046872,GO:0046872,GO:0046872,GO:0046872,GO:0046872
BXY_0072400	GO:0006355,GO:0006355,GO:0006355,GO:0006355,GO:0006355,GO:0006355,GO:0006355,GO:0006355,GO:0006355,GO:0006355,GO:0006355,GO:0006355,GO:0006355,GO:0043565,GO:0043565,GO:0043565,GO:0043565,GO:0043565,GO:0043565,GO:0043565,GO:0043565,GO:0043565,GO:0043565,GO:0043565,GO:0043565,GO:0043565,GO:0003700,GO:0003700,GO:0003700,GO:0003700,GO:0003700,GO:0003700,GO:0003700,GO:0003700,GO:0003700,GO:0003700,GO:…
BXY_0072500	GO:0016021,GO:0016020
BXY_0072600	GO:0003924,GO:0003924,GO:0003924,GO:0003924,GO:0005525,GO:0005525,GO:0005525,GO:0005525,GO:0016020,GO:0016020,GO:0016020,GO:0016020,GO:0016021,GO:0016021,GO:0016021,GO:0016021,GO:0000166,GO:0000166,GO:0000166,GO:0000166
BXY_0072900	GO:0045454,GO:0045454,GO:0045454,GO:0005623,GO:0005623,GO:0005623
BXY_0073100	GO:0006486,GO:0006486,GO:0008378,GO:0008378,GO:0016020,GO:0016020,GO:0016021,GO:0016021,GO:0000139,GO:0000139,GO:0005794,GO:0005794,GO:0016740,GO:0016740,GO:0016757,GO:0016757
BXY_0073200	GO:0016020,GO:0016021
BXY_0073400	GO:0020037,GO:0020037,GO:0020037,GO:0020037,GO:0020037,GO:0020037,GO:0020037,GO:0020037,GO:0020037,GO:0020037,GO:0020037,GO:0020037,GO:0020037,GO:0020037,GO:0020037,GO:0020037,GO:0020037,GO:0016705,GO:0016705,GO:0016705,GO:0016705,GO:0016705,GO:0016705,GO:0016705,GO:0016705,GO:0016705,GO:0016705,GO:0016705,GO:0016705,GO:0016705,GO:0016705,GO:0016705,GO:0016705,GO:0016705,GO:0005506,GO:0005506,GO:…
BXY_0073500	GO:0016020,GO:0016021
BXY_0073600	GO:0016020,GO:0016020,GO:0016021,GO:0016021,GO:0006811,GO:0006811,GO:1902476,GO:1902476,GO:0005886,GO:0005886,GO:0005254,GO:0005254,GO:0006821,GO:0006821,GO:0034707,GO:0034707
BXY_0073700	GO:0016020,GO:0016021
BXY_0073800	GO:0055114,GO:0055114,GO:0055114
BXY_0074300	GO:0005886,GO:0005886,GO:0005886,GO:0005886,GO:0005886,GO:0005886,GO:0005886,GO:0005886,GO:0005886,GO:0005886,GO:0005886,GO:0005886,GO:0005886,GO:0005886,GO:0005886,GO:0005886,GO:0005886,GO:0005886,GO:0005886,GO:0005886,GO:0005886,GO:0005886,GO:0005886,GO:0005886,GO:0005886,GO:0005886,GO:0005886,GO:0005886,GO:0005886,GO:0005886,GO:0005886,GO:0005886,GO:0005886,GO:0005886,GO:0005886,GO:0005886,GO:…
BXY_0074500	GO:0016021,GO:0016021,GO:0016021,GO:0016021,GO:0016021,GO:0016021,GO:0007186,GO:0007186,GO:0007186,GO:0007186,GO:0007186,GO:0007186,GO:0004930,GO:0004930,GO:0004930,GO:0004930,GO:0004930,GO:0004930,GO:0016020,GO:0016020,GO:0016020,GO:0016020,GO:0016020,GO:0016020
BXY_0074600	GO:0020037,GO:0020037,GO:0020037,GO:0020037,GO:0020037,GO:0020037,GO:0020037,GO:0020037,GO:0020037,GO:0020037,GO:0020037,GO:0020037,GO:0020037,GO:0020037,GO:0020037,GO:0020037,GO:0020037,GO:0016705,GO:0016705,GO:0016705,GO:0016705,GO:0016705,GO:0016705,GO:0016705,GO:0016705,GO:0016705,GO:0016705,GO:0016705,GO:0016705,GO:0016705,GO:0016705,GO:0016705,GO:0016705,GO:0016705,GO:0005506,GO:0005506,GO:…
BXY_0074700	GO:0016758,GO:0016740
BXY_0075100	GO:0042302,GO:0042302,GO:0042302,GO:0016020,GO:0016020,GO:0016020,GO:0016021,GO:0016021,GO:0016021
BXY_0075200	GO:0004855,GO:0004855,GO:0004855,GO:0004855,GO:0004855,GO:0004855,GO:0004855,GO:0004855,GO:0004855,GO:0004855,GO:0004855,GO:0004855,GO:0004855,GO:0004855,GO:0004855,GO:0004855,GO:0004855,GO:0004855,GO:0004855,GO:0004855,GO:0004854,GO:0004854,GO:0004854,GO:0004854,GO:0004854,GO:0004854,GO:0004854,GO:0004854,GO:0004854,GO:0004854,GO:0004854,GO:0004854,GO:0004854,GO:0004854,GO:0004854,GO:0004854,GO:…
BXY_0075300	GO:0050661,GO:0050661,GO:0050661,GO:0050661,GO:0050661,GO:0050661,GO:0050661,GO:0050661,GO:0050661,GO:0050661,GO:0050661,GO:0050661,GO:0050661,GO:0050661,GO:0050661,GO:0050661,GO:0050661,GO:0050661,GO:0050661,GO:0050661,GO:0050661,GO:0050661,GO:0050661,GO:0050661,GO:0004499,GO:0004499,GO:0004499,GO:0004499,GO:0004499,GO:0004499,GO:0004499,GO:0004499,GO:0004499,GO:0004499,GO:0004499,GO:0004499,GO:…
BXY_0075500	GO:0007606,GO:0016021,GO:0016020
BXY_0075700	GO:0005515,GO:0005515,GO:0005515,GO:0005515,GO:0005515,GO:0005515,GO:0005515,GO:0005515,GO:0005515,GO:0005515,GO:0005515,GO:0005515,GO:0005515,GO:0005515,GO:0005515,GO:0005515,GO:0005515,GO:0005515,GO:0005515,GO:0005515,GO:0005515,GO:0005515,GO:0005515,GO:0005515,GO:0005515,GO:0005515,GO:0005515,GO:0005515,GO:0005515,GO:0005515,GO:0005515,GO:0005515,GO:0005515,GO:0005515,GO:0005515,GO:0005515,GO:…
BXY_0075800	GO:0016491,GO:0016491,GO:0016491,GO:0016491,GO:0016491,GO:0016491,GO:0016491,GO:0016491,GO:0016491,GO:0016491,GO:0016491,GO:0016491,GO:0016491,GO:0016491,GO:0016491,GO:0016491,GO:0016491,GO:0055114,GO:0055114,GO:0055114,GO:0055114,GO:0055114,GO:0055114,GO:0055114,GO:0055114,GO:0055114,GO:0055114,GO:0055114,GO:0055114,GO:0055114,GO:0055114,GO:0055114,GO:0055114,GO:0055114,GO:0046872,GO:0046872,GO:…
BXY_0075900	GO:0016300,GO:0016300,GO:0016300,GO:0016300,GO:0016300,GO:0016300,GO:0030488,GO:0030488,GO:0030488,GO:0030488,GO:0030488,GO:0030488,GO:0002098,GO:0002098,GO:0002098,GO:0002098,GO:0002098,GO:0002098,GO:0008168,GO:0008168,GO:0008168,GO:0008168,GO:0008168,GO:0008168,GO:0055114,GO:0055114,GO:0055114,GO:0055114,GO:0055114,GO:0055114,GO:0016491,GO:0016491,GO:0016491,GO:0016491,GO:0016491,GO:0016491
BXY_0076000	GO:0004190,GO:0004190,GO:0004190,GO:0004190,GO:0004190,GO:0004190,GO:0004190,GO:0004190,GO:0004190,GO:0004190,GO:0004190,GO:0006508,GO:0006508,GO:0006508,GO:0006508,GO:0006508,GO:0006508,GO:0006508,GO:0006508,GO:0006508,GO:0006508,GO:0006508
BXY_0076100	GO:1902884,GO:1902884,GO:1902884,GO:0030206,GO:0030206,GO:0030206,GO:0047756,GO:0047756,GO:0047756,GO:0008146,GO:0008146,GO:0008146,GO:0016021,GO:0016021,GO:0016021
BXY_0076200	GO:0003993,GO:0003993,GO:0003993,GO:0003993,GO:0003993,GO:0003993,GO:0003993,GO:0003993,GO:0046872,GO:0046872,GO:0046872,GO:0046872,GO:0046872,GO:0046872,GO:0046872,GO:0046872,GO:0016787,GO:0016787,GO:0016787,GO:0016787,GO:0016787,GO:0016787,GO:0016787,GO:0016787,GO:0005515,GO:0005515,GO:0005515,GO:0005515,GO:0005515,GO:0005515,GO:0005515,GO:0005515,GO:0016311,GO:0016311,GO:0016311,GO:0016311,GO:…
BXY_0076300	GO:0004190,GO:0004190,GO:0004190,GO:0004190,GO:0004190,GO:0004190,GO:0004190,GO:0004190,GO:0004190,GO:0004190,GO:0004190,GO:0004190,GO:0006508,GO:0006508,GO:0006508,GO:0006508,GO:0006508,GO:0006508,GO:0006508,GO:0006508,GO:0006508,GO:0006508,GO:0006508,GO:0006508,GO:0016787,GO:0016787,GO:0016787,GO:0016787,GO:0016787,GO:0016787,GO:0016787,GO:0016787,GO:0016787,GO:0016787,GO:0016787,GO:0016787,GO:…
BXY_0076500	GO:0020037,GO:0020037,GO:0020037,GO:0020037,GO:0020037,GO:0020037,GO:0020037,GO:0020037,GO:0020037,GO:0020037,GO:0020037,GO:0020037,GO:0020037,GO:0020037,GO:0020037,GO:0016705,GO:0016705,GO:0016705,GO:0016705,GO:0016705,GO:0016705,GO:0016705,GO:0016705,GO:0016705,GO:0016705,GO:0016705,GO:0016705,GO:0016705,GO:0016705,GO:0016705,GO:0005506,GO:0005506,GO:0005506,GO:0005506,GO:0005506,GO:0005506,GO:…
BXY_0076600	GO:0020037,GO:0020037,GO:0020037,GO:0020037,GO:0020037,GO:0020037,GO:0020037,GO:0020037,GO:0020037,GO:0020037,GO:0020037,GO:0020037,GO:0020037,GO:0020037,GO:0020037,GO:0016705,GO:0016705,GO:0016705,GO:0016705,GO:0016705,GO:0016705,GO:0016705,GO:0016705,GO:0016705,GO:0016705,GO:0016705,GO:0016705,GO:0016705,GO:0016705,GO:0016705,GO:0005506,GO:0005506,GO:0005506,GO:0005506,GO:0005506,GO:0005506,GO:…
BXY_0076900	GO:0004639,GO:0004639,GO:0004639,GO:0004639,GO:0004639,GO:0004639,GO:0004639,GO:0004639,GO:0006189,GO:0006189,GO:0006189,GO:0006189,GO:0006189,GO:0006189,GO:0006189,GO:0006189,GO:0006164,GO:0006164,GO:0006164,GO:0006164,GO:0006164,GO:0006164,GO:0006164,GO:0006164
BXY_0077000	GO:0046872,GO:0046872,GO:0046872,GO:0046872
BXY_0077200	GO:0017150,GO:0017150,GO:0017150,GO:0017150,GO:0017150,GO:0017150,GO:0017150,GO:0046872,GO:0046872,GO:0046872,GO:0046872,GO:0046872,GO:0046872,GO:0046872,GO:0055114,GO:0055114,GO:0055114,GO:0055114,GO:0055114,GO:0055114,GO:0055114,GO:0050660,GO:0050660,GO:0050660,GO:0050660,GO:0050660,GO:0050660,GO:0050660,GO:0008033,GO:0008033,GO:0008033,GO:0008033,GO:0008033,GO:0008033,GO:0008033,GO:0003824,GO:…
BXY_0077400	GO:0045454,GO:0045454,GO:0045454,GO:0005623,GO:0005623,GO:0005623
BXY_0077600	GO:0016787,GO:0016787
BXY_0077900	GO:0016020,GO:0016020,GO:0016021,GO:0016021
BXY_0078500	GO:0016020,GO:0016021
BXY_0078700	GO:0005262,GO:0005262,GO:0005262,GO:0070588,GO:0070588,GO:0070588,GO:0016020,GO:0016020,GO:0016020
BXY_0078800	GO:0005515,GO:0005515,GO:0005515
BXY_0078900	GO:0005737,GO:0005737,GO:0005737,GO:0005737,GO:0005515,GO:0005515,GO:0005515,GO:0005515
BXY_0079000	GO:0071557,GO:0071557,GO:0071557,GO:0071557,GO:0071557,GO:0071557,GO:0071558,GO:0071558,GO:0071558,GO:0071558,GO:0071558,GO:0071558,GO:0010468,GO:0010468,GO:0010468,GO:0010468,GO:0010468,GO:0010468,GO:0046872,GO:0046872,GO:0046872,GO:0046872,GO:0046872,GO:0046872,GO:0005515,GO:0005515,GO:0005515,GO:0005515,GO:0005515,GO:0005515
BXY_0079200	GO:0016020,GO:0016021
BXY_0079400	GO:0042626,GO:0042626,GO:0042626,GO:0042626,GO:0042626,GO:0042626,GO:0042626,GO:0042626,GO:0042626,GO:0042626,GO:0042626,GO:0042626,GO:0042626,GO:0042626,GO:0042626,GO:0042626,GO:0042626,GO:0042626,GO:0016887,GO:0016887,GO:0016887,GO:0016887,GO:0016887,GO:0016887,GO:0016887,GO:0016887,GO:0016887,GO:0016887,GO:0016887,GO:0016887,GO:0016887,GO:0016887,GO:0016887,GO:0016887,GO:0016887,GO:0016887,GO:…
BXY_0079500	GO:0042626,GO:0042626,GO:0042626,GO:0042626,GO:0042626,GO:0042626,GO:0042626,GO:0042626,GO:0042626,GO:0042626,GO:0042626,GO:0042626,GO:0042626,GO:0042626,GO:0042626,GO:0042626,GO:0042626,GO:0016887,GO:0016887,GO:0016887,GO:0016887,GO:0016887,GO:0016887,GO:0016887,GO:0016887,GO:0016887,GO:0016887,GO:0016887,GO:0016887,GO:0016887,GO:0016887,GO:0016887,GO:0016887,GO:0016887,GO:0055085,GO:0055085,GO:…
BXY_0079600	GO:0003677,GO:0003677,GO:0003677,GO:0003677,GO:0005634,GO:0005634,GO:0005634,GO:0005634
BXY_0079700	GO:0006402,GO:0006402,GO:0006402,GO:0030014,GO:0030014,GO:0030014
BXY_0079800	GO:0046540,GO:0046540,GO:0046540,GO:0000398,GO:0000398,GO:0000398
BXY_0080100	GO:0016020,GO:0016021
BXY_0080200	GO:0016787,GO:0016787,GO:0016787,GO:0016787
BXY_0080300	GO:0016787,GO:0016787,GO:0016787,GO:0016787,GO:0016787,GO:0016787,GO:0016787,GO:0016787,GO:0016787,GO:0016787,GO:0004721,GO:0004721,GO:0004721,GO:0004721,GO:0004721,GO:0004721,GO:0004721,GO:0004721,GO:0004721,GO:0004721,GO:0006470,GO:0006470,GO:0006470,GO:0006470,GO:0006470,GO:0006470,GO:0006470,GO:0006470,GO:0006470,GO:0006470
BXY_0080400	GO:0007165
BXY_0080500	GO:0005515,GO:0005515,GO:0005515,GO:0005515,GO:0005515
BXY_0080600	GO:0016592,GO:0016592,GO:0016592,GO:0016592,GO:0016592,GO:0016592,GO:0016592,GO:0000079,GO:0000079,GO:0000079,GO:0000079,GO:0000079,GO:0000079,GO:0000079,GO:0016538,GO:0016538,GO:0016538,GO:0016538,GO:0016538,GO:0016538,GO:0016538
BXY_0080700	GO:0005215,GO:0005215,GO:0005215,GO:0005215,GO:0005215,GO:0005215,GO:0055085,GO:0055085,GO:0055085,GO:0055085,GO:0055085,GO:0055085,GO:0016021,GO:0016021,GO:0016021,GO:0016021,GO:0016021,GO:0016021,GO:0016020,GO:0016020,GO:0016020,GO:0016020,GO:0016020,GO:0016020
BXY_0080800	GO:0004089,GO:0004089,GO:0004089,GO:0004089,GO:0004089,GO:0004089,GO:0008270,GO:0008270,GO:0008270,GO:0008270,GO:0008270,GO:0008270,GO:0046872,GO:0046872,GO:0046872,GO:0046872,GO:0046872,GO:0046872
BXY_0081200	GO:0020037,GO:0020037,GO:0020037,GO:0020037,GO:0020037,GO:0020037,GO:0020037,GO:0020037,GO:0020037,GO:0020037,GO:0020037,GO:0020037,GO:0020037,GO:0020037,GO:0020037,GO:0016705,GO:0016705,GO:0016705,GO:0016705,GO:0016705,GO:0016705,GO:0016705,GO:0016705,GO:0016705,GO:0016705,GO:0016705,GO:0016705,GO:0016705,GO:0016705,GO:0016705,GO:0005506,GO:0005506,GO:0005506,GO:0005506,GO:0005506,GO:0005506,GO:…
BXY_0081400	GO:0020037,GO:0020037,GO:0020037,GO:0020037,GO:0020037,GO:0020037,GO:0020037,GO:0020037,GO:0020037,GO:0020037,GO:0020037,GO:0020037,GO:0020037,GO:0020037,GO:0020037,GO:0020037,GO:0016705,GO:0016705,GO:0016705,GO:0016705,GO:0016705,GO:0016705,GO:0016705,GO:0016705,GO:0016705,GO:0016705,GO:0016705,GO:0016705,GO:0016705,GO:0016705,GO:0016705,GO:0016705,GO:0005506,GO:0005506,GO:0005506,GO:0005506,GO:…
BXY_0081800	GO:0005667,GO:0005667,GO:0005667,GO:0005667,GO:0005667,GO:0005667,GO:0046983,GO:0046983,GO:0046983,GO:0046983,GO:0046983,GO:0046983,GO:0006355,GO:0006355,GO:0006355,GO:0006355,GO:0006355,GO:0006355,GO:0003700,GO:0003700,GO:0003700,GO:0003700,GO:0003700,GO:0003700,GO:0003677,GO:0003677,GO:0003677,GO:0003677,GO:0003677,GO:0003677,GO:0005634,GO:0005634,GO:0005634,GO:0005634,GO:0005634,GO:0005634
BXY_0081900	GO:0016020,GO:0016021
BXY_0082000	GO:0016020,GO:0016021
BXY_0082100	GO:0006013,GO:0006013,GO:0006013,GO:0006013,GO:0006013,GO:0006013,GO:0006013,GO:0006013,GO:0004559,GO:0004559,GO:0004559,GO:0004559,GO:0004559,GO:0004559,GO:0004559,GO:0004559,GO:0030246,GO:0030246,GO:0030246,GO:0030246,GO:0030246,GO:0030246,GO:0030246,GO:0030246,GO:0005975,GO:0005975,GO:0005975,GO:0005975,GO:0005975,GO:0005975,GO:0005975,GO:0005975,GO:0003824,GO:0003824,GO:0003824,GO:0003824,GO:…
BXY_0082200	GO:0055085,GO:0055085,GO:0055085,GO:0055085,GO:0055085,GO:0016021,GO:0016021,GO:0016021,GO:0016021,GO:0016021,GO:0016020,GO:0016020,GO:0016020,GO:0016020,GO:0016020
BXY_0082300	GO:0016020,GO:0016021
BXY_0082400	GO:0016020,GO:0016021
BXY_0082600	GO:0004713,GO:0004713,GO:0004713,GO:0004713,GO:0004713,GO:0004713,GO:0004713,GO:0004713,GO:0004713,GO:0004713,GO:0006468,GO:0006468,GO:0006468,GO:0006468,GO:0006468,GO:0006468,GO:0006468,GO:0006468,GO:0006468,GO:0006468,GO:0004672,GO:0004672,GO:0004672,GO:0004672,GO:0004672,GO:0004672,GO:0004672,GO:0004672,GO:0004672,GO:0004672,GO:0005524,GO:0005524,GO:0005524,GO:0005524,GO:0005524,GO:0005524,GO:…
BXY_0082800	GO:0016020,GO:0016021
BXY_0083100	GO:0016020,GO:0016020,GO:0016020,GO:0016021,GO:0016021,GO:0016021
BXY_0083200	GO:0016020,GO:0016020,GO:0016020,GO:0016021,GO:0016021,GO:0016021
BXY_0083400	GO:0006120,GO:0006120,GO:0006120,GO:0005747,GO:0005747,GO:0005747
BXY_0083600	GO:0016592,GO:0003712,GO:0006357
BXY_0083700	GO:0016020,GO:0016021
BXY_0083800	GO:0004190,GO:0004190,GO:0004190,GO:0004190,GO:0004190,GO:0004190,GO:0004190,GO:0004190,GO:0004190,GO:0004190,GO:0004190,GO:0006508,GO:0006508,GO:0006508,GO:0006508,GO:0006508,GO:0006508,GO:0006508,GO:0006508,GO:0006508,GO:0006508,GO:0006508,GO:0016787,GO:0016787,GO:0016787,GO:0016787,GO:0016787,GO:0016787,GO:0016787,GO:0016787,GO:0016787,GO:0016787,GO:0016787,GO:0008233,GO:0008233,GO:0008233,GO:…
BXY_0084000	GO:0016020,GO:0016020,GO:0016020,GO:0016020,GO:0016020,GO:0016020,GO:0016020,GO:0016020,GO:0016021,GO:0016021,GO:0016021,GO:0016021,GO:0016021,GO:0016021,GO:0016021,GO:0016021,GO:0006811,GO:0006811,GO:0006811,GO:0006811,GO:0006811,GO:0006811,GO:0006811,GO:0006811,GO:0005886,GO:0005886,GO:0005886,GO:0005886,GO:0005886,GO:0005886,GO:0005886,GO:0005886,GO:0005921,GO:0005921,GO:0005921,GO:0005921,GO:…
BXY_0084200	GO:0016020,GO:0016021
BXY_0084400	GO:0016020,GO:0016021
BXY_0084500	GO:0008270,GO:0008270,GO:0008270,GO:0008270,GO:0016020,GO:0016020,GO:0016020,GO:0016020,GO:0016021,GO:0016021,GO:0016021,GO:0016021,GO:0046872,GO:0046872,GO:0046872,GO:0046872
BXY_0084600	GO:0016021,GO:0016020
BXY_0084900	GO:0016592,GO:0003712,GO:0006357
BXY_0085900	GO:0042302,GO:0042302,GO:0042302,GO:0042302,GO:0016020,GO:0016020,GO:0016020,GO:0016020,GO:0016021,GO:0016021,GO:0016021,GO:0016021
BXY_0086000	GO:0003824,GO:0003824
BXY_0086400	GO:0016020,GO:0016021
BXY_0086500	GO:0016020,GO:0016020,GO:0016021,GO:0016021
BXY_0086800	GO:0005509,GO:0005509,GO:0005509,GO:0005509,GO:0005509,GO:0005509,GO:0005509,GO:0005509,GO:0005509,GO:0005509,GO:0005509,GO:0005509,GO:0005509,GO:0005509,GO:0005509,GO:0005509,GO:0005509,GO:0005509,GO:0005509,GO:0005509,GO:0005509,GO:0005509,GO:0005509,GO:0005509,GO:0005509,GO:0005509,GO:0005509,GO:0005509,GO:0005509,GO:0005509,GO:0005509,GO:0005509,GO:0005509,GO:0005509,GO:0005509,GO:0005509,GO:…
BXY_0087000	GO:0016020,GO:0016021
BXY_0087100	GO:0022857,GO:0022857,GO:0022857,GO:0022857,GO:0022857,GO:0022857,GO:0022857,GO:0022857,GO:0022857,GO:0022857,GO:0022857,GO:0022857,GO:0022857,GO:0022857,GO:0005215,GO:0005215,GO:0005215,GO:0005215,GO:0005215,GO:0005215,GO:0005215,GO:0005215,GO:0005215,GO:0005215,GO:0005215,GO:0005215,GO:0005215,GO:0005215,GO:0016020,GO:0016020,GO:0016020,GO:0016020,GO:0016020,GO:0016020,GO:0016020,GO:0016020,GO:…
BXY_0087200	GO:0022857,GO:0022857,GO:0022857,GO:0022857,GO:0022857,GO:0022857,GO:0022857,GO:0022857,GO:0022857,GO:0022857,GO:0022857,GO:0022857,GO:0022857,GO:0005215,GO:0005215,GO:0005215,GO:0005215,GO:0005215,GO:0005215,GO:0005215,GO:0005215,GO:0005215,GO:0005215,GO:0005215,GO:0005215,GO:0005215,GO:0016020,GO:0016020,GO:0016020,GO:0016020,GO:0016020,GO:0016020,GO:0016020,GO:0016020,GO:0016020,GO:0016020,GO:…
BXY_0087400	GO:0006468,GO:0006468,GO:0006468,GO:0006468,GO:0006468,GO:0006468,GO:0006468,GO:0006468,GO:0006468,GO:0006468,GO:0004672,GO:0004672,GO:0004672,GO:0004672,GO:0004672,GO:0004672,GO:0004672,GO:0004672,GO:0004672,GO:0004672,GO:0005524,GO:0005524,GO:0005524,GO:0005524,GO:0005524,GO:0005524,GO:0005524,GO:0005524,GO:0005524,GO:0005524,GO:0000166,GO:0000166,GO:0000166,GO:0000166,GO:0000166,GO:0000166,GO:…
BXY_0087500	GO:0004713,GO:0004713,GO:0004713,GO:0004713,GO:0004713,GO:0004713,GO:0004713,GO:0004713,GO:0004713,GO:0004713,GO:0004713,GO:0004713,GO:0004713,GO:0004713,GO:0004713,GO:0004713,GO:0004713,GO:0004713,GO:0004713,GO:0004713,GO:0004713,GO:0004713,GO:0006468,GO:0006468,GO:0006468,GO:0006468,GO:0006468,GO:0006468,GO:0006468,GO:0006468,GO:0006468,GO:0006468,GO:0006468,GO:0006468,GO:0006468,GO:0006468,GO:…
BXY_0087600	GO:0016020,GO:0016021
BXY_0087800	GO:0016020,GO:0016020,GO:0016020,GO:0016020,GO:0016020,GO:0016020,GO:0016020,GO:0055085,GO:0055085,GO:0055085,GO:0055085,GO:0055085,GO:0055085,GO:0055085,GO:0008271,GO:0008271,GO:0008271,GO:0008271,GO:0008271,GO:0008271,GO:0008271,GO:0008272,GO:0008272,GO:0008272,GO:0008272,GO:0008272,GO:0008272,GO:0008272,GO:0015116,GO:0015116,GO:0015116,GO:0015116,GO:0015116,GO:0015116,GO:0015116,GO:0016021,GO:…
BXY_0088000	GO:0055085,GO:0055085,GO:0055085,GO:0055085,GO:0055085,GO:0016021,GO:0016021,GO:0016021,GO:0016021,GO:0016021,GO:0016020,GO:0016020,GO:0016020,GO:0016020,GO:0016020
BXY_0088100	GO:0006030,GO:0006030,GO:0006030,GO:0006030,GO:0006030,GO:0006030,GO:0006030,GO:0006030,GO:0006030,GO:0006030,GO:0006030,GO:0006030,GO:0006030,GO:0006030,GO:0008061,GO:0008061,GO:0008061,GO:0008061,GO:0008061,GO:0008061,GO:0008061,GO:0008061,GO:0008061,GO:0008061,GO:0008061,GO:0008061,GO:0008061,GO:0008061
BXY_0088200	GO:0055085,GO:0055085,GO:0055085,GO:0055085,GO:0055085,GO:0016021,GO:0016021,GO:0016021,GO:0016021,GO:0016021,GO:0016020,GO:0016020,GO:0016020,GO:0016020,GO:0016020
BXY_0088300	GO:0016020,GO:0016021
BXY_0088400	GO:0016020,GO:0016021
BXY_0088500	GO:0016020,GO:0016021
BXY_0088600	GO:0016020,GO:0016021
BXY_0088700	GO:0016020,GO:0016021
BXY_0088800	GO:0007606,GO:0016021,GO:0016020
BXY_0088900	GO:0006508,GO:0006508,GO:0006508,GO:0006508,GO:0006508,GO:0006508,GO:0006508,GO:0006508,GO:0006508,GO:0006508,GO:0008234,GO:0008234,GO:0008234,GO:0008234,GO:0008234,GO:0008234,GO:0008234,GO:0008234,GO:0008234,GO:0008234
BXY_0089000	GO:0016020,GO:0016021
BXY_0089100	GO:0016020,GO:0016021
BXY_0089400	GO:0016020,GO:0016021
BXY_0089500	GO:0055085,GO:0055085,GO:0055085,GO:0055085,GO:0016021,GO:0016021,GO:0016021,GO:0016021,GO:0016020,GO:0016020,GO:0016020,GO:0016020
BXY_0089600	GO:0055085,GO:0055085,GO:0055085,GO:0055085,GO:0016021,GO:0016021,GO:0016021,GO:0016021,GO:0016020,GO:0016020,GO:0016020,GO:0016020
BXY_0089700	GO:0016020,GO:0016021
BXY_0089900	GO:0055085,GO:0055085,GO:0055085,GO:0055085,GO:0016021,GO:0016021,GO:0016021,GO:0016021,GO:0016020,GO:0016020,GO:0016020,GO:0016020
BXY_0090000	GO:0004735,GO:0004735,GO:0004735,GO:0004735,GO:0004735,GO:0004735,GO:0004735,GO:0006561,GO:0006561,GO:0006561,GO:0006561,GO:0006561,GO:0006561,GO:0006561,GO:0055114,GO:0055114,GO:0055114,GO:0055114,GO:0055114,GO:0055114,GO:0055114
BXY_0090200	GO:0006508,GO:0006508,GO:0006508,GO:0006508,GO:0006508,GO:0004190,GO:0004190,GO:0004190,GO:0004190,GO:0004190
BXY_0090300	GO:0006508,GO:0006508,GO:0006508,GO:0006508,GO:0006508,GO:0004190,GO:0004190,GO:0004190,GO:0004190,GO:0004190
BXY_0090400	GO:0004190,GO:0004190,GO:0004190,GO:0004190,GO:0004190,GO:0004190,GO:0004190,GO:0004190,GO:0004190,GO:0004190,GO:0004190,GO:0004190,GO:0006508,GO:0006508,GO:0006508,GO:0006508,GO:0006508,GO:0006508,GO:0006508,GO:0006508,GO:0006508,GO:0006508,GO:0006508,GO:0006508,GO:0016787,GO:0016787,GO:0016787,GO:0016787,GO:0016787,GO:0016787,GO:0016787,GO:0016787,GO:0016787,GO:0016787,GO:0016787,GO:0016787,GO:…
BXY_0090600	GO:0004190,GO:0004190,GO:0004190,GO:0004190,GO:0004190,GO:0004190,GO:0004190,GO:0006508,GO:0006508,GO:0006508,GO:0006508,GO:0006508,GO:0006508,GO:0006508
BXY_0090800	GO:0004190,GO:0004190,GO:0004190,GO:0004190,GO:0004190,GO:0004190,GO:0004190,GO:0004190,GO:0004190,GO:0004190,GO:0004190,GO:0004190,GO:0004190,GO:0004190,GO:0004190,GO:0004190,GO:0004190,GO:0006508,GO:0006508,GO:0006508,GO:0006508,GO:0006508,GO:0006508,GO:0006508,GO:0006508,GO:0006508,GO:0006508,GO:0006508,GO:0006508,GO:0006508,GO:0006508,GO:0006508,GO:0006508,GO:0006508,GO:0016787,GO:0016787,GO:…
BXY_0090900	GO:0004190,GO:0004190,GO:0004190,GO:0004190,GO:0004190,GO:0004190,GO:0006508,GO:0006508,GO:0006508,GO:0006508,GO:0006508,GO:0006508
BXY_0091000	GO:0004190,GO:0004190,GO:0004190,GO:0004190,GO:0004190,GO:0004190,GO:0004190,GO:0004190,GO:0004190,GO:0004190,GO:0004190,GO:0004190,GO:0006508,GO:0006508,GO:0006508,GO:0006508,GO:0006508,GO:0006508,GO:0006508,GO:0006508,GO:0006508,GO:0006508,GO:0006508,GO:0006508,GO:0016787,GO:0016787,GO:0016787,GO:0016787,GO:0016787,GO:0016787,GO:0016787,GO:0016787,GO:0016787,GO:0016787,GO:0016787,GO:0016787,GO:…
BXY_0091100	GO:0004190,GO:0004190,GO:0004190,GO:0004190,GO:0004190,GO:0004190,GO:0004190,GO:0004190,GO:0004190,GO:0004190,GO:0004190,GO:0004190,GO:0006508,GO:0006508,GO:0006508,GO:0006508,GO:0006508,GO:0006508,GO:0006508,GO:0006508,GO:0006508,GO:0006508,GO:0006508,GO:0006508,GO:0016787,GO:0016787,GO:0016787,GO:0016787,GO:0016787,GO:0016787,GO:0016787,GO:0016787,GO:0016787,GO:0016787,GO:0016787,GO:0016787,GO:…
BXY_0091200	GO:0055085,GO:0055085,GO:0055085,GO:0055085,GO:0016021,GO:0016021,GO:0016021,GO:0016021,GO:0016020,GO:0016020,GO:0016020,GO:0016020
BXY_0091400	GO:0016020,GO:0016021
BXY_0091600	GO:0005515,GO:0005515,GO:0005515,GO:0005515,GO:0005515,GO:0005515,GO:0005515,GO:0005515,GO:0005515,GO:0005515,GO:0005515,GO:0005515,GO:0005515,GO:0005515,GO:0005515,GO:0005515,GO:0005515,GO:0005515,GO:0005515,GO:0005515,GO:0005515,GO:0005515,GO:0005515,GO:0005515,GO:0005515,GO:0005515
BXY_0091700	GO:0005515
BXY_0091800	GO:0005515
BXY_0091900	GO:0006637,GO:0006637,GO:0006637,GO:0047617,GO:0047617,GO:0047617
BXY_0092000	GO:0008289,GO:0008289,GO:0008289,GO:0008289,GO:0008289
BXY_0092100	GO:0004003,GO:0004003,GO:0004003,GO:0004003,GO:0004003,GO:0004003,GO:0004003,GO:0004003,GO:0004003,GO:0004003,GO:0004003,GO:0004003,GO:0006289,GO:0006289,GO:0006289,GO:0006289,GO:0006289,GO:0006289,GO:0006289,GO:0006289,GO:0006289,GO:0006289,GO:0006289,GO:0006289,GO:0006367,GO:0006367,GO:0006367,GO:0006367,GO:0006367,GO:0006367,GO:0006367,GO:0006367,GO:0006367,GO:0006367,GO:0006367,GO:0006367,GO:…
BXY_0092200	GO:0016020,GO:0016021
BXY_0092300	GO:0016020,GO:0016021
BXY_0092400	GO:0016020,GO:0016021
BXY_0092500	GO:0003677,GO:0003677,GO:0003677,GO:0003677,GO:0005634,GO:0005634,GO:0005634,GO:0005634,GO:0006351,GO:0006351,GO:0006351,GO:0006351,GO:0006355,GO:0006355,GO:0006355,GO:0006355
BXY_0092600	GO:0016020,GO:0016021
BXY_0092700	GO:0004190,GO:0004190,GO:0004190,GO:0004190,GO:0004190,GO:0004190,GO:0004190,GO:0004190,GO:0004190,GO:0004190,GO:0004190,GO:0004190,GO:0004190,GO:0004190,GO:0006508,GO:0006508,GO:0006508,GO:0006508,GO:0006508,GO:0006508,GO:0006508,GO:0006508,GO:0006508,GO:0006508,GO:0006508,GO:0006508,GO:0006508,GO:0006508,GO:0016020,GO:0016020,GO:0016020,GO:0016020,GO:0016020,GO:0016020,GO:0016020,GO:0016020,GO:…
BXY_0092800	GO:0004190,GO:0004190,GO:0004190,GO:0004190,GO:0004190,GO:0004190,GO:0004190,GO:0004190,GO:0004190,GO:0004190,GO:0004190,GO:0004190,GO:0004190,GO:0006508,GO:0006508,GO:0006508,GO:0006508,GO:0006508,GO:0006508,GO:0006508,GO:0006508,GO:0006508,GO:0006508,GO:0006508,GO:0006508,GO:0006508,GO:0016787,GO:0016787,GO:0016787,GO:0016787,GO:0016787,GO:0016787,GO:0016787,GO:0016787,GO:0016787,GO:0016787,GO:…
BXY_0092900	GO:0016020,GO:0016021
BXY_0093100	GO:0016020,GO:0016020,GO:0016021,GO:0016021
BXY_0093200	GO:0016020,GO:0016021
BXY_0093300	GO:0016020,GO:0016021
BXY_0093400	GO:0016020,GO:0016021
BXY_0093500	GO:0016020,GO:0016021
BXY_0093600	GO:0016020,GO:0016021
BXY_0093700	GO:0016020,GO:0016020,GO:0016021,GO:0016021
BXY_0093800	GO:0016020,GO:0016020,GO:0016021,GO:0016021
BXY_0093900	GO:0016020,GO:0016021
BXY_0094000	GO:0016020,GO:0016020,GO:0016021,GO:0016021
BXY_0094100	GO:0016020,GO:0016021
BXY_0094200	GO:0005581,GO:0005581,GO:0005581,GO:0005581,GO:0005201,GO:0005201,GO:0005201,GO:0005201
BXY_0094300	GO:0016020,GO:0016021
BXY_0094400	GO:0016747,GO:0016020,GO:0016021
BXY_0094500	GO:0005581,GO:0005581,GO:0005581,GO:0005581,GO:0005581,GO:0005581,GO:0005581,GO:0005581,GO:0005581,GO:0005581,GO:0005581,GO:0005581,GO:0005581,GO:0005581,GO:0005581,GO:0005581,GO:0005581,GO:0005581,GO:0005581,GO:0005581,GO:0005581,GO:0005581,GO:0005581,GO:0005581,GO:0005581,GO:0005581,GO:0005201,GO:0005201,GO:0005201,GO:0005201,GO:0005201,GO:0005201,GO:0005201,GO:0005201,GO:0005201,GO:0005201,GO:…
BXY_0094700	GO:0016020,GO:0016020,GO:0016020,GO:0016020,GO:0016020,GO:0016020,GO:0016020,GO:0016020,GO:0016021,GO:0016021,GO:0016021,GO:0016021,GO:0016021,GO:0016021,GO:0016021,GO:0016021
BXY_0094800	GO:0006631,GO:0006631,GO:0006631,GO:0006631,GO:0006631,GO:0006631,GO:0006631,GO:0006631,GO:0071949,GO:0071949,GO:0071949,GO:0071949,GO:0071949,GO:0071949,GO:0071949,GO:0071949,GO:0006635,GO:0006635,GO:0006635,GO:0006635,GO:0006635,GO:0006635,GO:0006635,GO:0006635,GO:0003997,GO:0003997,GO:0003997,GO:0003997,GO:0003997,GO:0003997,GO:0003997,GO:0003997,GO:0016627,GO:0016627,GO:0016627,GO:0016627,GO:…
BXY_0094900	GO:0006631,GO:0006631,GO:0006631,GO:0006631,GO:0006631,GO:0006631,GO:0006631,GO:0006631,GO:0071949,GO:0071949,GO:0071949,GO:0071949,GO:0071949,GO:0071949,GO:0071949,GO:0071949,GO:0006635,GO:0006635,GO:0006635,GO:0006635,GO:0006635,GO:0006635,GO:0006635,GO:0006635,GO:0003997,GO:0003997,GO:0003997,GO:0003997,GO:0003997,GO:0003997,GO:0003997,GO:0003997,GO:0016627,GO:0016627,GO:0016627,GO:0016627,GO:…
BXY_0095200	GO:0006468,GO:0006468,GO:0006468,GO:0006468,GO:0006468,GO:0006468,GO:0006468,GO:0006468,GO:0006468,GO:0006468,GO:0004672,GO:0004672,GO:0004672,GO:0004672,GO:0004672,GO:0004672,GO:0004672,GO:0004672,GO:0004672,GO:0004672
BXY_0095400	GO:0006468,GO:0006468,GO:0006468,GO:0006468,GO:0006468,GO:0006468,GO:0006468,GO:0006468,GO:0006468,GO:0006468,GO:0004672,GO:0004672,GO:0004672,GO:0004672,GO:0004672,GO:0004672,GO:0004672,GO:0004672,GO:0004672,GO:0004672,GO:0005524,GO:0005524,GO:0005524,GO:0005524,GO:0005524,GO:0005524,GO:0005524,GO:0005524,GO:0005524,GO:0005524,GO:0016020,GO:0016020,GO:0016020,GO:0016020,GO:0016020,GO:0016020,GO:…
BXY_0095500	GO:0016020,GO:0016021
BXY_0095600	GO:0016020,GO:0016021
BXY_0095700	GO:0035023,GO:0035023,GO:0035023,GO:0035023,GO:0035023,GO:0035023,GO:0035023,GO:0035023,GO:0005089,GO:0005089,GO:0005089,GO:0005089,GO:0005089,GO:0005089,GO:0005089,GO:0005089
BXY_0095900	GO:0016593,GO:0016593,GO:0016593,GO:0016570,GO:0016570,GO:0016570,GO:0006368,GO:0006368,GO:0006368,GO:0005525,GO:0005525,GO:0005525
BXY_0096000	GO:0005515,GO:0005515,GO:0005515,GO:0005515,GO:0005515,GO:0005515,GO:0005515,GO:0005515,GO:0005515,GO:0005515,GO:0005515,GO:0005515,GO:0005515,GO:0005515,GO:0005515,GO:0005515,GO:0005515,GO:0005515,GO:0005515,GO:0005515,GO:0005515,GO:0005515,GO:0005515,GO:0005515,GO:0005515,GO:0005515,GO:0005515,GO:0005515,GO:0005515,GO:0005515,GO:0005515,GO:0005515,GO:0005515,GO:0005515,GO:0005515,GO:0005515,GO:…
BXY_0096100	GO:0016020,GO:0016021
BXY_0096200	GO:0019789,GO:0019789,GO:0019789,GO:0019789,GO:0019789,GO:0019789,GO:0019789,GO:0016020,GO:0016020,GO:0016020,GO:0016020,GO:0016020,GO:0016020,GO:0016020,GO:0016021,GO:0016021,GO:0016021,GO:0016021,GO:0016021,GO:0016021,GO:0016021,GO:0000166,GO:0000166,GO:0000166,GO:0000166,GO:0000166,GO:0000166,GO:0000166,GO:0016740,GO:0016740,GO:0016740,GO:0016740,GO:0016740,GO:0016740,GO:0016740,GO:0005524,GO:…
BXY_0096300	GO:0016020,GO:0016021
BXY_0096400	GO:0016020,GO:0016020,GO:0016021,GO:0016021
BXY_0096500	GO:0016020,GO:0016021
BXY_0096600	GO:0016020,GO:0016021
BXY_0096700	GO:0016491,GO:0016491,GO:0016491,GO:0016491,GO:0016491,GO:0016491,GO:0016491,GO:0016491,GO:0016491,GO:0016020,GO:0016020,GO:0016020,GO:0016020,GO:0016020,GO:0016020,GO:0016020,GO:0016020,GO:0016020,GO:0016021,GO:0016021,GO:0016021,GO:0016021,GO:0016021,GO:0016021,GO:0016021,GO:0016021,GO:0016021,GO:0055114,GO:0055114,GO:0055114,GO:0055114,GO:0055114,GO:0055114,GO:0055114,GO:0055114,GO:0055114
BXY_0096800	GO:0016491,GO:0016491,GO:0016491,GO:0016491,GO:0016491,GO:0016491,GO:0016491,GO:0016491,GO:0016491,GO:0016491,GO:0055114,GO:0055114,GO:0055114,GO:0055114,GO:0055114,GO:0055114,GO:0055114,GO:0055114,GO:0055114,GO:0055114
BXY_0096900	GO:0042302,GO:0042302,GO:0042302,GO:0042302,GO:0016020,GO:0016020,GO:0016020,GO:0016020,GO:0016021,GO:0016021,GO:0016021,GO:0016021
BXY_0097000	GO:0042302,GO:0042302,GO:0042302,GO:0016020,GO:0016020,GO:0016020,GO:0016021,GO:0016021,GO:0016021
BXY_0097100	GO:0042302,GO:0042302,GO:0042302,GO:0016020,GO:0016020,GO:0016020,GO:0016021,GO:0016021,GO:0016021
BXY_0097300	GO:0042302,GO:0042302,GO:0042302,GO:0016020,GO:0016020,GO:0016020,GO:0016021,GO:0016021,GO:0016021
BXY_0097500	GO:0016020,GO:0016021
BXY_0097600	GO:0042302,GO:0042302,GO:0016020,GO:0016020,GO:0016021,GO:0016021
BXY_0097800	GO:0005509,GO:0005509,GO:0005509
BXY_0097900	GO:0042302,GO:0042302,GO:0042302,GO:0042302,GO:0016020,GO:0016020,GO:0016020,GO:0016020,GO:0016021,GO:0016021,GO:0016021,GO:0016021
BXY_0098000	GO:0016020,GO:0016021
BXY_0098100	GO:0016020,GO:0016020,GO:0016020,GO:0016020,GO:0016020,GO:0016021,GO:0016021,GO:0016021,GO:0016021,GO:0016021
BXY_0098200	GO:0016020,GO:0016020,GO:0016020,GO:0016020,GO:0016020,GO:0016021,GO:0016021,GO:0016021,GO:0016021,GO:0016021
BXY_0098500	GO:0005615,GO:0005615,GO:0005615
BXY_0098600	GO:0005615,GO:0005615,GO:0005615
BXY_0098700	GO:0005615,GO:0005615
BXY_0098800	GO:0016020,GO:0016021
BXY_0098900	GO:0005215,GO:0005215,GO:0005215,GO:0005215,GO:0005215,GO:0005215,GO:0055085,GO:0055085,GO:0055085,GO:0055085,GO:0055085,GO:0055085,GO:0016021,GO:0016021,GO:0016021,GO:0016021,GO:0016021,GO:0016021,GO:0016020,GO:0016020,GO:0016020,GO:0016020,GO:0016020,GO:0016020
BXY_0099100	GO:0042302,GO:0042302,GO:0042302,GO:0042302,GO:0016020,GO:0016020,GO:0016020,GO:0016020,GO:0016021,GO:0016021,GO:0016021,GO:0016021
BXY_0099200	GO:0009190,GO:0009190,GO:0009190,GO:0009190,GO:0009190,GO:0009190,GO:0009190,GO:0009190,GO:0009190,GO:0016849,GO:0016849,GO:0016849,GO:0016849,GO:0016849,GO:0016849,GO:0016849,GO:0016849,GO:0016849,GO:0035556,GO:0035556,GO:0035556,GO:0035556,GO:0035556,GO:0035556,GO:0035556,GO:0035556,GO:0035556,GO:0006468,GO:0006468,GO:0006468,GO:0006468,GO:0006468,GO:0006468,GO:0006468,GO:0006468,GO:0006468,GO:…
BXY_0099300	GO:0016020,GO:0016021
BXY_0099400	GO:0016020,GO:0016021
BXY_0099500	GO:0016020,GO:0016021
BXY_0099600	GO:0016020,GO:0016020,GO:0016021,GO:0016021
BXY_0099700	GO:0016020,GO:0016021
BXY_0099800	GO:0016020,GO:0016021
BXY_0099900	GO:0016020,GO:0016020,GO:0016021,GO:0016021
BXY_0100000	GO:0016020,GO:0016021
BXY_0100100	GO:1902560,GO:1902560,GO:1902560,GO:1902560,GO:1902560,GO:1902560,GO:1902560,GO:0009117,GO:0009117,GO:0009117,GO:0009117,GO:0009117,GO:0009117,GO:0009117,GO:0003920,GO:0003920,GO:0003920,GO:0003920,GO:0003920,GO:0003920,GO:0003920,GO:0055114,GO:0055114,GO:0055114,GO:0055114,GO:0055114,GO:0055114,GO:0055114,GO:0016491,GO:0016491,GO:0016491,GO:0016491,GO:0016491,GO:0016491,GO:0016491,GO:0003824,GO:…
BXY_0100300	GO:0019825,GO:0019825,GO:0020037,GO:0020037
BXY_0100400	GO:0035556,GO:0035556,GO:0035556,GO:0005622,GO:0005622,GO:0005622,GO:0046872,GO:0046872,GO:0046872
BXY_0100500	GO:0004983,GO:0004983,GO:0004983,GO:0004983,GO:0004983,GO:0004983,GO:0004983,GO:0004983,GO:0004983,GO:0004983,GO:0004983,GO:0004983,GO:0004983,GO:0004983,GO:0004983,GO:0016021,GO:0016021,GO:0016021,GO:0016021,GO:0016021,GO:0016021,GO:0016021,GO:0016021,GO:0016021,GO:0016021,GO:0016021,GO:0016021,GO:0016021,GO:0016021,GO:0016021,GO:0007186,GO:0007186,GO:0007186,GO:0007186,GO:0007186,GO:0007186,GO:…
BXY_0100700	GO:0010389,GO:0010389,GO:0010389,GO:0010389,GO:0010389,GO:0010389,GO:0010389,GO:0010389,GO:0010389,GO:0010389,GO:0010389,GO:0000079,GO:0000079,GO:0000079,GO:0000079,GO:0000079,GO:0000079,GO:0000079,GO:0000079,GO:0000079,GO:0000079,GO:0000079,GO:0019901,GO:0019901,GO:0019901,GO:0019901,GO:0019901,GO:0019901,GO:0019901,GO:0019901,GO:0019901,GO:0019901,GO:0019901,GO:0005634,GO:0005634,GO:0005634,GO:…
BXY_0100800	GO:0009443,GO:0009443,GO:0009443,GO:0009443,GO:0009443,GO:0009443,GO:0009443,GO:0009443,GO:0009443,GO:0009443,GO:0009443,GO:0009443,GO:0009443,GO:0009443,GO:0009443,GO:0008478,GO:0008478,GO:0008478,GO:0008478,GO:0008478,GO:0008478,GO:0008478,GO:0008478,GO:0008478,GO:0008478,GO:0008478,GO:0008478,GO:0008478,GO:0008478,GO:0008478,GO:0004252,GO:0004252,GO:0004252,GO:0004252,GO:0004252,GO:0004252,GO:…
BXY_0100900	GO:0006468,GO:0006468,GO:0006468,GO:0006468,GO:0006468,GO:0004672,GO:0004672,GO:0004672,GO:0004672,GO:0004672,GO:0005524,GO:0005524,GO:0005524,GO:0005524,GO:0005524,GO:0000166,GO:0000166,GO:0000166,GO:0000166,GO:0000166,GO:0004674,GO:0004674,GO:0004674,GO:0004674,GO:0004674
BXY_0101000	GO:0008233,GO:0008233,GO:0008233,GO:0008233,GO:0008233,GO:0008233,GO:0008233,GO:0006508,GO:0006508,GO:0006508,GO:0006508,GO:0006508,GO:0006508,GO:0006508
BXY_0101100	GO:0010389,GO:0010389,GO:0010389,GO:0010389,GO:0010389,GO:0010389,GO:0010389,GO:0010389,GO:0010389,GO:0010389,GO:0010389,GO:0000079,GO:0000079,GO:0000079,GO:0000079,GO:0000079,GO:0000079,GO:0000079,GO:0000079,GO:0000079,GO:0000079,GO:0000079,GO:0019901,GO:0019901,GO:0019901,GO:0019901,GO:0019901,GO:0019901,GO:0019901,GO:0019901,GO:0019901,GO:0019901,GO:0019901,GO:0005634,GO:0005634,GO:0005634,GO:…
BXY_0101200	GO:0010389,GO:0010389,GO:0010389,GO:0010389,GO:0010389,GO:0010389,GO:0010389,GO:0010389,GO:0010389,GO:0010389,GO:0010389,GO:0010389,GO:0000079,GO:0000079,GO:0000079,GO:0000079,GO:0000079,GO:0000079,GO:0000079,GO:0000079,GO:0000079,GO:0000079,GO:0000079,GO:0000079,GO:0019901,GO:0019901,GO:0019901,GO:0019901,GO:0019901,GO:0019901,GO:0019901,GO:0019901,GO:0019901,GO:0019901,GO:0019901,GO:0019901,GO:…
BXY_0101300	GO:0016020,GO:0016021
BXY_0101500	GO:0007606,GO:0016021,GO:0016020
BXY_0101800	GO:0006468,GO:0006468,GO:0006468,GO:0004672,GO:0004672,GO:0004672,GO:0005524,GO:0005524,GO:0005524
BXY_0101900	GO:0016020,GO:0016021
BXY_0102000	GO:0016810,GO:0016810,GO:0016810,GO:0016810,GO:0016810,GO:0016810,GO:0016810,GO:0016810,GO:0016810,GO:0016810,GO:0016810,GO:0016810,GO:0016810,GO:0016810,GO:0016810,GO:0016810,GO:0016810,GO:0016810,GO:0016810,GO:0016810,GO:0016810,GO:0016810,GO:0016810,GO:0016810,GO:0016810,GO:0016810,GO:0016810,GO:0016810,GO:0016810,GO:0016810,GO:0016810,GO:0016810,GO:0016810,GO:0016810,GO:0016810,GO:0016810,GO:…
BXY_0102100	GO:0016020,GO:0016021
BXY_0102300	GO:0003755,GO:0003755,GO:0003755,GO:0003755,GO:0003755,GO:0003755,GO:0005515,GO:0005515,GO:0005515,GO:0005515,GO:0005515,GO:0005515,GO:0000413,GO:0000413,GO:0000413,GO:0000413,GO:0000413,GO:0000413,GO:0016853,GO:0016853,GO:0016853,GO:0016853,GO:0016853,GO:0016853
BXY_0102600	GO:0016021,GO:0016020
BXY_0102700	GO:0016020,GO:0016021
BXY_0102800	GO:0004129,GO:0004129,GO:0004129,GO:0004129,GO:0004129,GO:0004129,GO:0004129,GO:0004129,GO:0004129,GO:0016020,GO:0016020,GO:0016020,GO:0016020,GO:0016020,GO:0016020,GO:0016020,GO:0016020,GO:0016020,GO:0016021,GO:0016021,GO:0016021,GO:0016021,GO:0016021,GO:0016021,GO:0016021,GO:0016021,GO:0016021,GO:0022900,GO:0022900,GO:0022900,GO:0022900,GO:0022900,GO:0022900,GO:0022900,GO:0022900,GO:0022900,GO:…
BXY_0102900	GO:0008236,GO:0008236,GO:0008236,GO:0008236,GO:0008236,GO:0008236,GO:0008236,GO:0008236,GO:0008236,GO:0008236,GO:0008236,GO:0006508,GO:0006508,GO:0006508,GO:0006508,GO:0006508,GO:0006508,GO:0006508,GO:0006508,GO:0006508,GO:0006508,GO:0006508
BXY_0103000	GO:0008236,GO:0008236,GO:0008236,GO:0008236,GO:0008236,GO:0008236,GO:0006508,GO:0006508,GO:0006508,GO:0006508,GO:0006508,GO:0006508
BXY_0103100	GO:0008236,GO:0008236,GO:0008236,GO:0008236,GO:0008236,GO:0008236,GO:0008236,GO:0008236,GO:0008236,GO:0006508,GO:0006508,GO:0006508,GO:0006508,GO:0006508,GO:0006508,GO:0006508,GO:0006508,GO:0006508
BXY_0103300	GO:0016020,GO:0016021
BXY_0103400	GO:0016020,GO:0016020,GO:0016020,GO:0016021,GO:0016021,GO:0016021
BXY_0103600	GO:0008236,GO:0008236,GO:0008236,GO:0008236,GO:0008236,GO:0008236,GO:0006508,GO:0006508,GO:0006508,GO:0006508,GO:0006508,GO:0006508
BXY_0103700	GO:0016020,GO:0016021
BXY_0103800	GO:0016787,GO:0016787,GO:0016787,GO:0016787,GO:0016787,GO:0016787,GO:0016787,GO:0016787,GO:0016787,GO:0016787,GO:0004721,GO:0004721,GO:0004721,GO:0004721,GO:0004721,GO:0004721,GO:0004721,GO:0004721,GO:0004721,GO:0004721,GO:0006470,GO:0006470,GO:0006470,GO:0006470,GO:0006470,GO:0006470,GO:0006470,GO:0006470,GO:0006470,GO:0006470
BXY_0103900	GO:0016020,GO:0016021
BXY_0104200	GO:0003824,GO:0003824,GO:0003824,GO:0003824,GO:0003824,GO:0003824,GO:0003824,GO:0055085,GO:0055085,GO:0055085,GO:0055085,GO:0055085,GO:0055085,GO:0055085,GO:0016021,GO:0016021,GO:0016021,GO:0016021,GO:0016021,GO:0016021,GO:0016021,GO:0016020,GO:0016020,GO:0016020,GO:0016020,GO:0016020,GO:0016020,GO:0016020
BXY_0104400	GO:0003824,GO:0003824,GO:0003824
BXY_0104500	GO:0003824,GO:0003824,GO:0003824
BXY_0104600	GO:0003824,GO:0003824,GO:0003824
BXY_0104700	GO:0003824,GO:0003824
BXY_0104800	GO:0006468,GO:0006468,GO:0006468,GO:0006468,GO:0004672,GO:0004672,GO:0004672,GO:0004672,GO:0005524,GO:0005524,GO:0005524,GO:0005524
BXY_0104900	GO:0016020,GO:0016021
BXY_0105000	GO:0016020,GO:0016020,GO:0016020,GO:0016020,GO:0016020,GO:0055085,GO:0055085,GO:0055085,GO:0055085,GO:0055085,GO:0008271,GO:0008271,GO:0008271,GO:0008271,GO:0008271,GO:0008272,GO:0008272,GO:0008272,GO:0008272,GO:0008272,GO:0015116,GO:0015116,GO:0015116,GO:0015116,GO:0015116,GO:0016021,GO:0016021,GO:0016021,GO:0016021,GO:0016021,GO:1902358,GO:1902358,GO:1902358,GO:1902358,GO:1902358
BXY_0105100	GO:0031683,GO:0031683,GO:0031683,GO:0031683,GO:0031683,GO:0031683,GO:0031683,GO:0031683,GO:0031683,GO:0031683,GO:0031683,GO:0031683,GO:0031683,GO:0019001,GO:0019001,GO:0019001,GO:0019001,GO:0019001,GO:0019001,GO:0019001,GO:0019001,GO:0019001,GO:0019001,GO:0019001,GO:0019001,GO:0019001,GO:0003924,GO:0003924,GO:0003924,GO:0003924,GO:0003924,GO:0003924,GO:0003924,GO:0003924,GO:0003924,GO:0003924,GO:…
BXY_0105200	GO:0016020,GO:0016020,GO:0016020,GO:0016020,GO:0016020,GO:0016020,GO:0016021,GO:0016021,GO:0016021,GO:0016021,GO:0016021,GO:0016021
BXY_0105300	GO:0006470,GO:0006470,GO:0006470,GO:0006470,GO:0006470,GO:0006470,GO:0006470,GO:0006470,GO:0006470,GO:0004725,GO:0004725,GO:0004725,GO:0004725,GO:0004725,GO:0004725,GO:0004725,GO:0004725,GO:0004725,GO:0016020,GO:0016020,GO:0016020,GO:0016020,GO:0016020,GO:0016020,GO:0016020,GO:0016020,GO:0016020,GO:0016021,GO:0016021,GO:0016021,GO:0016021,GO:0016021,GO:0016021,GO:0016021,GO:0016021,GO:0016021,GO:…
BXY_0105500	GO:0005515,GO:0005515,GO:0005515
BXY_0105700	GO:0016020,GO:0016021
BXY_0105800	GO:0005200,GO:0005200,GO:0005200,GO:0005200,GO:0005200,GO:0005200,GO:0005200,GO:0005200,GO:0005200,GO:0005200,GO:0005200,GO:0005200,GO:0005200,GO:0005200,GO:0005200,GO:0005200,GO:0005200,GO:0005200,GO:0005200,GO:0005200,GO:0005200,GO:0005200,GO:0005200,GO:0005200,GO:0005200,GO:0005200,GO:0005200,GO:0005200,GO:0005200,GO:0005200,GO:0005200,GO:0005200,GO:0005200,GO:0005200,GO:0005200,GO:0005874,GO:…
BXY_0106000	GO:0016773,GO:0016773,GO:0016773,GO:0016773
BXY_0106100	GO:0016020,GO:0016021
BXY_0106200	GO:0016021,GO:0016021,GO:0016021,GO:0016021,GO:0007186,GO:0007186,GO:0007186,GO:0007186,GO:0004930,GO:0004930,GO:0004930,GO:0004930,GO:0016020,GO:0016020,GO:0016020,GO:0016020
BXY_0106500	GO:0016021,GO:0016021,GO:0007186,GO:0007186,GO:0004930,GO:0004930,GO:0016020,GO:0016020
BXY_0106600	GO:0016021,GO:0016021,GO:0007186,GO:0007186,GO:0004930,GO:0004930,GO:0016020,GO:0016020
BXY_0106700	GO:0016021,GO:0016021,GO:0007186,GO:0007186,GO:0004930,GO:0004930,GO:0016020,GO:0016020
BXY_0106800	GO:0016021,GO:0016021,GO:0007186,GO:0007186,GO:0004930,GO:0004930,GO:0016020,GO:0016020
BXY_0106900	GO:0034220,GO:0034220,GO:0034220,GO:0034220,GO:0034220,GO:0034220,GO:0034220,GO:0034220,GO:0034220,GO:0034220,GO:0034220,GO:0034220,GO:0034220,GO:0034220,GO:0004888,GO:0004888,GO:0004888,GO:0004888,GO:0004888,GO:0004888,GO:0004888,GO:0004888,GO:0004888,GO:0004888,GO:0004888,GO:0004888,GO:0004888,GO:0004888,GO:0005230,GO:0005230,GO:0005230,GO:0005230,GO:0005230,GO:0005230,GO:0005230,GO:0005230,GO:…
BXY_0107000	GO:0016020,GO:0016021
BXY_0107200	GO:0005852,GO:0005852,GO:0005852,GO:0005852,GO:0005737,GO:0005737,GO:0005737,GO:0005737,GO:0003743,GO:0003743,GO:0003743,GO:0003743,GO:0003723,GO:0003723,GO:0003723,GO:0003723,GO:0006412,GO:0006412,GO:0006412,GO:0006412,GO:0006413,GO:0006413,GO:0006413,GO:0006413,GO:0001732,GO:0001732,GO:0001732,GO:0001732,GO:0002183,GO:0002183,GO:0002183,GO:0002183,GO:0016282,GO:0016282,GO:0016282,GO:0016282,GO:…
BXY_0107300	GO:0005515,GO:0005515,GO:0005515,GO:0005515,GO:0005515,GO:0005515,GO:0005515,GO:0005515,GO:0005515
BXY_0107400	GO:0006468,GO:0006468,GO:0006468,GO:0006468,GO:0004672,GO:0004672,GO:0004672,GO:0004672,GO:0005524,GO:0005524,GO:0005524,GO:0005524
BXY_0107500	GO:0006508,GO:0006508,GO:0004190,GO:0004190
BXY_0107800	GO:0016020,GO:0016021
BXY_0107900	GO:0006508,GO:0006508,GO:0006508,GO:0006508,GO:0006508,GO:0006508,GO:0006508,GO:0006508,GO:0006508,GO:0006508,GO:0006508,GO:0006508,GO:0008234,GO:0008234,GO:0008234,GO:0008234,GO:0008234,GO:0008234,GO:0008234,GO:0008234,GO:0008234,GO:0008234,GO:0008234,GO:0008234,GO:0016020,GO:0016020,GO:0016020,GO:0016020,GO:0016020,GO:0016020,GO:0016020,GO:0016020,GO:0016020,GO:0016020,GO:0016020,GO:0016020,GO:…
BXY_0108200	GO:1990817
BXY_0108300	GO:0005515,GO:0005515,GO:0005515,GO:0005515,GO:0005515,GO:0005515,GO:0005515,GO:0005515,GO:0005515,GO:0005515,GO:0005515,GO:0005515,GO:0003676,GO:0003676,GO:0003676,GO:0003676,GO:0003676,GO:0003676,GO:0003676,GO:0003676,GO:0003676,GO:0003676,GO:0003676,GO:0003676,GO:0031047,GO:0031047,GO:0031047,GO:0031047,GO:0031047,GO:0031047,GO:0031047,GO:0031047,GO:0031047,GO:0031047,GO:0031047,GO:0031047
BXY_0108400	GO:0022857,GO:0022857,GO:0022857,GO:0055085,GO:0055085,GO:0055085,GO:0016021,GO:0016021,GO:0016021,GO:0016020,GO:0016020,GO:0016020
BXY_0108800	GO:0015074,GO:0015074,GO:0015074,GO:0015074,GO:0015074,GO:0015074,GO:0015074,GO:0015074,GO:0015074,GO:0003676,GO:0003676,GO:0003676,GO:0003676,GO:0003676,GO:0003676,GO:0003676,GO:0003676,GO:0003676
BXY_0109000	GO:0030261,GO:0030261,GO:0030261
BXY_0109100	GO:0016020,GO:0016021
BXY_0109200	GO:0003676,GO:0003676,GO:0003676,GO:0003676,GO:0003676,GO:0003676,GO:0003676,GO:0003676,GO:0003676,GO:0003676,GO:0003676
BXY_0109300	GO:0016020,GO:0016021
BXY_0109500	GO:0005515,GO:0005515,GO:0005515
BXY_0109600	GO:0016787,GO:0016787,GO:0016787,GO:0016787,GO:0016787
BXY_0109700	GO:0016020,GO:0016020,GO:0016020,GO:0016021,GO:0016021,GO:0016021
BXY_0109800	GO:0016593,GO:0016593,GO:0016570,GO:0016570,GO:0006368,GO:0006368
BXY_0109900	GO:0005515,GO:0005515,GO:0005515,GO:0005515,GO:0005515,GO:0005515,GO:0005515,GO:0003676,GO:0003676,GO:0003676,GO:0003676,GO:0003676,GO:0003676,GO:0003676
BXY_0110000	GO:0042302,GO:0042302,GO:0042302,GO:0016020,GO:0016020,GO:0016020,GO:0016021,GO:0016021,GO:0016021
BXY_0110100	GO:0055114,GO:0055114,GO:0055114,GO:0055114,GO:0055114,GO:0016491,GO:0016491,GO:0016491,GO:0016491,GO:0016491
BXY_0110200	GO:0008168,GO:0008168,GO:0032259,GO:0032259
BXY_0110300	GO:0006431,GO:0006431,GO:0006431,GO:0006431,GO:0006431,GO:0006431,GO:0006431,GO:0006431,GO:0004825,GO:0004825,GO:0004825,GO:0004825,GO:0004825,GO:0004825,GO:0004825,GO:0004825,GO:0006418,GO:0006418,GO:0006418,GO:0006418,GO:0006418,GO:0006418,GO:0006418,GO:0006418,GO:0004812,GO:0004812,GO:0004812,GO:0004812,GO:0004812,GO:0004812,GO:0004812,GO:0004812,GO:0000166,GO:0000166,GO:0000166,GO:0000166,GO:…
BXY_0110400	GO:0016020,GO:0016021
BXY_0110500	GO:0016020,GO:0016021
BXY_0110600	GO:0004521,GO:0004521,GO:0004521,GO:0004521,GO:0004521,GO:0004521,GO:0004521,GO:0004521,GO:0004521,GO:0004521,GO:0004521,GO:0004521,GO:0004521,GO:0004521,GO:0004521,GO:0006508,GO:0006508,GO:0006508,GO:0006508,GO:0006508,GO:0006508,GO:0006508,GO:0006508,GO:0006508,GO:0006508,GO:0006508,GO:0006508,GO:0006508,GO:0006508,GO:0006508,GO:0008234,GO:0008234,GO:0008234,GO:0008234,GO:0008234,GO:0008234,GO:…
BXY_0110800	GO:0020037,GO:0020037,GO:0020037,GO:0020037,GO:0020037,GO:0020037,GO:0020037,GO:0020037,GO:0020037,GO:0020037,GO:0020037,GO:0020037,GO:0020037,GO:0020037,GO:0020037,GO:0020037,GO:0016705,GO:0016705,GO:0016705,GO:0016705,GO:0016705,GO:0016705,GO:0016705,GO:0016705,GO:0016705,GO:0016705,GO:0016705,GO:0016705,GO:0016705,GO:0016705,GO:0016705,GO:0016705,GO:0005506,GO:0005506,GO:0005506,GO:0005506,GO:…
BXY_0110900	GO:0020037,GO:0020037,GO:0020037,GO:0020037,GO:0020037,GO:0020037,GO:0020037,GO:0020037,GO:0020037,GO:0020037,GO:0020037,GO:0020037,GO:0020037,GO:0020037,GO:0020037,GO:0020037,GO:0020037,GO:0020037,GO:0020037,GO:0020037,GO:0020037,GO:0016705,GO:0016705,GO:0016705,GO:0016705,GO:0016705,GO:0016705,GO:0016705,GO:0016705,GO:0016705,GO:0016705,GO:0016705,GO:0016705,GO:0016705,GO:0016705,GO:0016705,GO:…
BXY_0111200	GO:0004222,GO:0004222,GO:0004222,GO:0004222,GO:0004222,GO:0004222,GO:0004222,GO:0004222,GO:0004222,GO:0004222,GO:0004222,GO:0008237,GO:0008237,GO:0008237,GO:0008237,GO:0008237,GO:0008237,GO:0008237,GO:0008237,GO:0008237,GO:0008237,GO:0008237,GO:0008270,GO:0008270,GO:0008270,GO:0008270,GO:0008270,GO:0008270,GO:0008270,GO:0008270,GO:0008270,GO:0008270,GO:0008270,GO:0006508,GO:0006508,GO:0006508,GO:…
BXY_0111300	GO:0016020,GO:0016021
BXY_0111400	GO:0006355,GO:0006355,GO:0006355,GO:0006355,GO:0006355,GO:0006355,GO:0006355,GO:0006355,GO:0006355,GO:0043565,GO:0043565,GO:0043565,GO:0043565,GO:0043565,GO:0043565,GO:0043565,GO:0043565,GO:0043565,GO:0003700,GO:0003700,GO:0003700,GO:0003700,GO:0003700,GO:0003700,GO:0003700,GO:0003700,GO:0003700,GO:0008270,GO:0008270,GO:0008270,GO:0008270,GO:0008270,GO:0008270,GO:0008270,GO:0008270,GO:0008270,GO:…
BXY_0111600	GO:0020037,GO:0020037,GO:0020037,GO:0020037,GO:0020037,GO:0020037,GO:0020037,GO:0020037,GO:0020037,GO:0020037,GO:0020037,GO:0020037,GO:0020037,GO:0020037,GO:0020037,GO:0020037,GO:0020037,GO:0016705,GO:0016705,GO:0016705,GO:0016705,GO:0016705,GO:0016705,GO:0016705,GO:0016705,GO:0016705,GO:0016705,GO:0016705,GO:0016705,GO:0016705,GO:0016705,GO:0016705,GO:0016705,GO:0016705,GO:0005506,GO:0005506,GO:…
BXY_0111700	GO:0020037,GO:0020037,GO:0020037,GO:0020037,GO:0020037,GO:0020037,GO:0020037,GO:0020037,GO:0020037,GO:0020037,GO:0020037,GO:0020037,GO:0020037,GO:0020037,GO:0020037,GO:0020037,GO:0016705,GO:0016705,GO:0016705,GO:0016705,GO:0016705,GO:0016705,GO:0016705,GO:0016705,GO:0016705,GO:0016705,GO:0016705,GO:0016705,GO:0016705,GO:0016705,GO:0016705,GO:0016705,GO:0005506,GO:0005506,GO:0005506,GO:0005506,GO:…
BXY_0111800	GO:0020037,GO:0020037,GO:0020037,GO:0020037,GO:0020037,GO:0020037,GO:0020037,GO:0020037,GO:0020037,GO:0020037,GO:0020037,GO:0020037,GO:0020037,GO:0020037,GO:0020037,GO:0020037,GO:0020037,GO:0016705,GO:0016705,GO:0016705,GO:0016705,GO:0016705,GO:0016705,GO:0016705,GO:0016705,GO:0016705,GO:0016705,GO:0016705,GO:0016705,GO:0016705,GO:0016705,GO:0016705,GO:0016705,GO:0016705,GO:0005506,GO:0005506,GO:…
BXY_0112000	GO:0006629,GO:0006629,GO:0006629,GO:0016787,GO:0016787,GO:0016787
BXY_0112100	GO:0016020,GO:0016021
BXY_0112200	GO:0016020,GO:0016021
BXY_0112400	GO:0003676,GO:0003676,GO:0003676,GO:0003676,GO:0003676,GO:0003676,GO:0003676,GO:0003676,GO:0003676,GO:0003676,GO:0003676
BXY_0112700	GO:0008236,GO:0008236,GO:0008236,GO:0008236,GO:0008236,GO:0008236,GO:0008236,GO:0008236,GO:0008236,GO:0008236,GO:0008236,GO:0006508,GO:0006508,GO:0006508,GO:0006508,GO:0006508,GO:0006508,GO:0006508,GO:0006508,GO:0006508,GO:0006508,GO:0006508
BXY_0112800	GO:0016020,GO:0016021
BXY_0112900	GO:0016758,GO:0016740
BXY_0113000	GO:0000159,GO:0000159,GO:0000159,GO:0000159,GO:0000159,GO:0000159,GO:0000159,GO:0000159,GO:0000159,GO:0000159,GO:0000159,GO:0000159,GO:0000159,GO:0000159,GO:0000159,GO:0000159,GO:0000159,GO:0000159,GO:0000159,GO:0000159,GO:0000159,GO:0000159,GO:0000159,GO:0019888,GO:0019888,GO:0019888,GO:0019888,GO:0019888,GO:0019888,GO:0019888,GO:0019888,GO:0019888,GO:0019888,GO:0019888,GO:0019888,GO:0019888,GO:…
BXY_0113100	GO:0005524,GO:0005524,GO:0005524,GO:0005524,GO:0005524,GO:0005524,GO:0005524,GO:0005524,GO:0005524,GO:0005524
BXY_0113400	GO:0016020,GO:0016021
BXY_0113600	GO:0008168,GO:0008168,GO:0008168,GO:0008168,GO:0016740,GO:0016740,GO:0016740,GO:0016740,GO:0032259,GO:0032259,GO:0032259,GO:0032259
BXY_0113700	GO:0003676,GO:0003676,GO:0003676,GO:0003676,GO:0003676,GO:0003676,GO:0003676,GO:0003676,GO:0003676,GO:0003676,GO:0003723,GO:0003723,GO:0003723,GO:0003723,GO:0003723,GO:0003723,GO:0003723,GO:0003723,GO:0003723,GO:0003723
BXY_0113800	GO:0016020,GO:0016021
BXY_0113900	GO:0016020,GO:0016021
BXY_0114000	GO:0016020,GO:0016021
BXY_0114100	GO:0016020,GO:0016021
BXY_0114200	GO:0016020,GO:0016021
BXY_0114400	GO:0016020,GO:0016021
BXY_0114500	GO:0016020,GO:0016021
BXY_0114600	GO:0016020,GO:0016020,GO:0016021,GO:0016021
BXY_0114700	GO:0004725,GO:0004725,GO:0016787,GO:0016787,GO:0046872,GO:0046872,GO:0004721,GO:0004721,GO:0006470,GO:0006470,GO:0035335,GO:0035335
BXY_0114800	GO:0015267,GO:0015267,GO:0015267,GO:0015267,GO:0015267,GO:0015267,GO:0015267,GO:0015267,GO:0015267,GO:0016020,GO:0016020,GO:0016020,GO:0016020,GO:0016020,GO:0016020,GO:0016020,GO:0016020,GO:0016020,GO:0055085,GO:0055085,GO:0055085,GO:0055085,GO:0055085,GO:0055085,GO:0055085,GO:0055085,GO:0055085,GO:0016021,GO:0016021,GO:0016021,GO:0016021,GO:0016021,GO:0016021,GO:0016021,GO:0016021,GO:0016021
BXY_0115000	GO:0006310,GO:0006310,GO:0006310,GO:0006310,GO:0006310,GO:0006310,GO:0006310,GO:0006310,GO:0006310,GO:0006260,GO:0006260,GO:0006260,GO:0006260,GO:0006260,GO:0006260,GO:0006260,GO:0006260,GO:0006260,GO:0006281,GO:0006281,GO:0006281,GO:0006281,GO:0006281,GO:0006281,GO:0006281,GO:0006281,GO:0006281,GO:0005634,GO:0005634,GO:0005634,GO:0005634,GO:0005634,GO:0005634,GO:0005634,GO:0005634,GO:0005634,GO:…
BXY_0115100	GO:0030008,GO:0030008,GO:0030008,GO:0030008,GO:0016192,GO:0016192,GO:0016192,GO:0016192
BXY_0115400	GO:0016020,GO:0016020,GO:0016020,GO:0016020,GO:0016020,GO:0016020,GO:0016021,GO:0016021,GO:0016021,GO:0016021,GO:0016021,GO:0016021
BXY_0115500	GO:0006891,GO:0006891,GO:0006891,GO:0017119,GO:0017119,GO:0017119
BXY_0115600	GO:0003676,GO:0003676,GO:0003676,GO:0003676,GO:0003676,GO:0003676,GO:0003676,GO:0003676,GO:0003676,GO:0005524,GO:0005524,GO:0005524,GO:0005524,GO:0005524,GO:0005524,GO:0005524,GO:0005524,GO:0005524
BXY_0115700	GO:0016020,GO:0016020,GO:0016020,GO:0016020,GO:0016020,GO:0016020,GO:0016021,GO:0016021,GO:0016021,GO:0016021,GO:0016021,GO:0016021
BXY_0115800	GO:0016021,GO:0016021,GO:0016021,GO:0016021,GO:0016021,GO:0016021,GO:0016021,GO:0016021,GO:0007186,GO:0007186,GO:0007186,GO:0007186,GO:0007186,GO:0007186,GO:0007186,GO:0007186,GO:0004930,GO:0004930,GO:0004930,GO:0004930,GO:0004930,GO:0004930,GO:0004930,GO:0004930,GO:0016020,GO:0016020,GO:0016020,GO:0016020,GO:0016020,GO:0016020,GO:0016020,GO:0016020,GO:0007165,GO:0007165,GO:0007165,GO:0007165,GO:…
BXY_0115900	GO:0003707,GO:0003707,GO:0003707,GO:0003707,GO:0003707,GO:0003707,GO:0003707,GO:0003707,GO:0003707,GO:0003707,GO:0003707,GO:0003707,GO:0003707,GO:0003707,GO:0003707,GO:0003707,GO:0003707,GO:0006355,GO:0006355,GO:0006355,GO:0006355,GO:0006355,GO:0006355,GO:0006355,GO:0006355,GO:0006355,GO:0006355,GO:0006355,GO:0006355,GO:0006355,GO:0006355,GO:0006355,GO:0006355,GO:0006355,GO:0043565,GO:0043565,GO:…
BXY_0116100	GO:0042302,GO:0042302,GO:0042302,GO:0016020,GO:0016020,GO:0016020,GO:0016021,GO:0016021,GO:0016021
BXY_0116200	GO:0016020,GO:0016021
BXY_0116300	GO:0004674,GO:0004674,GO:0004674,GO:0004674,GO:0004674,GO:0004674,GO:0004674,GO:0004674,GO:0004674,GO:0004674,GO:0004674,GO:0004674,GO:0004674,GO:0004674,GO:0007165,GO:0007165,GO:0007165,GO:0007165,GO:0007165,GO:0007165,GO:0007165,GO:0007165,GO:0007165,GO:0007165,GO:0007165,GO:0007165,GO:0007165,GO:0007165,GO:0006468,GO:0006468,GO:0006468,GO:0006468,GO:0006468,GO:0006468,GO:0006468,GO:0006468,GO:…
BXY_0116400	GO:0006355,GO:0006355,GO:0006355,GO:0006355,GO:0006355,GO:0006355,GO:0006355,GO:0006355,GO:0006355,GO:0006355,GO:0006355,GO:0003700,GO:0003700,GO:0003700,GO:0003700,GO:0003700,GO:0003700,GO:0003700,GO:0003700,GO:0003700,GO:0003700,GO:0003700,GO:0003677,GO:0003677,GO:0003677,GO:0003677,GO:0003677,GO:0003677,GO:0003677,GO:0003677,GO:0003677,GO:0003677,GO:0003677,GO:0005634,GO:0005634,GO:0005634,GO:…
BXY_0116500	GO:0022857,GO:0022857,GO:0022857,GO:0022857,GO:0022857,GO:0005215,GO:0005215,GO:0005215,GO:0005215,GO:0005215,GO:0055085,GO:0055085,GO:0055085,GO:0055085,GO:0055085,GO:0016021,GO:0016021,GO:0016021,GO:0016021,GO:0016021,GO:0016020,GO:0016020,GO:0016020,GO:0016020,GO:0016020
BXY_0116600	GO:0005515,GO:0005515,GO:0005515,GO:0005515
BXY_0116700	GO:0006355,GO:0006355,GO:0006355,GO:0006355,GO:0006355,GO:0006355,GO:0006355,GO:0006355,GO:0006355,GO:0003677,GO:0003677,GO:0003677,GO:0003677,GO:0003677,GO:0003677,GO:0003677,GO:0003677,GO:0003677,GO:0005634,GO:0005634,GO:0005634,GO:0005634,GO:0005634,GO:0005634,GO:0005634,GO:0005634,GO:0005634,GO:0006351,GO:0006351,GO:0006351,GO:0006351,GO:0006351,GO:0006351,GO:0006351,GO:0006351,GO:0006351,GO:…
BXY_0116800	GO:0016874,GO:0016874,GO:0016874,GO:0016874,GO:0016874
BXY_0116900	GO:0016787,GO:0016787,GO:0016787,GO:0016787,GO:0016787,GO:0016020,GO:0016020,GO:0016020,GO:0016020,GO:0016020,GO:0016021,GO:0016021,GO:0016021,GO:0016021,GO:0016021
BXY_0117000	GO:0016020,GO:0016021
BXY_0117100	GO:0016020,GO:0016021
BXY_0117200	GO:0003723,GO:0003723,GO:0003723,GO:0003723,GO:0003723,GO:0003723,GO:0003723,GO:0003723,GO:0003723,GO:0003723,GO:0003723,GO:0003723,GO:0003723,GO:0003723,GO:0003723,GO:0003723,GO:0003723,GO:0003723,GO:0003723
BXY_0117300	GO:0016020,GO:0016020,GO:0016020,GO:0016021,GO:0016021,GO:0016021
BXY_0117400	GO:0016020,GO:0016020,GO:0016020,GO:0016020,GO:0016020,GO:0016020,GO:0016020,GO:0016020,GO:0016020,GO:0016020,GO:0016020,GO:0016020,GO:0016020,GO:0016021,GO:0016021,GO:0016021,GO:0016021,GO:0016021,GO:0016021,GO:0016021,GO:0016021,GO:0016021,GO:0016021,GO:0016021,GO:0016021,GO:0016021
BXY_0117600	GO:0004190,GO:0004190,GO:0004190,GO:0004190,GO:0004190,GO:0004190,GO:0004190,GO:0004190,GO:0004190,GO:0004190,GO:0004190,GO:0004190,GO:0004190,GO:0006508,GO:0006508,GO:0006508,GO:0006508,GO:0006508,GO:0006508,GO:0006508,GO:0006508,GO:0006508,GO:0006508,GO:0006508,GO:0006508,GO:0006508,GO:0016787,GO:0016787,GO:0016787,GO:0016787,GO:0016787,GO:0016787,GO:0016787,GO:0016787,GO:0016787,GO:0016787,GO:…
BXY_0117700	GO:0004190,GO:0004190,GO:0004190,GO:0004190,GO:0004190,GO:0004190,GO:0004190,GO:0004190,GO:0006508,GO:0006508,GO:0006508,GO:0006508,GO:0006508,GO:0006508,GO:0006508,GO:0006508,GO:0016787,GO:0016787,GO:0016787,GO:0016787,GO:0016787,GO:0016787,GO:0016787,GO:0016787,GO:0008233,GO:0008233,GO:0008233,GO:0008233,GO:0008233,GO:0008233,GO:0008233,GO:0008233
BXY_0117800	GO:0004190,GO:0004190,GO:0004190,GO:0004190,GO:0004190,GO:0004190,GO:0004190,GO:0004190,GO:0006508,GO:0006508,GO:0006508,GO:0006508,GO:0006508,GO:0006508,GO:0006508,GO:0006508,GO:0016787,GO:0016787,GO:0016787,GO:0016787,GO:0016787,GO:0016787,GO:0016787,GO:0016787,GO:0008233,GO:0008233,GO:0008233,GO:0008233,GO:0008233,GO:0008233,GO:0008233,GO:0008233
BXY_0117900	GO:0004190,GO:0004190,GO:0004190,GO:0004190,GO:0004190,GO:0004190,GO:0004190,GO:0004190,GO:0004190,GO:0004190,GO:0006508,GO:0006508,GO:0006508,GO:0006508,GO:0006508,GO:0006508,GO:0006508,GO:0006508,GO:0006508,GO:0006508,GO:0016787,GO:0016787,GO:0016787,GO:0016787,GO:0016787,GO:0016787,GO:0016787,GO:0016787,GO:0016787,GO:0016787,GO:0008233,GO:0008233,GO:0008233,GO:0008233,GO:0008233,GO:0008233,GO:…
BXY_0118000	GO:0016020,GO:0016021
BXY_0118100	GO:0016020,GO:0016021
BXY_0118200	GO:0004190,GO:0004190,GO:0004190,GO:0004190,GO:0004190,GO:0004190,GO:0004190,GO:0004190,GO:0004190,GO:0004190,GO:0006508,GO:0006508,GO:0006508,GO:0006508,GO:0006508,GO:0006508,GO:0006508,GO:0006508,GO:0006508,GO:0006508,GO:0016787,GO:0016787,GO:0016787,GO:0016787,GO:0016787,GO:0016787,GO:0016787,GO:0016787,GO:0016787,GO:0016787,GO:0008233,GO:0008233,GO:0008233,GO:0008233,GO:0008233,GO:0008233,GO:…
BXY_0118300	GO:0004190,GO:0004190,GO:0004190,GO:0004190,GO:0004190,GO:0004190,GO:0004190,GO:0004190,GO:0006508,GO:0006508,GO:0006508,GO:0006508,GO:0006508,GO:0006508,GO:0006508,GO:0006508,GO:0016787,GO:0016787,GO:0016787,GO:0016787,GO:0016787,GO:0016787,GO:0016787,GO:0016787,GO:0008233,GO:0008233,GO:0008233,GO:0008233,GO:0008233,GO:0008233,GO:0008233,GO:0008233
BXY_0118400	GO:0004190,GO:0004190,GO:0004190,GO:0004190,GO:0004190,GO:0004190,GO:0004190,GO:0004190,GO:0004190,GO:0004190,GO:0006508,GO:0006508,GO:0006508,GO:0006508,GO:0006508,GO:0006508,GO:0006508,GO:0006508,GO:0006508,GO:0006508,GO:0016787,GO:0016787,GO:0016787,GO:0016787,GO:0016787,GO:0016787,GO:0016787,GO:0016787,GO:0016787,GO:0016787,GO:0008233,GO:0008233,GO:0008233,GO:0008233,GO:0008233,GO:0008233,GO:…
BXY_0118500	GO:0046872,GO:0046872,GO:0046872,GO:0046872,GO:0046872,GO:0046872
BXY_0118600	GO:0016020,GO:0016020,GO:0016020,GO:0016020,GO:0016020,GO:0016020,GO:0016020,GO:0016020,GO:0016020,GO:0016020,GO:0016021,GO:0016021,GO:0016021,GO:0016021,GO:0016021,GO:0016021,GO:0016021,GO:0016021,GO:0016021,GO:0016021
BXY_0118700	GO:0005515,GO:0005515,GO:0005515,GO:0005515,GO:0005515,GO:0005515,GO:0005515,GO:0005515,GO:0005515,GO:0005515,GO:0005515,GO:0005515
BXY_0119000	GO:0020037,GO:0020037,GO:0020037,GO:0020037,GO:0020037,GO:0020037,GO:0020037,GO:0020037,GO:0020037,GO:0020037,GO:0020037,GO:0020037,GO:0020037,GO:0020037,GO:0020037,GO:0020037,GO:0016705,GO:0016705,GO:0016705,GO:0016705,GO:0016705,GO:0016705,GO:0016705,GO:0016705,GO:0016705,GO:0016705,GO:0016705,GO:0016705,GO:0016705,GO:0016705,GO:0016705,GO:0016705,GO:0005506,GO:0005506,GO:0005506,GO:0005506,GO:…
BXY_0119100	GO:0016020,GO:0016021
BXY_0119200	GO:0016020,GO:0016021
BXY_0119300	GO:0016020,GO:0016020,GO:0016020,GO:0016021,GO:0016021,GO:0016021,GO:0055114,GO:0055114,GO:0055114
BXY_0119800	GO:0016020,GO:0016021
BXY_0119900	GO:0016020,GO:0016021
BXY_0120000	GO:0016020,GO:0016021
BXY_0120100	GO:0016020,GO:0016021
BXY_0120200	GO:0016020,GO:0016021
BXY_0120300	GO:0016020,GO:0016021
BXY_0120500	GO:0016020,GO:0016021
BXY_0120600	GO:0016021,GO:0016020
BXY_0120700	GO:0016020,GO:0016021
BXY_0120800	GO:0005515,GO:0005515,GO:0005515
BXY_0120900	GO:0042302,GO:0042302,GO:0042302,GO:0016020,GO:0016020,GO:0016020,GO:0016021,GO:0016021,GO:0016021
BXY_0121000	GO:0045892,GO:0045892,GO:0045892,GO:0045892,GO:0045892,GO:0045892,GO:0045892,GO:0003676,GO:0003676,GO:0003676,GO:0003676,GO:0003676,GO:0003676,GO:0003676,GO:0003723,GO:0003723,GO:0003723,GO:0003723,GO:0003723,GO:0003723,GO:0003723
BXY_0121200	GO:0030126,GO:0030126,GO:0030126,GO:0030126,GO:0030126,GO:0030126,GO:0006890,GO:0006890,GO:0006890,GO:0006890,GO:0006890,GO:0006890,GO:0016020,GO:0016020,GO:0016020,GO:0016020,GO:0016020,GO:0016020,GO:0000139,GO:0000139,GO:0000139,GO:0000139,GO:0000139,GO:0000139,GO:0005794,GO:0005794,GO:0005794,GO:0005794,GO:0005794,GO:0005794,GO:0005737,GO:0005737,GO:0005737,GO:0005737,GO:0005737,GO:0005737,GO:…
BXY_0121600	GO:0051287,GO:0051287,GO:0051287,GO:0055114,GO:0055114,GO:0055114
BXY_0121800	GO:0007606,GO:0004888,GO:0016020,GO:0016021
BXY_0121900	GO:0007606,GO:0004888,GO:0016020,GO:0016021
BXY_0122200	GO:0016616,GO:0016616,GO:0016616,GO:0016616,GO:0051287,GO:0051287,GO:0051287,GO:0051287,GO:0055114,GO:0055114,GO:0055114,GO:0055114,GO:0016491,GO:0016491,GO:0016491,GO:0016491
BXY_0122300	GO:0016020,GO:0016021
BXY_0122600	GO:0016020,GO:0016021
BXY_0122700	GO:0005509,GO:0005509,GO:0005509,GO:0005509,GO:0005509,GO:0005509,GO:0005509,GO:0005509,GO:0005509,GO:0005509,GO:0005509,GO:0005509,GO:0005509
BXY_0123200	GO:0016787,GO:0016787,GO:0016787,GO:0016787
BXY_0123300	GO:0016021,GO:0016021,GO:0016021,GO:0016021,GO:0016021,GO:0016021,GO:0016021,GO:0016021,GO:0016021,GO:0016021,GO:0007186,GO:0007186,GO:0007186,GO:0007186,GO:0007186,GO:0007186,GO:0007186,GO:0007186,GO:0007186,GO:0007186,GO:0004930,GO:0004930,GO:0004930,GO:0004930,GO:0004930,GO:0004930,GO:0004930,GO:0004930,GO:0004930,GO:0004930,GO:0016020,GO:0016020,GO:0016020,GO:0016020,GO:0016020,GO:0016020,GO:…
BXY_0123500	GO:0016620,GO:0016620,GO:0016620,GO:0016620,GO:0016620,GO:0016620,GO:0016620,GO:0055114,GO:0055114,GO:0055114,GO:0055114,GO:0055114,GO:0055114,GO:0055114,GO:0016491,GO:0016491,GO:0016491,GO:0016491,GO:0016491,GO:0016491,GO:0016491
BXY_0123900	GO:0016020,GO:0016021
BXY_0124100	GO:0005515,GO:0005515,GO:0005515,GO:0005515,GO:0005515,GO:0005515,GO:0003676,GO:0003676,GO:0003676,GO:0003676,GO:0003676,GO:0003676
BXY_0124200	GO:0016020,GO:0016021
BXY_0124300	GO:0016020,GO:0016021
BXY_0124400	GO:0016020,GO:0016021
BXY_0124700	GO:0016021,GO:0016021,GO:0016021,GO:0007186,GO:0007186,GO:0007186,GO:0004930,GO:0004930,GO:0004930,GO:0016020,GO:0016020,GO:0016020
BXY_0124900	GO:0016020,GO:0016021
BXY_0125100	GO:0016020,GO:0016021
BXY_0125200	GO:0009190,GO:0009190,GO:0009190,GO:0009190,GO:0009190,GO:0009190,GO:0009190,GO:0009190,GO:0009190,GO:0009190,GO:0016849,GO:0016849,GO:0016849,GO:0016849,GO:0016849,GO:0016849,GO:0016849,GO:0016849,GO:0016849,GO:0016849,GO:0035556,GO:0035556,GO:0035556,GO:0035556,GO:0035556,GO:0035556,GO:0035556,GO:0035556,GO:0035556,GO:0035556,GO:0006468,GO:0006468,GO:0006468,GO:0006468,GO:0006468,GO:0006468,GO:…
BXY_0125600	GO:0005515,GO:0005515,GO:0005515,GO:0005515,GO:0005515
BXY_0125700	GO:0042254,GO:0042254,GO:0005634,GO:0005634
BXY_0125800	GO:0032797,GO:0032797,GO:0000387,GO:0000387
BXY_0125900	GO:0016020,GO:0016021
BXY_0126100	GO:0016020,GO:0016020,GO:0016021,GO:0016021
BXY_0126300	GO:0070985,GO:0070985,GO:0070985,GO:0070985,GO:0070985,GO:0008353,GO:0008353,GO:0008353,GO:0008353,GO:0008353,GO:0005675,GO:0005675,GO:0005675,GO:0005675,GO:0005675,GO:0006468,GO:0006468,GO:0006468,GO:0006468,GO:0006468,GO:0004672,GO:0004672,GO:0004672,GO:0004672,GO:0004672,GO:0005524,GO:0005524,GO:0005524,GO:0005524,GO:0005524,GO:0000166,GO:0000166,GO:0000166,GO:0000166,GO:0000166,GO:0004674,GO:…
BXY_0126400	GO:0003676,GO:0003676,GO:0003676,GO:0003676,GO:0003676,GO:0003676,GO:0003676,GO:0003676,GO:0003676,GO:0005524,GO:0005524,GO:0005524,GO:0005524,GO:0005524,GO:0005524,GO:0005524,GO:0005524,GO:0005524
BXY_0126500	GO:0006435,GO:0006435,GO:0004829,GO:0004829,GO:0005737,GO:0005737,GO:0005524,GO:0005524
BXY_0126800	GO:0051304,GO:0051304,GO:0051304,GO:0051304,GO:0004712,GO:0004712,GO:0004712,GO:0004712,GO:0007093,GO:0007093,GO:0007093,GO:0007093,GO:0006468,GO:0006468,GO:0006468,GO:0006468,GO:0004672,GO:0004672,GO:0004672,GO:0004672,GO:0005524,GO:0005524,GO:0005524,GO:0005524
BXY_0126900	GO:0005515,GO:0005515,GO:0005515,GO:0005515,GO:0005515,GO:0005515,GO:0005515,GO:0005515,GO:0005515,GO:0005515
BXY_0127100	GO:0006355,GO:0006355,GO:0006355,GO:0006355,GO:0006355,GO:0006355,GO:0006355,GO:0006355,GO:0006355,GO:0006355,GO:0006355,GO:0006355,GO:0006355,GO:0043565,GO:0043565,GO:0043565,GO:0043565,GO:0043565,GO:0043565,GO:0043565,GO:0043565,GO:0043565,GO:0043565,GO:0043565,GO:0043565,GO:0043565,GO:0003700,GO:0003700,GO:0003700,GO:0003700,GO:0003700,GO:0003700,GO:0003700,GO:0003700,GO:0003700,GO:0003700,GO:…
BXY_0127200	GO:0016020,GO:0016021
BXY_0127300	GO:0005681,GO:0005681,GO:0005681,GO:0005681,GO:0005681,GO:0000387,GO:0000387,GO:0000387,GO:0000387,GO:0000387,GO:0006396,GO:0006396,GO:0006396,GO:0006396,GO:0006396
BXY_0127400	GO:0004519,GO:0004519,GO:0004519,GO:0004519,GO:0004519,GO:0004519,GO:0004519,GO:0004519,GO:0004519,GO:0004519,GO:0004519,GO:0004519,GO:0004519,GO:0004519,GO:0004519,GO:0004519,GO:0004519,GO:0004519,GO:0004519,GO:0003697,GO:0003697,GO:0003697,GO:0003697,GO:0003697,GO:0003697,GO:0003697,GO:0003697,GO:0003697,GO:0003697,GO:0003697,GO:0003697,GO:0003697,GO:0003697,GO:0003697,GO:0003697,GO:0003697,GO:…
BXY_0127600	GO:0006397,GO:0006397,GO:0006397,GO:0006397,GO:0006397,GO:0006397,GO:0006397,GO:0006397,GO:0006397,GO:0046872,GO:0046872,GO:0046872,GO:0046872,GO:0046872,GO:0046872,GO:0046872,GO:0046872,GO:0046872,GO:0003676,GO:0003676,GO:0003676,GO:0003676,GO:0003676,GO:0003676,GO:0003676,GO:0003676,GO:0003676,GO:0003723,GO:0003723,GO:0003723,GO:0003723,GO:0003723,GO:0003723,GO:0003723,GO:0003723,GO:0003723
BXY_0127700	GO:0055085,GO:0055085,GO:0055085,GO:0055085,GO:0055085,GO:0016021,GO:0016021,GO:0016021,GO:0016021,GO:0016021,GO:0016020,GO:0016020,GO:0016020,GO:0016020,GO:0016020
BXY_0127800	GO:0071986,GO:0071986,GO:0071986,GO:0043154,GO:0043154,GO:0043154,GO:0043066,GO:0043066,GO:0043066,GO:0019079,GO:0019079,GO:0019079,GO:0005737,GO:0005737,GO:0005737
BXY_0127900	GO:0006488,GO:0006488,GO:0016020,GO:0016020,GO:0016021,GO:0016021
BXY_0128100	GO:0005515,GO:0005515,GO:0005515,GO:0005515,GO:0005515,GO:0005515
BXY_0128200	GO:0032259,GO:0032259,GO:0032259,GO:0008168,GO:0008168,GO:0008168,GO:0003676,GO:0003676,GO:0003676
BXY_0128300	GO:0005634,GO:0005634,GO:0005634,GO:0005634,GO:0005634,GO:0005634,GO:0005634,GO:0005634
BXY_0128400	GO:0046983,GO:0046983,GO:0046983,GO:0046983,GO:0046983,GO:0046983,GO:0046983,GO:0003677,GO:0003677,GO:0003677,GO:0003677,GO:0003677,GO:0003677,GO:0003677
BXY_0128600	GO:0016021,GO:0016021,GO:0016020,GO:0016020
BXY_0128800	GO:0004576,GO:0006486,GO:0016020,GO:0016021
BXY_0128900	GO:0004713,GO:0004713,GO:0004713,GO:0004713,GO:0004713,GO:0004713,GO:0004713,GO:0004713,GO:0004713,GO:0004713,GO:0004713,GO:0004713,GO:0004713,GO:0004713,GO:0006468,GO:0006468,GO:0006468,GO:0006468,GO:0006468,GO:0006468,GO:0006468,GO:0006468,GO:0006468,GO:0006468,GO:0006468,GO:0006468,GO:0006468,GO:0006468,GO:0004672,GO:0004672,GO:0004672,GO:0004672,GO:0004672,GO:0004672,GO:0004672,GO:0004672,GO:…
BXY_0129100	GO:0016651,GO:0016651,GO:0016651,GO:0016651,GO:0016651,GO:0016651,GO:0016651,GO:0016651,GO:0016651,GO:0016651,GO:0016651,GO:0008137,GO:0008137,GO:0008137,GO:0008137,GO:0008137,GO:0008137,GO:0008137,GO:0008137,GO:0008137,GO:0008137,GO:0008137,GO:0051287,GO:0051287,GO:0051287,GO:0051287,GO:0051287,GO:0051287,GO:0051287,GO:0051287,GO:0051287,GO:0051287,GO:0051287,GO:0051539,GO:0051539,GO:0051539,GO:…
BXY_0129200	GO:0005515,GO:0005515,GO:0005515,GO:0005515,GO:0005515,GO:0005515,GO:0005515,GO:0005515,GO:0005515,GO:0005515,GO:0005515,GO:0005515,GO:0005515,GO:0005515
BXY_0129300	GO:0020037,GO:0020037,GO:0020037,GO:0020037,GO:0020037,GO:0020037,GO:0020037,GO:0020037,GO:0020037,GO:0020037,GO:0020037,GO:0020037,GO:0020037,GO:0020037,GO:0020037,GO:0020037,GO:0020037,GO:0016705,GO:0016705,GO:0016705,GO:0016705,GO:0016705,GO:0016705,GO:0016705,GO:0016705,GO:0016705,GO:0016705,GO:0016705,GO:0016705,GO:0016705,GO:0016705,GO:0016705,GO:0016705,GO:0016705,GO:0005506,GO:0005506,GO:…
BXY_0129500	GO:0006468,GO:0006468,GO:0006468,GO:0006468,GO:0006468,GO:0004672,GO:0004672,GO:0004672,GO:0004672,GO:0004672,GO:0005524,GO:0005524,GO:0005524,GO:0005524,GO:0005524
BXY_0129600	GO:0030246,GO:0030246,GO:0030246
BXY_0129700	GO:0005515,GO:0005515,GO:0005515,GO:0005515,GO:0005515,GO:0005515,GO:0005515,GO:0005515,GO:0005515,GO:0005515,GO:0005515,GO:0005515,GO:0005515
BXY_0129900	GO:0016021,GO:0016021,GO:0016020,GO:0016020
BXY_0130000	GO:0006811,GO:0006811,GO:0006811,GO:0006811,GO:0006811,GO:0006811,GO:0006811,GO:0006811,GO:0006811,GO:0006811,GO:0006811,GO:0006811,GO:0006811,GO:0006811,GO:0006811,GO:0006811,GO:0005216,GO:0005216,GO:0005216,GO:0005216,GO:0005216,GO:0005216,GO:0005216,GO:0005216,GO:0005216,GO:0005216,GO:0005216,GO:0005216,GO:0005216,GO:0005216,GO:0005216,GO:0005216,GO:0006814,GO:0006814,GO:0006814,GO:0006814,GO:…
BXY_0130100	GO:0004124,GO:0004124,GO:0004124,GO:0004124,GO:0004124,GO:0006535,GO:0006535,GO:0006535,GO:0006535,GO:0006535,GO:0016740,GO:0016740,GO:0016740,GO:0016740,GO:0016740,GO:0008652,GO:0008652,GO:0008652,GO:0008652,GO:0008652,GO:0019344,GO:0019344,GO:0019344,GO:0019344,GO:0019344
BXY_0130300	GO:0005515,GO:0005515,GO:0005515
BXY_0130400	GO:0008097,GO:0008097,GO:0008097,GO:0008097,GO:0008097,GO:0008097,GO:0008097,GO:0008097,GO:0008097,GO:0008097,GO:0005622,GO:0005622,GO:0005622,GO:0005622,GO:0005622,GO:0005622,GO:0005622,GO:0005622,GO:0005622,GO:0005622,GO:0005840,GO:0005840,GO:0005840,GO:0005840,GO:0005840,GO:0005840,GO:0005840,GO:0005840,GO:0005840,GO:0005840,GO:0006412,GO:0006412,GO:0006412,GO:0006412,GO:0006412,GO:0006412,GO:…
BXY_0130500	GO:0005622,GO:0005622,GO:0005622,GO:0005840,GO:0005840,GO:0005840,GO:0006412,GO:0006412,GO:0006412,GO:0003735,GO:0003735,GO:0003735
BXY_0130700	GO:0004222,GO:0004222,GO:0004222,GO:0004222,GO:0004222,GO:0004222,GO:0004222,GO:0004222,GO:0008237,GO:0008237,GO:0008237,GO:0008237,GO:0008237,GO:0008237,GO:0008237,GO:0008237,GO:0006508,GO:0006508,GO:0006508,GO:0006508,GO:0006508,GO:0006508,GO:0006508,GO:0006508,GO:0016020,GO:0016020,GO:0016020,GO:0016020,GO:0016020,GO:0016020,GO:0016020,GO:0016020,GO:0016021,GO:0016021,GO:0016021,GO:0016021,GO:…
BXY_0130800	GO:0005622,GO:0005622,GO:0005622,GO:0005622,GO:0005840,GO:0005840,GO:0005840,GO:0005840,GO:0006412,GO:0006412,GO:0006412,GO:0006412,GO:0003735,GO:0003735,GO:0003735,GO:0003735
BXY_0130900	GO:0006260,GO:0006260,GO:0006260,GO:0006260,GO:0006260,GO:0006260,GO:0006260,GO:0006260,GO:0006260,GO:0006260,GO:0006260,GO:0006260,GO:0006260,GO:0006260,GO:0006260,GO:0006260,GO:0006260,GO:0006260,GO:0006260,GO:0006260,GO:0006260,GO:0042555,GO:0042555,GO:0042555,GO:0042555,GO:0042555,GO:0042555,GO:0042555,GO:0042555,GO:0042555,GO:0042555,GO:0042555,GO:0042555,GO:0042555,GO:0042555,GO:0042555,GO:…
BXY_0131100	GO:0005634,GO:0005634,GO:0005634,GO:0005634,GO:0005634,GO:0005634,GO:0005634,GO:0005634
BXY_0131300	GO:0035023,GO:0035023,GO:0035023,GO:0035023,GO:0035023,GO:0035023,GO:0035023,GO:0035023,GO:0035023,GO:0035023,GO:0035023,GO:0035023,GO:0035023,GO:0035023,GO:0005089,GO:0005089,GO:0005089,GO:0005089,GO:0005089,GO:0005089,GO:0005089,GO:0005089,GO:0005089,GO:0005089,GO:0005089,GO:0005089,GO:0005089,GO:0005089,GO:0005515,GO:0005515,GO:0005515,GO:0005515,GO:0005515,GO:0005515,GO:0005515,GO:0005515,GO:…
BXY_0131400	GO:0003676,GO:0003676,GO:0003676,GO:0003676,GO:0003676,GO:0003676,GO:0003676,GO:0003676,GO:0003676,GO:0003676,GO:0005524,GO:0005524,GO:0005524,GO:0005524,GO:0005524,GO:0005524,GO:0005524,GO:0005524,GO:0005524,GO:0005524,GO:0016787,GO:0016787,GO:0016787,GO:0016787,GO:0016787,GO:0016787,GO:0016787,GO:0016787,GO:0016787,GO:0016787,GO:0000166,GO:0000166,GO:0000166,GO:0000166,GO:0000166,GO:0000166,GO:…
BXY_0131800	GO:0004540,GO:0004540,GO:0004540,GO:0004540,GO:0008033,GO:0008033,GO:0008033,GO:0008033,GO:0003824,GO:0003824,GO:0003824,GO:0003824,GO:0090501,GO:0090501,GO:0090501,GO:0090501
BXY_0131900	GO:0005484,GO:0005484,GO:0005484,GO:0005484,GO:0006886,GO:0006886,GO:0006886,GO:0006886,GO:0016020,GO:0016020,GO:0016020,GO:0016020,GO:0016021,GO:0016021,GO:0016021,GO:0016021,GO:0005622,GO:0005622,GO:0005622,GO:0005622,GO:0061025,GO:0061025,GO:0061025,GO:0061025
BXY_0132000	GO:0016740,GO:0016757,GO:0005975,GO:0006004
BXY_0132200	GO:0006904,GO:0006904,GO:0006904,GO:0006904,GO:0006904,GO:0006904,GO:0016192,GO:0016192,GO:0016192,GO:0016192,GO:0016192,GO:0016192
BXY_0132400	GO:0005515,GO:0005515,GO:0005515,GO:0005515,GO:0005515,GO:0005515,GO:0005515,GO:0005515,GO:0005515
BXY_0132500	GO:0046872,GO:0046872,GO:0046872,GO:0046872,GO:0046872,GO:0046872,GO:0046872,GO:0046872,GO:0046872,GO:0046872,GO:0046872,GO:0046872,GO:0046872,GO:0046872,GO:0046872,GO:0046872,GO:0046872,GO:0046872,GO:0046872,GO:0046872
BXY_0132600	GO:0004713,GO:0004713,GO:0004713,GO:0004713,GO:0004713,GO:0004713,GO:0004713,GO:0004713,GO:0004713,GO:0004713,GO:0004713,GO:0004713,GO:0004713,GO:0004713,GO:0004713,GO:0006468,GO:0006468,GO:0006468,GO:0006468,GO:0006468,GO:0006468,GO:0006468,GO:0006468,GO:0006468,GO:0006468,GO:0006468,GO:0006468,GO:0006468,GO:0006468,GO:0006468,GO:0004672,GO:0004672,GO:0004672,GO:0004672,GO:0004672,GO:0004672,GO:…
BXY_0132900	GO:0034474,GO:0034474,GO:0032039,GO:0032039
BXY_0133000	GO:0005515,GO:0005515,GO:0005515,GO:0005515
BXY_0133300	GO:0015269,GO:0015269,GO:0015269,GO:0015269,GO:0015269,GO:0015269,GO:0015269,GO:0015269,GO:0016286,GO:0016286,GO:0016286,GO:0016286,GO:0016286,GO:0016286,GO:0016286,GO:0016286,GO:0005516,GO:0005516,GO:0005516,GO:0005516,GO:0005516,GO:0005516,GO:0005516,GO:0005516,GO:0006813,GO:0006813,GO:0006813,GO:0006813,GO:0006813,GO:0006813,GO:0006813,GO:0006813,GO:0016021,GO:0016021,GO:0016021,GO:0016021,GO:…
BXY_0133400	GO:0005840,GO:0005840,GO:0005840,GO:0005840,GO:0005840,GO:0005840,GO:0006412,GO:0006412,GO:0006412,GO:0006412,GO:0006412,GO:0006412,GO:0003735,GO:0003735,GO:0003735,GO:0003735,GO:0003735,GO:0003735
BXY_0133500	GO:0007018,GO:0007018,GO:0007018,GO:0007018,GO:0007018,GO:0007018,GO:0007018,GO:0007018,GO:0007018,GO:0007018,GO:0007018,GO:0007018,GO:0007018,GO:0007018,GO:0007018,GO:0007018,GO:0007018,GO:0007018,GO:0003777,GO:0003777,GO:0003777,GO:0003777,GO:0003777,GO:0003777,GO:0003777,GO:0003777,GO:0003777,GO:0003777,GO:0003777,GO:0003777,GO:0003777,GO:0003777,GO:0003777,GO:0003777,GO:0003777,GO:0003777,GO:…
BXY_0133700	GO:0005868,GO:0005868,GO:0005868,GO:0005868,GO:0007018,GO:0007018,GO:0007018,GO:0007018,GO:0003777,GO:0003777,GO:0003777,GO:0003777
BXY_0133800	GO:0008176,GO:0008176,GO:0008176,GO:0008176,GO:0008176,GO:0008176,GO:0006400,GO:0006400,GO:0006400,GO:0006400,GO:0006400,GO:0006400,GO:0005634,GO:0005634,GO:0005634,GO:0005634,GO:0005634,GO:0005634,GO:0016740,GO:0016740,GO:0016740,GO:0016740,GO:0016740,GO:0016740,GO:0003723,GO:0003723,GO:0003723,GO:0003723,GO:0003723,GO:0003723,GO:0008033,GO:0008033,GO:0008033,GO:0008033,GO:0008033,GO:0008033,GO:…
BXY_0133900	GO:0046854,GO:0016020,GO:0016021
BXY_0134100	GO:0005622,GO:0005622,GO:0005622,GO:0005622,GO:0005840,GO:0005840,GO:0005840,GO:0005840,GO:0006412,GO:0006412,GO:0006412,GO:0006412,GO:0003735,GO:0003735,GO:0003735,GO:0003735
BXY_0134200	GO:0016671,GO:0016671,GO:0016671,GO:0016671,GO:0003756,GO:0003756,GO:0003756,GO:0003756,GO:0005783,GO:0005783,GO:0005783,GO:0005783,GO:0055114,GO:0055114,GO:0055114,GO:0055114
BXY_0134400	GO:0016651,GO:0016651,GO:0016651,GO:0016651,GO:0016651,GO:0016651,GO:0016651,GO:0008137,GO:0008137,GO:0008137,GO:0008137,GO:0008137,GO:0008137,GO:0008137,GO:0055114,GO:0055114,GO:0055114,GO:0055114,GO:0055114,GO:0055114,GO:0055114,GO:0016491,GO:0016491,GO:0016491,GO:0016491,GO:0016491,GO:0016491,GO:0016491
BXY_0134700	GO:0005509,GO:0005509,GO:0005509,GO:0005509,GO:0005509,GO:0005509,GO:0005509,GO:0005509,GO:0005509,GO:0005509,GO:0005509,GO:0005509,GO:0000413,GO:0000413,GO:0000413,GO:0000413,GO:0000413,GO:0000413,GO:0000413,GO:0000413,GO:0000413,GO:0000413,GO:0000413,GO:0000413,GO:0003755,GO:0003755,GO:0003755,GO:0003755,GO:0003755,GO:0003755,GO:0003755,GO:0003755,GO:0003755,GO:0003755,GO:0003755,GO:0003755,GO:…
BXY_0134800	GO:0005515
BXY_0134900	GO:0004616,GO:0004616,GO:0004616,GO:0004616,GO:0004616,GO:0004616,GO:0004616,GO:0004616,GO:0004616,GO:0004616,GO:0004616,GO:0004616,GO:0004616,GO:0004616,GO:0004616,GO:0006098,GO:0006098,GO:0006098,GO:0006098,GO:0006098,GO:0006098,GO:0006098,GO:0006098,GO:0006098,GO:0006098,GO:0006098,GO:0006098,GO:0006098,GO:0006098,GO:0006098,GO:0050661,GO:0050661,GO:0050661,GO:0050661,GO:0050661,GO:0050661,GO:…
BXY_0135000	GO:0003924,GO:0003924,GO:0003924,GO:0003924,GO:0003924,GO:0003924,GO:0003924,GO:0003924,GO:0003924,GO:0003924,GO:0003924,GO:0005525,GO:0005525,GO:0005525,GO:0005525,GO:0005525,GO:0005525,GO:0005525,GO:0005525,GO:0005525,GO:0005525,GO:0005525
BXY_0135100	GO:0006629,GO:0006629,GO:0006629,GO:0006629,GO:0016787,GO:0016787,GO:0016787,GO:0016787
BXY_0135200	GO:0006098,GO:0006098,GO:0006098,GO:0006098,GO:0006098,GO:0006098,GO:0006098,GO:0006098,GO:0004750,GO:0004750,GO:0004750,GO:0004750,GO:0004750,GO:0004750,GO:0004750,GO:0004750,GO:0016857,GO:0016857,GO:0016857,GO:0016857,GO:0016857,GO:0016857,GO:0016857,GO:0016857,GO:0005975,GO:0005975,GO:0005975,GO:0005975,GO:0005975,GO:0005975,GO:0005975,GO:0005975,GO:0003824,GO:0003824,GO:0003824,GO:0003824,GO:…
BXY_0135300	GO:0003924,GO:0003924,GO:0003924,GO:0005525,GO:0005525,GO:0005525
BXY_0135400	GO:0005515,GO:0005515,GO:0005515,GO:0005515,GO:0005515,GO:0005515,GO:0005515,GO:0005515,GO:0005515,GO:0005515,GO:0005515,GO:0005515,GO:0005515,GO:0005515,GO:0005515,GO:0005515,GO:0005515,GO:0005515,GO:0005515,GO:0005515,GO:0005515,GO:0005515,GO:0005515,GO:0005515,GO:0005515,GO:0005515,GO:0005515,GO:0005515,GO:0005515,GO:0005515,GO:0005515,GO:0005515,GO:0005515,GO:0005515,GO:0005515,GO:0005515,GO:…
BXY_0135500	GO:0004526,GO:0004526,GO:0004526,GO:0004526,GO:0016070,GO:0016070,GO:0016070,GO:0016070,GO:0004540,GO:0004540,GO:0004540,GO:0004540,GO:0008033,GO:0008033,GO:0008033,GO:0008033,GO:0016787,GO:0016787,GO:0016787,GO:0016787,GO:0005634,GO:0005634,GO:0005634,GO:0005634,GO:0005730,GO:0005730,GO:0005730,GO:0005730,GO:0090502,GO:0090502,GO:0090502,GO:0090502,GO:0090501,GO:0090501,GO:0090501,GO:0090501
BXY_0135600	GO:0006418,GO:0006418,GO:0006418,GO:0004812,GO:0004812,GO:0004812,GO:0000166,GO:0000166,GO:0000166,GO:0005524,GO:0005524,GO:0005524
BXY_0135900	GO:0005515,GO:0005515,GO:0005515,GO:0005515,GO:0005515,GO:0005515,GO:0005515,GO:0005515,GO:0005515,GO:0005515,GO:0005515,GO:0005515,GO:0005515,GO:0005515,GO:0005515,GO:0005515,GO:0005515,GO:0005515,GO:0005515,GO:0005515,GO:0005515,GO:0005515,GO:0005515,GO:0005515,GO:0016020,GO:0016020,GO:0016020,GO:0016020,GO:0016020,GO:0016020,GO:0016020,GO:0016020,GO:0016020,GO:0016020,GO:0016020,GO:0016020,GO:…
BXY_0136000	GO:0006413,GO:0006413,GO:0006413,GO:0006413,GO:0006413,GO:0003743,GO:0003743,GO:0003743,GO:0003743,GO:0003743
BXY_0136200	GO:0006355,GO:0006355,GO:0006355,GO:0006355,GO:0006355,GO:0006355,GO:0006355,GO:0006355,GO:0006355,GO:0003700,GO:0003700,GO:0003700,GO:0003700,GO:0003700,GO:0003700,GO:0003700,GO:0003700,GO:0003700,GO:0003677,GO:0003677,GO:0003677,GO:0003677,GO:0003677,GO:0003677,GO:0003677,GO:0003677,GO:0003677
BXY_0136300	GO:0016020,GO:0016021
BXY_0136400	GO:0006516,GO:0006516,GO:0006516,GO:0006516,GO:0006516,GO:0006516,GO:0006516,GO:0006516,GO:0005737,GO:0005737,GO:0005737,GO:0005737,GO:0005737,GO:0005737,GO:0005737,GO:0005737
BXY_0136600	GO:0005515,GO:0005515,GO:0005515,GO:0005515,GO:0005515,GO:0005515,GO:0005515,GO:0005515,GO:0005515,GO:0005515,GO:0005515,GO:0005515
BXY_0136800	GO:0006468,GO:0006468,GO:0006468,GO:0006468,GO:0004672,GO:0004672,GO:0004672,GO:0004672,GO:0005524,GO:0005524,GO:0005524,GO:0005524
BXY_0137000	GO:0000408,GO:0000408,GO:0000408,GO:0000408,GO:0000408,GO:0000408,GO:0000408,GO:0000408,GO:0000408,GO:0000408,GO:0000408,GO:0000408,GO:0002949,GO:0002949,GO:0002949,GO:0002949,GO:0002949,GO:0002949,GO:0002949,GO:0002949,GO:0002949,GO:0002949,GO:0002949,GO:0002949,GO:0005634,GO:0005634,GO:0005634,GO:0005634,GO:0005634,GO:0005634,GO:0005634,GO:0005634,GO:0005634,GO:0005634,GO:0005634,GO:0005634,GO:…
BXY_0137200	GO:0032300,GO:0032300,GO:0032300,GO:0032300,GO:0032300,GO:0032300,GO:0032300,GO:0032300,GO:0032300,GO:0032300,GO:0032300,GO:0032300,GO:0032300,GO:0032300,GO:0006298,GO:0006298,GO:0006298,GO:0006298,GO:0006298,GO:0006298,GO:0006298,GO:0006298,GO:0006298,GO:0006298,GO:0006298,GO:0006298,GO:0006298,GO:0006298,GO:0030983,GO:0030983,GO:0030983,GO:0030983,GO:0030983,GO:0030983,GO:0030983,GO:0030983,GO:…
BXY_0137300	GO:0031011,GO:0006338,GO:0005634
BXY_0137400	GO:0005484,GO:0005484,GO:0005484,GO:0005484,GO:0005484,GO:0005484,GO:0005484,GO:0016192,GO:0016192,GO:0016192,GO:0016192,GO:0016192,GO:0016192,GO:0016192,GO:0006886,GO:0006886,GO:0006886,GO:0006886,GO:0006886,GO:0006886,GO:0006886,GO:0016020,GO:0016020,GO:0016020,GO:0016020,GO:0016020,GO:0016020,GO:0016020,GO:0016021,GO:0016021,GO:0016021,GO:0016021,GO:0016021,GO:0016021,GO:0016021,GO:0005622,GO:…
BXY_0137500	GO:0000290,GO:0000290,GO:0000290,GO:0000290,GO:0000290,GO:0000290,GO:0000290,GO:0016787,GO:0016787,GO:0016787,GO:0016787,GO:0016787,GO:0016787,GO:0016787
BXY_0137700	GO:0016020,GO:0016021,GO:0005783,GO:0005789
BXY_0137900	GO:0005515,GO:0005515,GO:0005515,GO:0005515
BXY_0138000	GO:0045296,GO:0045296,GO:0045296,GO:0045296,GO:0045296,GO:0045296,GO:0045296,GO:0045296,GO:0045296,GO:0045296,GO:0045296,GO:0045296,GO:0007155,GO:0007155,GO:0007155,GO:0007155,GO:0007155,GO:0007155,GO:0007155,GO:0007155,GO:0007155,GO:0007155,GO:0007155,GO:0007155,GO:0005515,GO:0005515,GO:0005515,GO:0005515,GO:0005515,GO:0005515,GO:0005515,GO:0005515,GO:0005515,GO:0005515,GO:0005515,GO:0005515
BXY_0138100	GO:0005515
BXY_0138200	GO:0005515,GO:0005515,GO:0005515,GO:0005515,GO:0005515,GO:0005515,GO:0005515,GO:0005515,GO:0005515,GO:0005515,GO:0005515,GO:0005515,GO:0005515,GO:0005515,GO:0005515,GO:0005515,GO:0005515,GO:0005515,GO:0005515,GO:0005515
BXY_0138300	GO:0055085,GO:0055085,GO:0055085,GO:0016021,GO:0016021,GO:0016021,GO:0016020,GO:0016020,GO:0016020
BXY_0138400	GO:0016787,GO:0016787,GO:0016787,GO:0016787,GO:0016787,GO:0016787,GO:0016787,GO:0016787,GO:0046872,GO:0046872,GO:0046872,GO:0046872,GO:0046872,GO:0046872,GO:0046872,GO:0046872
BXY_0138500	GO:0016272,GO:0016272,GO:0006457,GO:0006457,GO:0051082,GO:0051082
BXY_0138600	GO:0005758,GO:0005758,GO:0005758
BXY_0138700	GO:0043004,GO:0043004,GO:0043004,GO:0043004,GO:0043004,GO:0005794,GO:0005794,GO:0005794,GO:0005794,GO:0005794,GO:0005515,GO:0005515,GO:0005515,GO:0005515,GO:0005515
BXY_0138900	GO:0006355,GO:0006355,GO:0006355,GO:0006355,GO:0006355,GO:0003677,GO:0003677,GO:0003677,GO:0003677,GO:0003677,GO:0005634,GO:0005634,GO:0005634,GO:0005634,GO:0005634
BXY_0139100	GO:0035023,GO:0035023,GO:0035023,GO:0035023,GO:0035023,GO:0035023,GO:0035023,GO:0035023,GO:0005089,GO:0005089,GO:0005089,GO:0005089,GO:0005089,GO:0005089,GO:0005089,GO:0005089
BXY_0139200	GO:0007029,GO:0007029,GO:0005789,GO:0005789,GO:0016020,GO:0016020,GO:0016021,GO:0016021
BXY_0139300	GO:0016020,GO:0016021
BXY_0139400	GO:0032958,GO:0032958,GO:0032958,GO:0016301,GO:0016301,GO:0016301,GO:0016740,GO:0016740,GO:0016740,GO:0016310,GO:0016310,GO:0016310
BXY_0139500	GO:0016020,GO:0016020,GO:0016020,GO:0016020,GO:0016021,GO:0016021,GO:0016021,GO:0016021
BXY_0139600	GO:0031625,GO:0031625,GO:0031625,GO:0031625,GO:0031625,GO:0031625,GO:0031625,GO:0031625,GO:0031625,GO:0031625,GO:0006511,GO:0006511,GO:0006511,GO:0006511,GO:0006511,GO:0006511,GO:0006511,GO:0006511,GO:0006511,GO:0006511
BXY_0139700	GO:0055085,GO:0055085,GO:0055085,GO:0055085,GO:0016021,GO:0016021,GO:0016021,GO:0016021,GO:0016020,GO:0016020,GO:0016020,GO:0016020
BXY_0139900	GO:0005622,GO:0005622,GO:0005622,GO:0005622,GO:0005622,GO:0005840,GO:0005840,GO:0005840,GO:0005840,GO:0005840,GO:0006412,GO:0006412,GO:0006412,GO:0006412,GO:0006412,GO:0003735,GO:0003735,GO:0003735,GO:0003735,GO:0003735
BXY_0140000	GO:0007165,GO:0007165,GO:0007165,GO:0007165,GO:0007165,GO:0007165,GO:0007165,GO:0007165,GO:0007165,GO:0007165,GO:0007165,GO:0007165,GO:0007165,GO:0007165,GO:0007165,GO:0007165,GO:0007165,GO:0007165,GO:0007165,GO:0007165,GO:0007165,GO:0007165,GO:0007165,GO:0007165,GO:0007165,GO:0007165,GO:0007165,GO:0007165,GO:0007165,GO:0007165,GO:0007165,GO:0007165,GO:0005515,GO:0005515,GO:0005515,GO:0005515,GO:…
BXY_0140100	GO:0016020,GO:0016021
BXY_0140200	GO:0016020,GO:0016020,GO:0016021,GO:0016021
BXY_0140300	GO:0008270,GO:0008270,GO:0008270,GO:0008270,GO:0008270,GO:0016020,GO:0016020,GO:0016020,GO:0016020,GO:0016020,GO:0016021,GO:0016021,GO:0016021,GO:0016021,GO:0016021,GO:0046872,GO:0046872,GO:0046872,GO:0046872,GO:0046872
BXY_0140400	GO:0016020,GO:0016020,GO:0016020,GO:0016020,GO:0016020,GO:0016020,GO:0016021,GO:0016021,GO:0016021,GO:0016021,GO:0016021,GO:0016021,GO:0006811,GO:0006811,GO:0006811,GO:0006811,GO:0006811,GO:0006811,GO:0005886,GO:0005886,GO:0005886,GO:0005886,GO:0005886,GO:0005886,GO:0005921,GO:0005921,GO:0005921,GO:0005921,GO:0005921,GO:0005921,GO:0030054,GO:0030054,GO:0030054,GO:0030054,GO:0030054,GO:0030054
BXY_0140500	GO:0016020,GO:0016020,GO:0016020,GO:0016020,GO:0016020,GO:0016020,GO:0016020,GO:0016020,GO:0016020,GO:0016021,GO:0016021,GO:0016021,GO:0016021,GO:0016021,GO:0016021,GO:0016021,GO:0016021,GO:0016021,GO:0006811,GO:0006811,GO:0006811,GO:0006811,GO:0006811,GO:0006811,GO:0006811,GO:0006811,GO:0006811,GO:0005886,GO:0005886,GO:0005886,GO:0005886,GO:0005886,GO:0005886,GO:0005886,GO:0005886,GO:0005886,GO:…
BXY_0140600	GO:0016020,GO:0016020,GO:0016020,GO:0016020,GO:0016020,GO:0016020,GO:0016020,GO:0016020,GO:0016020,GO:0016021,GO:0016021,GO:0016021,GO:0016021,GO:0016021,GO:0016021,GO:0016021,GO:0016021,GO:0016021,GO:0006811,GO:0006811,GO:0006811,GO:0006811,GO:0006811,GO:0006811,GO:0006811,GO:0006811,GO:0006811,GO:0005886,GO:0005886,GO:0005886,GO:0005886,GO:0005886,GO:0005886,GO:0005886,GO:0005886,GO:0005886,GO:…
BXY_0140800	GO:0016020,GO:0016020,GO:0016021,GO:0016021
BXY_0140900	GO:0030126,GO:0030126,GO:0030126,GO:0030126,GO:0030126,GO:0030126,GO:0030126,GO:0030126,GO:0030126,GO:0030126,GO:0030126,GO:0030126,GO:0030126,GO:0030126,GO:0030126,GO:0030126,GO:0030126,GO:0030126,GO:0030126,GO:0030126,GO:0030126,GO:0030126,GO:0030126,GO:0030126,GO:0030126,GO:0030126,GO:0030126,GO:0030126,GO:0030126,GO:0030117,GO:0030117,GO:0030117,GO:0030117,GO:0030117,GO:0030117,GO:0030117,GO:…
BXY_0141000	GO:0006506,GO:0006506,GO:0006506,GO:0016787,GO:0016787,GO:0016787,GO:0016020,GO:0016020,GO:0016020,GO:0016021,GO:0016021,GO:0016021
BXY_0141300	GO:0008233,GO:0008233,GO:0008233,GO:0008233,GO:0008233,GO:0008233,GO:0008233,GO:0008233,GO:0008233,GO:0008233,GO:0008233,GO:0008233,GO:0008233,GO:0008233,GO:0008233,GO:0008233,GO:0008233,GO:0008233,GO:0008233,GO:0008233,GO:0008233,GO:0008233,GO:0008233,GO:0008233,GO:0008233,GO:0008233,GO:0008233,GO:0008233,GO:0008233,GO:0008233,GO:0008233,GO:0008233,GO:0008233,GO:0006508,GO:0006508,GO:0006508,GO:…
BXY_0141400	GO:0008017,GO:0008017
BXY_0141600	GO:0016020,GO:0016021
BXY_0141800	GO:0005732,GO:0005732,GO:0005732,GO:0005732,GO:0005732,GO:0000398,GO:0000398,GO:0000398,GO:0000398,GO:0000398,GO:0005634,GO:0005634,GO:0005634,GO:0005634,GO:0005634,GO:0003723,GO:0003723,GO:0003723,GO:0003723,GO:0003723,GO:0005681,GO:0005681,GO:0005681,GO:0005681,GO:0005681,GO:0006397,GO:0006397,GO:0006397,GO:0006397,GO:0006397,GO:0008380,GO:0008380,GO:0008380,GO:0008380,GO:0008380
BXY_0141900	GO:0000166,GO:0000166,GO:0000166,GO:0000166,GO:0000166,GO:0000166,GO:0016740,GO:0016740,GO:0016740,GO:0016740,GO:0016740,GO:0016740,GO:0005524,GO:0005524,GO:0005524,GO:0005524,GO:0005524,GO:0005524
BXY_0142100	GO:0005787,GO:0005787,GO:0006465,GO:0006465,GO:0008233,GO:0008233,GO:0016021,GO:0016021,GO:0016020,GO:0016020
BXY_0142200	GO:0004176,GO:0004176,GO:0004176,GO:0004176,GO:0004176,GO:0004176,GO:0004176,GO:0004176,GO:0004176,GO:0004176,GO:0004176,GO:0004176,GO:0004176,GO:0004176,GO:0004176,GO:0004176,GO:0006515,GO:0006515,GO:0006515,GO:0006515,GO:0006515,GO:0006515,GO:0006515,GO:0006515,GO:0006515,GO:0006515,GO:0006515,GO:0006515,GO:0006515,GO:0006515,GO:0006515,GO:0006515,GO:0030163,GO:0030163,GO:0030163,GO:0030163,GO:…
BXY_0142400	GO:0016020,GO:0016020,GO:0016021,GO:0016021
BXY_0142500	GO:0005515,GO:0005515,GO:0005515,GO:0005515,GO:0005515,GO:0005515,GO:0005515,GO:0005515,GO:0005515
BXY_0142600	GO:0016020,GO:0016021
BXY_0142700	GO:0031683,GO:0031683,GO:0031683,GO:0031683,GO:0031683,GO:0031683,GO:0031683,GO:0031683,GO:0031683,GO:0031683,GO:0031683,GO:0031683,GO:0031683,GO:0031683,GO:0031683,GO:0031683,GO:0031683,GO:0031683,GO:0031683,GO:0019001,GO:0019001,GO:0019001,GO:0019001,GO:0019001,GO:0019001,GO:0019001,GO:0019001,GO:0019001,GO:0019001,GO:0019001,GO:0019001,GO:0019001,GO:0019001,GO:0019001,GO:0019001,GO:0019001,GO:…
BXY_0143200	GO:0016021,GO:0016021,GO:0016021,GO:0016021,GO:0016021,GO:0016021,GO:0016021,GO:0007186,GO:0007186,GO:0007186,GO:0007186,GO:0007186,GO:0007186,GO:0007186,GO:0004930,GO:0004930,GO:0004930,GO:0004930,GO:0004930,GO:0004930,GO:0004930,GO:0016020,GO:0016020,GO:0016020,GO:0016020,GO:0016020,GO:0016020,GO:0016020
BXY_0143300	GO:0005524,GO:0005524,GO:0005524,GO:0005524,GO:0005524,GO:0000166,GO:0000166,GO:0000166,GO:0000166,GO:0000166
BXY_0143400	GO:0005515,GO:0005515,GO:0005515,GO:0005515,GO:0005515,GO:0005515,GO:0016020,GO:0016020,GO:0016020,GO:0016020,GO:0016020,GO:0016020,GO:0016021,GO:0016021,GO:0016021,GO:0016021,GO:0016021,GO:0016021
BXY_0143500	GO:0015035,GO:0015035,GO:0015035,GO:0015035,GO:0015035,GO:0015035,GO:0015035,GO:0015035,GO:0045454,GO:0045454,GO:0045454,GO:0045454,GO:0045454,GO:0045454,GO:0045454,GO:0045454,GO:0009055,GO:0009055,GO:0009055,GO:0009055,GO:0009055,GO:0009055,GO:0009055,GO:0009055,GO:0022900,GO:0022900,GO:0022900,GO:0022900,GO:0022900,GO:0022900,GO:0022900,GO:0022900,GO:0055114,GO:0055114,GO:0055114,GO:0055114,GO:…
BXY_0143700	GO:0045211,GO:0045211,GO:0045211,GO:0045211,GO:0045211,GO:0045211,GO:0045211,GO:0045211,GO:0045211,GO:0045211,GO:0045211,GO:0045211,GO:0045211,GO:0045211,GO:0045211,GO:0045211,GO:0022848,GO:0022848,GO:0022848,GO:0022848,GO:0022848,GO:0022848,GO:0022848,GO:0022848,GO:0022848,GO:0022848,GO:0022848,GO:0022848,GO:0022848,GO:0022848,GO:0022848,GO:0022848,GO:0034220,GO:0034220,GO:0034220,GO:0034220,GO:…
BXY_0143800	GO:0045211,GO:0045211,GO:0045211,GO:0045211,GO:0045211,GO:0045211,GO:0045211,GO:0045211,GO:0045211,GO:0045211,GO:0045211,GO:0045211,GO:0045211,GO:0045211,GO:0045211,GO:0045211,GO:0022848,GO:0022848,GO:0022848,GO:0022848,GO:0022848,GO:0022848,GO:0022848,GO:0022848,GO:0022848,GO:0022848,GO:0022848,GO:0022848,GO:0022848,GO:0022848,GO:0022848,GO:0022848,GO:0034220,GO:0034220,GO:0034220,GO:0034220,GO:…
BXY_0143900	GO:0045211,GO:0045211,GO:0045211,GO:0045211,GO:0045211,GO:0045211,GO:0045211,GO:0045211,GO:0045211,GO:0045211,GO:0045211,GO:0045211,GO:0022848,GO:0022848,GO:0022848,GO:0022848,GO:0022848,GO:0022848,GO:0022848,GO:0022848,GO:0022848,GO:0022848,GO:0022848,GO:0022848,GO:0034220,GO:0034220,GO:0034220,GO:0034220,GO:0034220,GO:0034220,GO:0034220,GO:0034220,GO:0034220,GO:0034220,GO:0034220,GO:0034220,GO:…
BXY_0144000	GO:0016021,GO:0016021,GO:0016021,GO:0016020,GO:0016020,GO:0016020
BXY_0144100	GO:0005622,GO:0005622,GO:0005622,GO:0005622,GO:0005622,GO:0005622,GO:0005840,GO:0005840,GO:0005840,GO:0005840,GO:0005840,GO:0005840,GO:0006412,GO:0006412,GO:0006412,GO:0006412,GO:0006412,GO:0006412,GO:0003735,GO:0003735,GO:0003735,GO:0003735,GO:0003735,GO:0003735
BXY_0144200	GO:0008137,GO:0008137,GO:0005739,GO:0005739,GO:0016020,GO:0016020,GO:0016021,GO:0016021,GO:0055114,GO:0055114
BXY_0144300	GO:0055087,GO:0055087,GO:0055087,GO:0055087,GO:0055087,GO:0055087,GO:0055087,GO:0055087,GO:0055087,GO:0055087,GO:0055087,GO:0055087,GO:0006401,GO:0006401,GO:0006401,GO:0006401,GO:0006401,GO:0006401,GO:0006401,GO:0006401,GO:0006401,GO:0006401,GO:0006401,GO:0006401,GO:0005515,GO:0005515,GO:0005515,GO:0005515,GO:0005515,GO:0005515,GO:0005515,GO:0005515,GO:0005515,GO:0005515,GO:0005515,GO:0005515
BXY_0144400	GO:0016491,GO:0016491,GO:0016491,GO:0016491,GO:0016491,GO:0016491,GO:0016491,GO:0016491,GO:0016491,GO:0055114,GO:0055114,GO:0055114,GO:0055114,GO:0055114,GO:0055114,GO:0055114,GO:0055114,GO:0055114
BXY_0144500	GO:0019773,GO:0019773,GO:0019773,GO:0019773,GO:0019773,GO:0019773,GO:0019773,GO:0004175,GO:0004175,GO:0004175,GO:0004175,GO:0004175,GO:0004175,GO:0004175,GO:0005839,GO:0005839,GO:0005839,GO:0005839,GO:0005839,GO:0005839,GO:0005839,GO:0051603,GO:0051603,GO:0051603,GO:0051603,GO:0051603,GO:0051603,GO:0051603,GO:0004298,GO:0004298,GO:0004298,GO:0004298,GO:0004298,GO:0004298,GO:0004298,GO:0006511,GO:…
BXY_0144600	GO:0016020,GO:0016020,GO:0016021,GO:0016021
BXY_0144700	GO:0016020,GO:0016021
BXY_0144800	GO:0008138,GO:0008138,GO:0008138,GO:0008138,GO:0008138,GO:0008138,GO:0008138,GO:0008138,GO:0008138,GO:0016791,GO:0016791,GO:0016791,GO:0016791,GO:0016791,GO:0016791,GO:0016791,GO:0016791,GO:0016791,GO:0016311,GO:0016311,GO:0016311,GO:0016311,GO:0016311,GO:0016311,GO:0016311,GO:0016311,GO:0016311,GO:0006470,GO:0006470,GO:0006470,GO:0006470,GO:0006470,GO:0006470,GO:0006470,GO:0006470,GO:0006470,GO:…
BXY_0144900	GO:0006406,GO:0006406,GO:0045893,GO:0045893,GO:0005643,GO:0005643,GO:0000124,GO:0000124,GO:0003713,GO:0003713
BXY_0145200	GO:0003779,GO:0003779,GO:0003779,GO:0003779,GO:0003779,GO:0003779,GO:0003779,GO:0003779,GO:0003779,GO:0003779,GO:0003779,GO:0003779,GO:0003779,GO:0003779,GO:0003779,GO:0003779,GO:0003779,GO:0005198,GO:0005198,GO:0005198,GO:0005198,GO:0005198,GO:0005198,GO:0005198,GO:0005198,GO:0005198,GO:0005198,GO:0005198,GO:0005198,GO:0005198,GO:0005198,GO:0005198,GO:0005198,GO:0005198,GO:0005856,GO:0005856,GO:…
BXY_0145300	GO:0016020,GO:0016021
BXY_0145500	GO:0016020,GO:0016021
BXY_0145700	GO:0005515,GO:0005515,GO:0005515,GO:0005515,GO:0005515,GO:0005515,GO:0005515,GO:0005515,GO:0005515,GO:0005515,GO:0005515,GO:0005515
BXY_0145800	GO:0003824,GO:0003824
BXY_0146000	GO:0003824,GO:0003824,GO:0003824,GO:0003824,GO:0003824,GO:0003824,GO:0003824,GO:0003824,GO:0003824
BXY_0146200	GO:0017108,GO:0017108,GO:0017108,GO:0017108,GO:0017108,GO:0017108,GO:0017108,GO:0033557,GO:0033557,GO:0033557,GO:0033557,GO:0033557,GO:0033557,GO:0033557,GO:0006281,GO:0006281,GO:0006281,GO:0006281,GO:0006281,GO:0006281,GO:0006281,GO:0016787,GO:0016787,GO:0016787,GO:0016787,GO:0016787,GO:0016787,GO:0016787,GO:0005634,GO:0005634,GO:0005634,GO:0005634,GO:0005634,GO:0005634,GO:0005634,GO:0090305,GO:…
BXY_0146600	GO:0000398,GO:0000398,GO:0000398,GO:0000398,GO:0000398,GO:0000398,GO:0000398,GO:0000398,GO:0000398,GO:0000398,GO:0000398,GO:0000398,GO:0003676,GO:0003676,GO:0003676,GO:0003676,GO:0003676,GO:0003676,GO:0003676,GO:0003676,GO:0003676,GO:0003676,GO:0003676,GO:0003676,GO:0003723,GO:0003723,GO:0003723,GO:0003723,GO:0003723,GO:0003723,GO:0003723,GO:0003723,GO:0003723,GO:0003723,GO:0003723,GO:0003723
BXY_0146800	GO:0006680,GO:0006680,GO:0006680,GO:0006680,GO:0006680,GO:0004348,GO:0004348,GO:0004348,GO:0004348,GO:0004348,GO:0004553,GO:0004553,GO:0004553,GO:0004553,GO:0004553,GO:0003824,GO:0003824,GO:0003824,GO:0003824,GO:0003824,GO:0016020,GO:0016020,GO:0016020,GO:0016020,GO:0016020,GO:0016787,GO:0016787,GO:0016787,GO:0016787,GO:0016787,GO:0006629,GO:0006629,GO:0006629,GO:0006629,GO:0006629,GO:0008152,GO:…
BXY_0146900	GO:0030121,GO:0030121,GO:0030121,GO:0030121,GO:0030121,GO:0030121,GO:0030121,GO:0030121,GO:0005794,GO:0005794,GO:0005794,GO:0005794,GO:0005794,GO:0005794,GO:0005794,GO:0005794,GO:0030117,GO:0030117,GO:0030117,GO:0030117,GO:0030117,GO:0030117,GO:0030117,GO:0030117,GO:0016192,GO:0016192,GO:0016192,GO:0016192,GO:0016192,GO:0016192,GO:0016192,GO:0016192,GO:0006886,GO:0006886,GO:0006886,GO:0006886,GO:…
BXY_0147000	GO:0016020,GO:0016021
BXY_0147400	GO:0003995,GO:0003995,GO:0003995,GO:0016627,GO:0016627,GO:0016627,GO:0055114,GO:0055114,GO:0055114
BXY_0147500	GO:0036038,GO:0036038,GO:0036038,GO:0010826,GO:0010826,GO:0010826,GO:0060271,GO:0060271,GO:0060271,GO:0016020,GO:0016020,GO:0016020,GO:0016021,GO:0016021,GO:0016021
BXY_0147600	GO:0016627,GO:0016627,GO:0016627,GO:0016627,GO:0016627,GO:0055114,GO:0055114,GO:0055114,GO:0055114,GO:0055114,GO:0050660,GO:0050660,GO:0050660,GO:0050660,GO:0050660
BXY_0147800	GO:0016020,GO:0016021
BXY_0148000	GO:0004866,GO:0004866,GO:0004866,GO:0004866,GO:0004866,GO:0004866,GO:0004866,GO:0004866,GO:0004866,GO:0004866,GO:0004866,GO:0004866,GO:0005615,GO:0005615,GO:0005615,GO:0005615,GO:0005615,GO:0005615,GO:0005615,GO:0005615,GO:0005615,GO:0005615,GO:0005615,GO:0005615,GO:0005576,GO:0005576,GO:0005576,GO:0005576,GO:0005576,GO:0005576,GO:0005576,GO:0005576,GO:0005576,GO:0005576,GO:0005576,GO:0005576,GO:…
BXY_0148100	GO:0034220,GO:0005216,GO:0016021,GO:0016020
BXY_0148200	GO:0005515,GO:0005515,GO:0005515,GO:0005515,GO:0005515,GO:0005515,GO:0005515,GO:0005515,GO:0016020,GO:0016020,GO:0016020,GO:0016020,GO:0016020,GO:0016020,GO:0016020,GO:0016020,GO:0016021,GO:0016021,GO:0016021,GO:0016021,GO:0016021,GO:0016021,GO:0016021,GO:0016021
BXY_0148300	GO:0016812,GO:0016812,GO:0016812,GO:0016812,GO:0016812,GO:0016812,GO:0016812,GO:0016812,GO:0016812,GO:0016812,GO:0016812,GO:0016812,GO:0016812,GO:0016812,GO:0016812,GO:0016812,GO:0016812,GO:0016812,GO:0016812,GO:0016812,GO:0016812,GO:0016812,GO:0016812,GO:0016812,GO:0016812,GO:0016812,GO:0016812,GO:0016812,GO:0016812,GO:0016812,GO:0016812,GO:0016812,GO:0016812,GO:0016812,GO:0016812,GO:0016812,GO:…
BXY_0148400	GO:0016925,GO:0016925,GO:0016925,GO:0016925,GO:0016925,GO:0005515,GO:0005515,GO:0005515,GO:0005515,GO:0005515,GO:0005634,GO:0005634,GO:0005634,GO:0005634,GO:0005634
BXY_0148500	GO:0015929,GO:0015929,GO:0015929,GO:0004553,GO:0004553,GO:0004553,GO:0005975,GO:0005975,GO:0005975
BXY_0148700	GO:0030117,GO:0030117,GO:0030117,GO:0030117,GO:0015031,GO:0015031,GO:0015031,GO:0015031,GO:0016192,GO:0016192,GO:0016192,GO:0016192,GO:0006886,GO:0006886,GO:0006886,GO:0006886,GO:0016020,GO:0016020,GO:0016020,GO:0016020
BXY_0148800	GO:0000829,GO:0000829,GO:0000829,GO:0000829,GO:0000829,GO:0000829,GO:0000829,GO:0000166,GO:0000166,GO:0000166,GO:0000166,GO:0000166,GO:0000166,GO:0000166,GO:0016740,GO:0016740,GO:0016740,GO:0016740,GO:0016740,GO:0016740,GO:0016740,GO:0005737,GO:0005737,GO:0005737,GO:0005737,GO:0005737,GO:0005737,GO:0005737,GO:0005524,GO:0005524,GO:0005524,GO:0005524,GO:0005524,GO:0005524,GO:0005524,GO:0016301,GO:…
BXY_0148900	GO:0005507,GO:0005507,GO:0005507,GO:0005507,GO:0005507
BXY_0149000	GO:0020037,GO:0020037,GO:0020037,GO:0020037,GO:0020037,GO:0020037,GO:0020037,GO:0020037,GO:0020037,GO:0020037,GO:0020037,GO:0020037,GO:0020037,GO:0020037,GO:0020037,GO:0020037,GO:0055114,GO:0055114,GO:0055114,GO:0055114,GO:0055114,GO:0055114,GO:0055114,GO:0055114,GO:0055114,GO:0055114,GO:0055114,GO:0055114,GO:0055114,GO:0055114,GO:0055114,GO:0055114,GO:0016491,GO:0016491,GO:0016491,GO:0016491,GO:…
BXY_0149100	GO:0006468,GO:0006468,GO:0006468,GO:0006468,GO:0006468,GO:0006468,GO:0006468,GO:0006468,GO:0006468,GO:0006468,GO:0006468,GO:0006468,GO:0004672,GO:0004672,GO:0004672,GO:0004672,GO:0004672,GO:0004672,GO:0004672,GO:0004672,GO:0004672,GO:0004672,GO:0004672,GO:0004672,GO:0005524,GO:0005524,GO:0005524,GO:0005524,GO:0005524,GO:0005524,GO:0005524,GO:0005524,GO:0005524,GO:0005524,GO:0005524,GO:0005524,GO:…
BXY_0149300	GO:0031145,GO:0031145,GO:0031145,GO:0031145,GO:0031145,GO:0031145,GO:0031145,GO:0005680,GO:0005680,GO:0005680,GO:0005680,GO:0005680,GO:0005680,GO:0005680
BXY_0149500	GO:0042407,GO:0042407,GO:0061617,GO:0061617,GO:0005739,GO:0005739,GO:0005743,GO:0005743
BXY_0149600	GO:0006433,GO:0006433,GO:0006433,GO:0006433,GO:0006433,GO:0006433,GO:0006433,GO:0006433,GO:0006433,GO:0006433,GO:0006433,GO:0006433,GO:0006433,GO:0006433,GO:0006433,GO:0006433,GO:0006433,GO:0006433,GO:0004827,GO:0004827,GO:0004827,GO:0004827,GO:0004827,GO:0004827,GO:0004827,GO:0004827,GO:0004827,GO:0004827,GO:0004827,GO:0004827,GO:0004827,GO:0004827,GO:0004827,GO:0004827,GO:0004827,GO:0004827,GO:…
BXY_0149800	GO:0043564,GO:0043564,GO:0043564,GO:0043564,GO:0043564,GO:0043564,GO:0043564,GO:0043564,GO:0043564,GO:0043564,GO:0043564,GO:0043564,GO:0043564,GO:0042162,GO:0042162,GO:0042162,GO:0042162,GO:0042162,GO:0042162,GO:0042162,GO:0042162,GO:0042162,GO:0042162,GO:0042162,GO:0042162,GO:0042162,GO:0006303,GO:0006303,GO:0006303,GO:0006303,GO:0006303,GO:0006303,GO:0006303,GO:0006303,GO:0006303,GO:0006303,GO:…
BXY_0149900	GO:0016787,GO:0016787,GO:0016787,GO:0016787,GO:0016787
BXY_0150100	GO:0016020,GO:0016020,GO:0016021,GO:0016021
BXY_0150200	GO:0017056,GO:0017056,GO:0017056,GO:0017056,GO:0017056,GO:0005643,GO:0005643,GO:0005643,GO:0005643,GO:0005643,GO:0006913,GO:0006913,GO:0006913,GO:0006913,GO:0006913
BXY_0150500	GO:0016021,GO:0016021,GO:0016021,GO:0016020,GO:0016020,GO:0016020
BXY_0150900	GO:0000786,GO:0000786,GO:0000786,GO:0000786,GO:0000786,GO:0000786,GO:0000786,GO:0000786,GO:0000786,GO:0000786,GO:0000786,GO:0000786,GO:0000786,GO:0000786,GO:0003677,GO:0003677,GO:0003677,GO:0003677,GO:0003677,GO:0003677,GO:0003677,GO:0003677,GO:0003677,GO:0003677,GO:0003677,GO:0003677,GO:0003677,GO:0003677,GO:0046982,GO:0046982,GO:0046982,GO:0046982,GO:0046982,GO:0046982,GO:0046982,GO:0046982,GO:…
BXY_0151000	GO:0006468,GO:0006468,GO:0006468,GO:0004672,GO:0004672,GO:0004672,GO:0005524,GO:0005524,GO:0005524
BXY_0151200	GO:0005515,GO:0005515,GO:0005515,GO:0005515
BXY_0151400	GO:0007266,GO:0007266,GO:0007266,GO:0007266,GO:0007266,GO:0007266,GO:0007266,GO:0007266,GO:0007266,GO:0007266,GO:0007266,GO:0007266,GO:0045296,GO:0045296,GO:0045296,GO:0045296,GO:0045296,GO:0045296,GO:0045296,GO:0045296,GO:0045296,GO:0045296,GO:0045296,GO:0045296,GO:0007155,GO:0007155,GO:0007155,GO:0007155,GO:0007155,GO:0007155,GO:0007155,GO:0007155,GO:0007155,GO:0007155,GO:0007155,GO:0007155,GO:…
BXY_0151700	GO:0006468,GO:0006468,GO:0006468,GO:0006468,GO:0006468,GO:0006468,GO:0004672,GO:0004672,GO:0004672,GO:0004672,GO:0004672,GO:0004672,GO:0005524,GO:0005524,GO:0005524,GO:0005524,GO:0005524,GO:0005524,GO:0000166,GO:0000166,GO:0000166,GO:0000166,GO:0000166,GO:0000166,GO:0004674,GO:0004674,GO:0004674,GO:0004674,GO:0004674,GO:0004674
BXY_0152000	GO:0007160,GO:0007160,GO:0007160,GO:0007160,GO:0007160,GO:0007160,GO:0007160,GO:0007160,GO:0007160,GO:0007160,GO:0007160,GO:0007160,GO:0016020,GO:0016020,GO:0016020,GO:0016020,GO:0016020,GO:0016020,GO:0016020,GO:0016020,GO:0016020,GO:0016020,GO:0016020,GO:0016020,GO:0016021,GO:0016021,GO:0016021,GO:0016021,GO:0016021,GO:0016021,GO:0016021,GO:0016021,GO:0016021,GO:0016021,GO:0016021,GO:0016021
BXY_0152700	GO:0016020,GO:0016021
BXY_0152800	GO:0016020,GO:0016021
BXY_0152900	GO:0005215,GO:0005215,GO:0005215,GO:0005215,GO:0005215,GO:0005215,GO:0005215,GO:0055085,GO:0055085,GO:0055085,GO:0055085,GO:0055085,GO:0055085,GO:0055085,GO:0016021,GO:0016021,GO:0016021,GO:0016021,GO:0016021,GO:0016021,GO:0016021,GO:0016020,GO:0016020,GO:0016020,GO:0016020,GO:0016020,GO:0016020,GO:0016020
BXY_0153000	GO:0016020,GO:0016021
BXY_0153100	GO:0003924,GO:0003924,GO:0003924,GO:0005525,GO:0005525,GO:0005525
BXY_0153200	GO:0016020,GO:0016020,GO:0016021,GO:0016021
BXY_0153300	GO:0016020,GO:0016021
BXY_0153400	GO:0016020,GO:0016021
BXY_0153500	GO:0006355,GO:0006355,GO:0006355,GO:0006355,GO:0043565,GO:0043565,GO:0043565,GO:0043565,GO:0003700,GO:0003700,GO:0003700,GO:0003700,GO:0005634,GO:0005634,GO:0005634,GO:0005634,GO:0008270,GO:0008270,GO:0008270,GO:0008270,GO:0003677,GO:0003677,GO:0003677,GO:0003677,GO:0046872,GO:0046872,GO:0046872,GO:0046872,GO:0006351,GO:0006351,GO:0006351,GO:0006351
BXY_0153600	GO:0005856,GO:0005856,GO:0005856,GO:0005856,GO:0005856,GO:0005856,GO:0005856,GO:0005856,GO:0005856,GO:0005856,GO:0005856,GO:0005856,GO:0005856,GO:0005856,GO:0005856,GO:0005856,GO:0005856,GO:0005515,GO:0005515,GO:0005515,GO:0005515,GO:0005515,GO:0005515,GO:0005515,GO:0005515,GO:0005515,GO:0005515,GO:0005515,GO:0005515,GO:0005515,GO:0005515,GO:0005515,GO:0005515,GO:0005515
BXY_0153900	GO:0045211,GO:0045211,GO:0045211,GO:0045211,GO:0045211,GO:0045211,GO:0045211,GO:0045211,GO:0045211,GO:0045211,GO:0045211,GO:0045211,GO:0045211,GO:0045211,GO:0045211,GO:0022848,GO:0022848,GO:0022848,GO:0022848,GO:0022848,GO:0022848,GO:0022848,GO:0022848,GO:0022848,GO:0022848,GO:0022848,GO:0022848,GO:0022848,GO:0022848,GO:0022848,GO:0034220,GO:0034220,GO:0034220,GO:0034220,GO:0034220,GO:0034220,GO:…
BXY_0154000	GO:0005622,GO:0005622,GO:0005622,GO:0005840,GO:0005840,GO:0005840,GO:0006412,GO:0006412,GO:0006412,GO:0003735,GO:0003735,GO:0003735
BXY_0154100	GO:0003924,GO:0003924,GO:0003924,GO:0003924,GO:0005525,GO:0005525,GO:0005525,GO:0005525,GO:0007165,GO:0007165,GO:0007165,GO:0007165,GO:0016020,GO:0016020,GO:0016020,GO:0016020
BXY_0154200	GO:0005524,GO:0005524,GO:0005524,GO:0005524,GO:0005524,GO:0005524,GO:0005524,GO:0005524,GO:0005524,GO:0005524,GO:0005524,GO:0005524
BXY_0154300	GO:0016020,GO:0016020,GO:0016021,GO:0016021
BXY_0154400	GO:0006811,GO:0005216,GO:0016020,GO:0055085,GO:0016021,GO:0034220
BXY_0154500	GO:0005509,GO:0005509,GO:0005509,GO:0005509,GO:0005509,GO:0005509,GO:0005509,GO:0005509,GO:0005509,GO:0005509,GO:0005509
BXY_0154700	GO:0030150,GO:0030150,GO:0030150,GO:0030150,GO:0051087,GO:0051087,GO:0051087,GO:0051087,GO:0016020,GO:0016020,GO:0016020,GO:0016020,GO:0005739,GO:0005739,GO:0005739,GO:0005739,GO:0015031,GO:0015031,GO:0015031,GO:0015031,GO:0005743,GO:0005743,GO:0005743,GO:0005743
BXY_0154900	GO:0006783,GO:0004325
BXY_0155000	GO:0016020,GO:0016021,GO:0016740,GO:0016746,GO:0019706
BXY_0155100	GO:0006388,GO:0006388,GO:0006388,GO:0006388,GO:0006388,GO:0000213,GO:0000213,GO:0000213,GO:0000213,GO:0000213,GO:0004518,GO:0004518,GO:0004518,GO:0004518,GO:0004518,GO:0003676,GO:0003676,GO:0003676,GO:0003676,GO:0003676,GO:0090502,GO:0090502,GO:0090502,GO:0090502,GO:0090502,GO:0090305,GO:0090305,GO:0090305,GO:0090305,GO:0090305,GO:0090501,GO:0090501,GO:0090501,GO:0090501,GO:0090501
BXY_0155200	GO:0000398,GO:0000398,GO:0000398,GO:0005634,GO:0005634,GO:0005634,GO:0005681,GO:0005681,GO:0005681,GO:0006397,GO:0006397,GO:0006397,GO:0008380,GO:0008380,GO:0008380,GO:0005689,GO:0005689,GO:0005689,GO:0071011,GO:0071011,GO:0071011
BXY_0155400	GO:0005942,GO:0005942,GO:0005942,GO:0005942,GO:0005942,GO:0005942,GO:0005942,GO:0005942,GO:0005942,GO:0005942,GO:0005942,GO:0005942,GO:0005942,GO:0005942,GO:0005942,GO:0035014,GO:0035014,GO:0035014,GO:0035014,GO:0035014,GO:0035014,GO:0035014,GO:0035014,GO:0035014,GO:0035014,GO:0035014,GO:0035014,GO:0035014,GO:0035014,GO:0035014,GO:0043551,GO:0043551,GO:0043551,GO:0043551,GO:0043551,GO:0043551,GO:…
BXY_0155600	GO:0005515,GO:0005515,GO:0005515,GO:0005515,GO:0005515,GO:0005515,GO:0005515
BXY_0156000	GO:0006772,GO:0006772,GO:0006772,GO:0006772,GO:0006772,GO:0006772,GO:0006772,GO:0006772,GO:0030975,GO:0030975,GO:0030975,GO:0030975,GO:0030975,GO:0030975,GO:0030975,GO:0030975,GO:0009229,GO:0009229,GO:0009229,GO:0009229,GO:0009229,GO:0009229,GO:0009229,GO:0009229,GO:0004788,GO:0004788,GO:0004788,GO:0004788,GO:0004788,GO:0004788,GO:0004788,GO:0004788,GO:0005524,GO:0005524,GO:0005524,GO:0005524,GO:…
BXY_0156200	GO:0006457,GO:0006457,GO:0006457,GO:0006457,GO:0006457,GO:0006457,GO:0006457,GO:0051082,GO:0051082,GO:0051082,GO:0051082,GO:0051082,GO:0051082,GO:0051082,GO:0005524,GO:0005524,GO:0005524,GO:0005524,GO:0005524,GO:0005524,GO:0005524
BXY_0156300	GO:0016020,GO:0016020,GO:0016021,GO:0016021
BXY_0156600	GO:0000166,GO:0000166,GO:0000166,GO:0005524,GO:0005524,GO:0005524
BXY_0156700	GO:0007064,GO:0007064,GO:0007064,GO:0007064,GO:0007064,GO:0007064,GO:0005515,GO:0005515,GO:0005515,GO:0005515,GO:0005515,GO:0005515
BXY_0156900	GO:0055085,GO:0055085,GO:0055085,GO:0055085,GO:0016021,GO:0016021,GO:0016021,GO:0016021,GO:0016020,GO:0016020,GO:0016020,GO:0016020
BXY_0157000	GO:0005856,GO:0005856,GO:0005856,GO:0005856,GO:0005856,GO:0005856,GO:0005856,GO:0005856,GO:0005856,GO:0005856,GO:0005856,GO:0005856,GO:0005856,GO:0005856,GO:0005856,GO:0005856,GO:0005856,GO:0005856,GO:0005856,GO:0005856,GO:0005856,GO:0005856,GO:0005856,GO:0005856,GO:0005856,GO:0005856,GO:0005856,GO:0005856,GO:0005515,GO:0005515,GO:0005515,GO:0005515,GO:0005515,GO:0005515,GO:0005515,GO:0005515,GO:…
BXY_0157100	GO:0006397,GO:0006397,GO:0006397,GO:0006397
BXY_0157300	GO:0030366,GO:0030366,GO:0030366,GO:0030366,GO:0030366,GO:0030366,GO:0019008,GO:0019008,GO:0019008,GO:0019008,GO:0019008,GO:0019008,GO:0006777,GO:0006777,GO:0006777,GO:0006777,GO:0006777,GO:0006777,GO:0005829,GO:0005829,GO:0005829,GO:0005829,GO:0005829,GO:0005829,GO:0016740,GO:0016740,GO:0016740,GO:0016740,GO:0016740,GO:0016740,GO:0005737,GO:0005737,GO:0005737,GO:0005737,GO:0005737,GO:0005737
BXY_0157400	GO:0005515,GO:0005515,GO:0005515,GO:0005515,GO:0005515,GO:0005515,GO:0005515,GO:0005515,GO:0005515,GO:0005515,GO:0005515,GO:0005515,GO:0005515,GO:0005515,GO:0005515,GO:0005515,GO:0005515,GO:0005515,GO:0005515
BXY_0157500	GO:0043039,GO:0043039,GO:0043039,GO:0043039,GO:0043039,GO:0043039,GO:0043039,GO:0043039,GO:0043039,GO:0043039,GO:0043039,GO:0043039,GO:0043039,GO:0043039,GO:0006419,GO:0006419,GO:0006419,GO:0006419,GO:0006419,GO:0006419,GO:0006419,GO:0006419,GO:0006419,GO:0006419,GO:0006419,GO:0006419,GO:0006419,GO:0006419,GO:0004813,GO:0004813,GO:0004813,GO:0004813,GO:0004813,GO:0004813,GO:0004813,GO:0004813,GO:…
BXY_0157600	GO:0006836,GO:0006836,GO:0006836,GO:0006836,GO:0006836,GO:0006836,GO:0006836,GO:0006836,GO:0006836,GO:0006836,GO:0006836,GO:0005328,GO:0005328,GO:0005328,GO:0005328,GO:0005328,GO:0005328,GO:0005328,GO:0005328,GO:0005328,GO:0005328,GO:0005328,GO:0016021,GO:0016021,GO:0016021,GO:0016021,GO:0016021,GO:0016021,GO:0016021,GO:0016021,GO:0016021,GO:0016021,GO:0016021,GO:0016020,GO:0016020,GO:0016020,GO:…
BXY_0157700	GO:0016020,GO:0016021
BXY_0157900	GO:0000413,GO:0000413,GO:0000413,GO:0003755,GO:0003755,GO:0003755,GO:0016853,GO:0016853,GO:0016853
BXY_0158000	GO:0016020,GO:0016021
BXY_0158100	GO:0016788,GO:0016788,GO:0016788,GO:0016020,GO:0016020,GO:0016020,GO:0016787,GO:0016787,GO:0016787,GO:0015031,GO:0015031,GO:0015031,GO:0005783,GO:0005783,GO:0005783,GO:0005789,GO:0005789,GO:0005789
BXY_0158300	GO:0008295,GO:0008295,GO:0008295,GO:0008295,GO:0008295,GO:0008295,GO:0006597,GO:0006597,GO:0006597,GO:0006597,GO:0006597,GO:0006597,GO:0004014,GO:0004014,GO:0004014,GO:0004014,GO:0004014,GO:0004014,GO:0016829,GO:0016829,GO:0016829,GO:0016829,GO:0016829,GO:0016829,GO:0006557,GO:0006557,GO:0006557,GO:0006557,GO:0006557,GO:0006557,GO:0006596,GO:0006596,GO:0006596,GO:0006596,GO:0006596,GO:0006596,GO:…
BXY_0158600	GO:0008270,GO:0008270,GO:0008270,GO:0008270,GO:0008270,GO:0008270,GO:0008270,GO:0008270,GO:0005515,GO:0005515,GO:0005515,GO:0005515,GO:0005515,GO:0005515,GO:0005515,GO:0005515,GO:0046872,GO:0046872,GO:0046872,GO:0046872,GO:0046872,GO:0046872,GO:0046872,GO:0046872
BXY_0158700	GO:0016020,GO:0016021
BXY_0158800	GO:0007606,GO:0004888,GO:0016020,GO:0016021
BXY_0158900	GO:0016020,GO:0016021
BXY_0159000	GO:0006355,GO:0006355,GO:0006355,GO:0003700,GO:0003700,GO:0003700,GO:0005634,GO:0005634,GO:0005634,GO:0003677,GO:0003677,GO:0003677
BXY_0159100	GO:0016021,GO:0016021,GO:0016021,GO:0016021,GO:0016021,GO:0016021,GO:0016021,GO:0016021,GO:0016021,GO:0016021,GO:0016021,GO:0016021,GO:0016021,GO:0016021,GO:0016021,GO:0016021,GO:0016021,GO:0016021,GO:0016021,GO:0016021,GO:0016021,GO:0016021,GO:0016021,GO:0007186,GO:0007186,GO:0007186,GO:0007186,GO:0007186,GO:0007186,GO:0007186,GO:0007186,GO:0007186,GO:0007186,GO:0007186,GO:0007186,GO:0007186,GO:…
BXY_0159300	GO:0005524,GO:0005524,GO:0005524,GO:0005524,GO:0005524,GO:0005524
BXY_0159500	GO:0042302,GO:0042302,GO:0042302,GO:0042302,GO:0016020,GO:0016020,GO:0016020,GO:0016020,GO:0016021,GO:0016021,GO:0016021,GO:0016021
BXY_0159700	GO:0004180,GO:0004180,GO:0004180,GO:0004180,GO:0004180,GO:0004180,GO:0004180,GO:0004180,GO:0004180,GO:0004180,GO:0004180,GO:0004180,GO:0004181,GO:0004181,GO:0004181,GO:0004181,GO:0004181,GO:0004181,GO:0004181,GO:0004181,GO:0004181,GO:0004181,GO:0004181,GO:0004181,GO:0008270,GO:0008270,GO:0008270,GO:0008270,GO:0008270,GO:0008270,GO:0008270,GO:0008270,GO:0008270,GO:0008270,GO:0008270,GO:0008270,GO:…
BXY_0160300	GO:0003676,GO:0003676
BXY_0160700	GO:0032259,GO:0032259,GO:0032259,GO:0032259,GO:0001510,GO:0001510,GO:0001510,GO:0001510,GO:0008168,GO:0008168,GO:0008168,GO:0008168
BXY_0160900	GO:0003677,GO:0003677,GO:0003677,GO:0005634,GO:0005634,GO:0005634,GO:0006351,GO:0006351,GO:0006351,GO:0006355,GO:0006355,GO:0006355
BXY_0161000	GO:0016020,GO:0016020,GO:0016020,GO:0016020,GO:0016020,GO:0016020,GO:0016020,GO:0016020,GO:0016020,GO:0016020,GO:0016020,GO:0016020,GO:0016020,GO:0016020,GO:0016020,GO:0016020,GO:0016020,GO:0016020,GO:0016020,GO:0016021,GO:0016021,GO:0016021,GO:0016021,GO:0016021,GO:0016021,GO:0016021,GO:0016021,GO:0016021,GO:0016021,GO:0016021,GO:0016021,GO:0016021,GO:0016021,GO:0016021,GO:0016021,GO:0016021,GO:…
BXY_0161100	GO:0006826,GO:0006826,GO:0006826,GO:0006826,GO:0006826,GO:0006879,GO:0006879,GO:0006879,GO:0006879,GO:0006879,GO:0008199,GO:0008199,GO:0008199,GO:0008199,GO:0008199,GO:0005623,GO:0005623,GO:0005623,GO:0005623,GO:0005623,GO:0046872,GO:0046872,GO:0046872,GO:0046872,GO:0046872,GO:0016491,GO:0016491,GO:0016491,GO:0016491,GO:0016491,GO:0055114,GO:0055114,GO:0055114,GO:0055114,GO:0055114,GO:0004322,GO:…
BXY_0161300	GO:0016020,GO:0016021
BXY_0161400	GO:0016020,GO:0016021
BXY_0161600	GO:0042302,GO:0042302,GO:0042302,GO:0016020,GO:0016020,GO:0016020,GO:0016021,GO:0016021,GO:0016021
BXY_0161800	GO:0016020,GO:0016021
BXY_0161900	GO:0016020,GO:0016021
BXY_0162000	GO:0008017,GO:0008017,GO:0008017,GO:0008017,GO:0008017,GO:0008017,GO:0008017,GO:0008017,GO:0005515,GO:0005515,GO:0005515,GO:0005515,GO:0005515,GO:0005515,GO:0005515,GO:0005515,GO:0005874,GO:0005874,GO:0005874,GO:0005874,GO:0005874,GO:0005874,GO:0005874,GO:0005874
BXY_0162200	GO:0016021,GO:0016021,GO:0016020,GO:0016020
BXY_0162400	GO:0016020,GO:0016021
BXY_0162600	GO:0016020,GO:0016021
BXY_0162700	GO:0016021,GO:0016021,GO:0016020,GO:0016020
BXY_0163000	GO:0016020,GO:0016020,GO:0016020,GO:0016020,GO:0016020,GO:0016020,GO:0016020,GO:0016020,GO:0016020,GO:0016020,GO:0016020,GO:0016020,GO:0016020,GO:0016020,GO:0016021,GO:0016021,GO:0016021,GO:0016021,GO:0016021,GO:0016021,GO:0016021,GO:0016021,GO:0016021,GO:0016021,GO:0016021,GO:0016021,GO:0016021,GO:0016021
BXY_0163200	GO:0016020,GO:0016021
BXY_0163300	GO:0048679,GO:0048679,GO:0048679,GO:0048679,GO:0048679,GO:0048679,GO:0048679,GO:0048679,GO:0048679,GO:0048679,GO:0048679,GO:0048679,GO:0048679,GO:0048679,GO:0048679,GO:0048679,GO:0048679,GO:0048679,GO:0048679,GO:0048679,GO:0048679,GO:0048679,GO:0048679,GO:0048679,GO:0048679,GO:0048679,GO:0048679,GO:0048679,GO:0048679,GO:0048679,GO:0048679,GO:0048679,GO:0048679,GO:0048679,GO:0048679,GO:0048679,GO:…
BXY_0163400	GO:0016020,GO:0016021
BXY_0163600	GO:0016020,GO:0016021
BXY_0163800	GO:0003979,GO:0003979,GO:0003979,GO:0003979,GO:0003979,GO:0003979,GO:0003979,GO:0003979,GO:0003979,GO:0016616,GO:0016616,GO:0016616,GO:0016616,GO:0016616,GO:0016616,GO:0016616,GO:0016616,GO:0016616,GO:0051287,GO:0051287,GO:0051287,GO:0051287,GO:0051287,GO:0051287,GO:0051287,GO:0051287,GO:0051287,GO:0055114,GO:0055114,GO:0055114,GO:0055114,GO:0055114,GO:0055114,GO:0055114,GO:0055114,GO:0055114,GO:…
BXY_0164000	GO:0003677,GO:0003677,GO:0003677,GO:0003677,GO:0003677
BXY_0164100	GO:0016020,GO:0016020,GO:0016021,GO:0016021
BXY_0164200	GO:0016020,GO:0016020,GO:0016020,GO:0016020,GO:0016021,GO:0016021,GO:0016021,GO:0016021
BXY_0164300	GO:0005852,GO:0005852,GO:0005852,GO:0005852,GO:0005852,GO:0005852,GO:0005852,GO:0006446,GO:0006446,GO:0006446,GO:0006446,GO:0006446,GO:0006446,GO:0006446,GO:0043022,GO:0043022,GO:0043022,GO:0043022,GO:0043022,GO:0043022,GO:0043022,GO:0005737,GO:0005737,GO:0005737,GO:0005737,GO:0005737,GO:0005737,GO:0005737,GO:0003743,GO:0003743,GO:0003743,GO:0003743,GO:0003743,GO:0003743,GO:0003743,GO:0003723,GO:…
BXY_0164500	GO:0003979,GO:0003979,GO:0003979,GO:0003979,GO:0003979,GO:0003979,GO:0003979,GO:0003979,GO:0003979,GO:0003979,GO:0016616,GO:0016616,GO:0016616,GO:0016616,GO:0016616,GO:0016616,GO:0016616,GO:0016616,GO:0016616,GO:0016616,GO:0051287,GO:0051287,GO:0051287,GO:0051287,GO:0051287,GO:0051287,GO:0051287,GO:0051287,GO:0051287,GO:0051287,GO:0055114,GO:0055114,GO:0055114,GO:0055114,GO:0055114,GO:0055114,GO:…
BXY_0164700	GO:0006468,GO:0006468,GO:0006468,GO:0004672,GO:0004672,GO:0004672,GO:0005524,GO:0005524,GO:0005524
BXY_0164900	GO:0005515,GO:0005515,GO:0005515,GO:0005515,GO:0005515,GO:0005515,GO:0005515,GO:0005515,GO:0005515,GO:0005515,GO:0005515,GO:0005515,GO:0005515,GO:0005515,GO:0005515,GO:0005515,GO:0005515,GO:0005515,GO:0005515
BXY_0165200	GO:0055085,GO:0016020,GO:0016021
BXY_0165500	GO:0016020,GO:0016021
BXY_0165700	GO:0008033,GO:0008033,GO:0008033,GO:0008033,GO:0008033,GO:0008033,GO:0008033
BXY_0165800	GO:0008033,GO:0008033,GO:0008033,GO:0008033,GO:0008033,GO:0008033,GO:0008033,GO:0008033
BXY_0165900	GO:0016020,GO:0016021
BXY_0166200	GO:0016020,GO:0016021
BXY_0166400	GO:0005515,GO:0005515
BXY_0166500	GO:0006478,GO:0006478,GO:0006478,GO:0008476,GO:0008476,GO:0008476,GO:0016740,GO:0016740,GO:0016740
BXY_0166700	GO:0061098,GO:0061098,GO:0019901,GO:0019901
BXY_0166800	GO:0019187,GO:0019187,GO:0016020,GO:0016020,GO:0016021,GO:0016021,GO:0097502,GO:0097502
BXY_0167000	GO:0016020,GO:0016021
BXY_0167100	GO:0004222,GO:0004222,GO:0004222,GO:0004222,GO:0004222,GO:0004222,GO:0004222,GO:0004222,GO:0004222,GO:0004222,GO:0004222,GO:0004222,GO:0004222,GO:0004222,GO:0004222,GO:0004222,GO:0004222,GO:0008237,GO:0008237,GO:0008237,GO:0008237,GO:0008237,GO:0008237,GO:0008237,GO:0008237,GO:0008237,GO:0008237,GO:0008237,GO:0008237,GO:0008237,GO:0008237,GO:0008237,GO:0008237,GO:0008237,GO:0008270,GO:0008270,GO:…
BXY_0167200	GO:0006937,GO:0006937,GO:0006937,GO:0005861,GO:0005861,GO:0005861
BXY_0167300	GO:0016020,GO:0016021
BXY_0167400	GO:0004674,GO:0004674,GO:0004674,GO:0004674,GO:0004674,GO:0004674,GO:0004674,GO:0006468,GO:0006468,GO:0006468,GO:0006468,GO:0006468,GO:0006468,GO:0006468,GO:0004672,GO:0004672,GO:0004672,GO:0004672,GO:0004672,GO:0004672,GO:0004672,GO:0005524,GO:0005524,GO:0005524,GO:0005524,GO:0005524,GO:0005524,GO:0005524
BXY_0167500	GO:0016020,GO:0016021
BXY_0167700	GO:0005852,GO:0005852,GO:0005852,GO:0005737,GO:0005737,GO:0005737,GO:0003743,GO:0003743,GO:0003743,GO:0006412,GO:0006412,GO:0006412,GO:0006413,GO:0006413,GO:0006413,GO:0001732,GO:0001732,GO:0001732,GO:0002183,GO:0002183,GO:0002183,GO:0016282,GO:0016282,GO:0016282,GO:0033290,GO:0033290,GO:0033290
BXY_0167800	GO:0016020,GO:0016021
BXY_0168100	GO:0016020,GO:0016021
BXY_0168300	GO:0016020,GO:0016021
BXY_0168400	GO:0016020,GO:0016020,GO:0016021,GO:0016021
BXY_0168500	GO:0016020,GO:0016020,GO:0016021,GO:0016021
BXY_0168700	GO:0005515,GO:0005515,GO:0005515,GO:0005515,GO:0005515,GO:0005515,GO:0005515,GO:0005515,GO:0000166,GO:0000166,GO:0000166,GO:0000166,GO:0000166,GO:0000166,GO:0000166,GO:0000166,GO:0016740,GO:0016740,GO:0016740,GO:0016740,GO:0016740,GO:0016740,GO:0016740,GO:0016740,GO:0005524,GO:0005524,GO:0005524,GO:0005524,GO:0005524,GO:0005524,GO:0005524,GO:0005524
BXY_0168800	GO:0016020,GO:0016020,GO:0016021,GO:0016021
BXY_0168900	GO:0016020,GO:0016021
BXY_0169000	GO:0016020,GO:0016021
BXY_0169100	GO:0016020,GO:0016021
BXY_0169700	GO:0003676,GO:0003676,GO:0003676,GO:0003676,GO:0003676,GO:0016020,GO:0016020,GO:0016020,GO:0016020,GO:0016020,GO:0016021,GO:0016021,GO:0016021,GO:0016021,GO:0016021,GO:0003723,GO:0003723,GO:0003723,GO:0003723,GO:0003723
BXY_0169800	GO:0016020,GO:0016021
BXY_0169900	GO:0043565,GO:0043565,GO:0043565,GO:0043565,GO:0043565,GO:0003677,GO:0003677,GO:0003677,GO:0003677,GO:0003677
BXY_0170000	GO:0020037,GO:0020037,GO:0020037,GO:0020037,GO:0020037,GO:0020037,GO:0020037,GO:0020037,GO:0020037,GO:0020037,GO:0020037,GO:0020037,GO:0020037,GO:0020037,GO:0020037,GO:0020037,GO:0020037,GO:0016705,GO:0016705,GO:0016705,GO:0016705,GO:0016705,GO:0016705,GO:0016705,GO:0016705,GO:0016705,GO:0016705,GO:0016705,GO:0016705,GO:0016705,GO:0016705,GO:0016705,GO:0016705,GO:0016705,GO:0005506,GO:0005506,GO:…
BXY_0170100	GO:0020037,GO:0020037,GO:0020037,GO:0020037,GO:0020037,GO:0020037,GO:0020037,GO:0020037,GO:0020037,GO:0020037,GO:0020037,GO:0020037,GO:0020037,GO:0020037,GO:0020037,GO:0020037,GO:0020037,GO:0020037,GO:0020037,GO:0020037,GO:0016705,GO:0016705,GO:0016705,GO:0016705,GO:0016705,GO:0016705,GO:0016705,GO:0016705,GO:0016705,GO:0016705,GO:0016705,GO:0016705,GO:0016705,GO:0016705,GO:0016705,GO:0016705,GO:…
BXY_0170200	GO:0004190,GO:0004190,GO:0004190,GO:0004190,GO:0004190,GO:0004190,GO:0004190,GO:0004190,GO:0006508,GO:0006508,GO:0006508,GO:0006508,GO:0006508,GO:0006508,GO:0006508,GO:0006508,GO:0016787,GO:0016787,GO:0016787,GO:0016787,GO:0016787,GO:0016787,GO:0016787,GO:0016787,GO:0008233,GO:0008233,GO:0008233,GO:0008233,GO:0008233,GO:0008233,GO:0008233,GO:0008233
BXY_0170300	GO:0020037,GO:0020037,GO:0020037,GO:0020037,GO:0020037,GO:0020037,GO:0020037,GO:0020037,GO:0020037,GO:0020037,GO:0020037,GO:0020037,GO:0020037,GO:0020037,GO:0020037,GO:0020037,GO:0016705,GO:0016705,GO:0016705,GO:0016705,GO:0016705,GO:0016705,GO:0016705,GO:0016705,GO:0016705,GO:0016705,GO:0016705,GO:0016705,GO:0016705,GO:0016705,GO:0016705,GO:0016705,GO:0005506,GO:0005506,GO:0005506,GO:0005506,GO:…
BXY_0170400	GO:0020037,GO:0020037,GO:0020037,GO:0020037,GO:0020037,GO:0020037,GO:0020037,GO:0020037,GO:0020037,GO:0020037,GO:0020037,GO:0020037,GO:0020037,GO:0020037,GO:0020037,GO:0020037,GO:0016705,GO:0016705,GO:0016705,GO:0016705,GO:0016705,GO:0016705,GO:0016705,GO:0016705,GO:0016705,GO:0016705,GO:0016705,GO:0016705,GO:0016705,GO:0016705,GO:0016705,GO:0016705,GO:0005506,GO:0005506,GO:0005506,GO:0005506,GO:…
BXY_0170500	GO:0020037,GO:0020037,GO:0020037,GO:0020037,GO:0020037,GO:0020037,GO:0020037,GO:0020037,GO:0020037,GO:0020037,GO:0020037,GO:0020037,GO:0020037,GO:0020037,GO:0016705,GO:0016705,GO:0016705,GO:0016705,GO:0016705,GO:0016705,GO:0016705,GO:0016705,GO:0016705,GO:0016705,GO:0016705,GO:0016705,GO:0016705,GO:0016705,GO:0005506,GO:0005506,GO:0005506,GO:0005506,GO:0005506,GO:0005506,GO:0005506,GO:0005506,GO:…
BXY_0170600	GO:0020037,GO:0020037,GO:0020037,GO:0020037,GO:0020037,GO:0020037,GO:0020037,GO:0020037,GO:0020037,GO:0020037,GO:0020037,GO:0020037,GO:0020037,GO:0020037,GO:0020037,GO:0020037,GO:0020037,GO:0016705,GO:0016705,GO:0016705,GO:0016705,GO:0016705,GO:0016705,GO:0016705,GO:0016705,GO:0016705,GO:0016705,GO:0016705,GO:0016705,GO:0016705,GO:0016705,GO:0016705,GO:0016705,GO:0016705,GO:0005506,GO:0005506,GO:…
BXY_0171000	GO:0016020,GO:0016021
BXY_0171100	GO:0003723,GO:0003723,GO:0003723,GO:0003723,GO:0003723,GO:0003723,GO:0003723,GO:0003723,GO:0005737,GO:0005737,GO:0005737,GO:0005737,GO:0005737,GO:0005737,GO:0005737,GO:0005737
BXY_0171200	GO:0003824
BXY_0171300	GO:0005515,GO:0005515,GO:0005515,GO:0016020,GO:0016020,GO:0016020,GO:0016021,GO:0016021,GO:0016021
BXY_0172100	GO:0034220,GO:0034220,GO:0034220,GO:0034220,GO:0034220,GO:0034220,GO:0034220,GO:0034220,GO:0034220,GO:0034220,GO:0034220,GO:0034220,GO:0034220,GO:0034220,GO:0034220,GO:0034220,GO:0004888,GO:0004888,GO:0004888,GO:0004888,GO:0004888,GO:0004888,GO:0004888,GO:0004888,GO:0004888,GO:0004888,GO:0004888,GO:0004888,GO:0004888,GO:0004888,GO:0004888,GO:0004888,GO:0005230,GO:0005230,GO:0005230,GO:0005230,GO:…
BXY_0172200	GO:0034220,GO:0034220,GO:0034220,GO:0034220,GO:0034220,GO:0034220,GO:0034220,GO:0034220,GO:0034220,GO:0004888,GO:0004888,GO:0004888,GO:0004888,GO:0004888,GO:0004888,GO:0004888,GO:0004888,GO:0004888,GO:0006811,GO:0006811,GO:0006811,GO:0006811,GO:0006811,GO:0006811,GO:0006811,GO:0006811,GO:0006811,GO:0005216,GO:0005216,GO:0005216,GO:0005216,GO:0005216,GO:0005216,GO:0005216,GO:0005216,GO:0005216,GO:…
BXY_0172300	GO:0034220,GO:0034220,GO:0034220,GO:0004888,GO:0004888,GO:0004888,GO:0005230,GO:0005230,GO:0005230,GO:0006811,GO:0006811,GO:0006811,GO:0005216,GO:0005216,GO:0005216,GO:0016021,GO:0016021,GO:0016021
BXY_0172400	GO:0006400,GO:0006400
BXY_0172600	GO:0006468,GO:0006468,GO:0006468,GO:0006468,GO:0006468,GO:0004672,GO:0004672,GO:0004672,GO:0004672,GO:0004672,GO:0005524,GO:0005524,GO:0005524,GO:0005524,GO:0005524
BXY_0172700	GO:0005886,GO:0005886,GO:0005886,GO:0005886,GO:0005886,GO:0005886,GO:0005886,GO:0005886,GO:0005886,GO:0005886,GO:0005886,GO:0005886,GO:0005886,GO:0005886,GO:0005886,GO:0005886,GO:0005886,GO:0005886,GO:0005886,GO:0005886,GO:0005886,GO:0005886,GO:0005886,GO:0005886,GO:0005886,GO:0005886,GO:0005886,GO:0005886,GO:0005886,GO:0005886,GO:0005886,GO:0005886,GO:0005886,GO:0005886,GO:0005886,GO:0005886,GO:…
BXY_0173100	GO:0008017,GO:0008017,GO:0008017,GO:0008017,GO:0008017,GO:0008017,GO:0008017,GO:0008017,GO:0008017,GO:0008017,GO:0008017,GO:0008017,GO:0007018,GO:0007018,GO:0007018,GO:0007018,GO:0007018,GO:0007018,GO:0007018,GO:0007018,GO:0007018,GO:0007018,GO:0007018,GO:0007018,GO:0003777,GO:0003777,GO:0003777,GO:0003777,GO:0003777,GO:0003777,GO:0003777,GO:0003777,GO:0003777,GO:0003777,GO:0003777,GO:0003777,GO:…
BXY_0173200	GO:0016020,GO:0016021
BXY_0173400	GO:0016020,GO:0016020,GO:0016020,GO:0016021,GO:0016021,GO:0016021
BXY_0173500	GO:0016020,GO:0016021
BXY_0173700	GO:0009331,GO:0009331,GO:0009331,GO:0009331,GO:0009331,GO:0009331,GO:0009331,GO:0009331,GO:0009331,GO:0009331,GO:0009331,GO:0009331,GO:0009331,GO:0009331,GO:0006072,GO:0006072,GO:0006072,GO:0006072,GO:0006072,GO:0006072,GO:0006072,GO:0006072,GO:0006072,GO:0006072,GO:0006072,GO:0006072,GO:0006072,GO:0006072,GO:0004367,GO:0004367,GO:0004367,GO:0004367,GO:0004367,GO:0004367,GO:0004367,GO:0004367,GO:…
BXY_0174100	GO:0016020,GO:0016021
BXY_0174300	GO:0055085,GO:0055085,GO:0055085,GO:0055085,GO:0016021,GO:0016021,GO:0016021,GO:0016021,GO:0016020,GO:0016020,GO:0016020,GO:0016020
BXY_0174500	GO:0016020,GO:0016020,GO:0016020,GO:0016020,GO:0016020,GO:0016021,GO:0016021,GO:0016021,GO:0016021,GO:0016021
BXY_0174600	GO:0005524,GO:0005524
BXY_0174700	GO:0016020,GO:0016021
BXY_0174800	GO:0016021,GO:0016021,GO:0007186,GO:0007186,GO:0004930,GO:0004930,GO:0016020,GO:0016020
BXY_0174900	GO:0016020,GO:0016021
BXY_0175000	GO:0005515,GO:0005515,GO:0005515,GO:0005515,GO:0005515,GO:0005515
BXY_0175200	GO:0016020,GO:0016021
BXY_0175300	GO:0003824,GO:0003824,GO:0016020,GO:0016020,GO:0016021,GO:0016021
BXY_0176100	GO:0031080,GO:0031080,GO:0031080,GO:0005515,GO:0005515,GO:0005515
BXY_0176200	GO:0016020,GO:0016021
BXY_0176300	GO:0015018,GO:0015018,GO:0015018,GO:0015018,GO:0015018,GO:0016020,GO:0016020,GO:0016020,GO:0016020,GO:0016020,GO:0016021,GO:0016021,GO:0016021,GO:0016021,GO:0016021,GO:0046872,GO:0046872,GO:0046872,GO:0046872,GO:0046872,GO:0000139,GO:0000139,GO:0000139,GO:0000139,GO:0000139,GO:0005794,GO:0005794,GO:0005794,GO:0005794,GO:0005794,GO:0006486,GO:0006486,GO:0006486,GO:0006486,GO:0006486,GO:0016740,GO:…
BXY_0176400	GO:0030246,GO:0030246,GO:0030246,GO:0030246,GO:0030246,GO:0030246,GO:0030246,GO:0030246,GO:0030246,GO:0030246,GO:0030246,GO:0030246,GO:0030246,GO:0004553,GO:0004553,GO:0004553,GO:0004553,GO:0004553,GO:0004553,GO:0004553,GO:0004553,GO:0004553,GO:0004553,GO:0004553,GO:0004553,GO:0004553,GO:0005975,GO:0005975,GO:0005975,GO:0005975,GO:0005975,GO:0005975,GO:0005975,GO:0005975,GO:0005975,GO:0005975,GO:…
BXY_0176500	GO:1902884,GO:0030206,GO:0047756
BXY_0176800	GO:0005179,GO:0005179,GO:0005179,GO:0005576,GO:0005576,GO:0005576,GO:0010469,GO:0010469,GO:0010469
BXY_0176900	GO:0005681,GO:0005681,GO:0005681,GO:0005681,GO:0000387,GO:0000387,GO:0000387,GO:0000387
BXY_0177000	GO:0000413,GO:0000413,GO:0000413,GO:0000413,GO:0000413,GO:0000413,GO:0000413,GO:0000413,GO:0000413,GO:0000413,GO:0000413,GO:0000413,GO:0000413,GO:0000413,GO:0000413,GO:0000413,GO:0000413,GO:0000413,GO:0003755,GO:0003755,GO:0003755,GO:0003755,GO:0003755,GO:0003755,GO:0003755,GO:0003755,GO:0003755,GO:0003755,GO:0003755,GO:0003755,GO:0003755,GO:0003755,GO:0003755,GO:0003755,GO:0003755,GO:0003755,GO:…
BXY_0177100	GO:0045131,GO:0045131,GO:0045131,GO:0045131,GO:0045131,GO:0045131,GO:0045131,GO:0045131,GO:0045131,GO:0045131,GO:0008270,GO:0008270,GO:0008270,GO:0008270,GO:0008270,GO:0008270,GO:0008270,GO:0008270,GO:0008270,GO:0008270,GO:0000398,GO:0000398,GO:0000398,GO:0000398,GO:0000398,GO:0000398,GO:0000398,GO:0000398,GO:0000398,GO:0000398,GO:0003676,GO:0003676,GO:0003676,GO:0003676,GO:0003676,GO:0003676,GO:…
BXY_0177200	GO:0016020,GO:0016020,GO:0016021,GO:0016021
BXY_0177500	GO:0005911,GO:0005911,GO:0005911,GO:0005911,GO:0007165,GO:0007165,GO:0007165,GO:0007165
BXY_0177600	GO:0005911,GO:0005911,GO:0005911,GO:0005911,GO:0005911,GO:0005911,GO:0005911,GO:0005911,GO:0005515,GO:0005515,GO:0005515,GO:0005515,GO:0005515,GO:0005515,GO:0005515,GO:0005515
BXY_0177700	GO:0008289,GO:0008289,GO:0008289,GO:0008289,GO:0008289,GO:0008289,GO:0008289,GO:0008289
BXY_0177800	GO:0016020,GO:0016021
BXY_0178000	GO:0005179,GO:0005179,GO:0005179,GO:0005179,GO:0005179,GO:0005179,GO:0005179,GO:0005576,GO:0005576,GO:0005576,GO:0005576,GO:0005576,GO:0005576,GO:0005576,GO:0010469,GO:0010469,GO:0010469,GO:0010469,GO:0010469,GO:0010469,GO:0010469
BXY_0178100	GO:0016020,GO:0016021
BXY_0178200	GO:0005515,GO:0005515,GO:0005515,GO:0005515,GO:0005515,GO:0005515,GO:0005515,GO:0005515,GO:0005515,GO:0005515,GO:0005515,GO:0005515,GO:0005515,GO:0005515,GO:0005515,GO:0005515,GO:0005515,GO:0005515,GO:0005515,GO:0005515,GO:0005515,GO:0005515,GO:0005515,GO:0005515,GO:0005515,GO:0005515,GO:0005515,GO:0005515,GO:0005515,GO:0005515
BXY_0178300	GO:0005102,GO:0005102,GO:0005102,GO:0005102,GO:0005102,GO:0005102,GO:0005102,GO:0005102,GO:0005102,GO:0007275,GO:0007275,GO:0007275,GO:0007275,GO:0007275,GO:0007275,GO:0007275,GO:0007275,GO:0007275,GO:0016055,GO:0016055,GO:0016055,GO:0016055,GO:0016055,GO:0016055,GO:0016055,GO:0016055,GO:0016055,GO:0005576,GO:0005576,GO:0005576,GO:0005576,GO:0005576,GO:0005576,GO:0005576,GO:0005576,GO:0005576
BXY_0178500	GO:0046540,GO:0046540,GO:0046540,GO:0046540,GO:0046540,GO:0046540,GO:0000398,GO:0000398,GO:0000398,GO:0000398,GO:0000398,GO:0000398
BXY_0178600	GO:0005672,GO:0005672,GO:0005672,GO:0005672,GO:0005672,GO:0005672,GO:0005672,GO:0005672,GO:0005672,GO:0005672,GO:0005672,GO:0006367,GO:0006367,GO:0006367,GO:0006367,GO:0006367,GO:0006367,GO:0006367,GO:0006367,GO:0006367,GO:0006367,GO:0006367,GO:0008289,GO:0008289,GO:0008289,GO:0008289,GO:0008289,GO:0008289,GO:0008289,GO:0008289,GO:0008289,GO:0008289,GO:0008289
BXY_0178700	GO:0005515,GO:0005515,GO:0005515,GO:0005515,GO:0005515,GO:0005515,GO:0005515,GO:0005515,GO:0005515,GO:0005515,GO:0005515,GO:0005515,GO:0005515,GO:0005515
BXY_0178800	GO:0016020,GO:0016020,GO:0016020,GO:0016020,GO:0016020,GO:0016020,GO:0016020,GO:0016020,GO:0016020,GO:0016020,GO:0016020,GO:0016020,GO:0016020,GO:0016020,GO:0016020,GO:0016020,GO:0016020,GO:0016020,GO:0016020,GO:0016020,GO:0016020,GO:0016020,GO:0016020,GO:0016020,GO:0016020,GO:0016020,GO:0016020,GO:0016020,GO:0016021,GO:0016021,GO:0016021,GO:0016021,GO:0016021,GO:0016021,GO:0016021,GO:0016021,GO:…
BXY_0178900	GO:0008061,GO:0008061,GO:0008061,GO:0008061,GO:0008061,GO:0008061,GO:0008061,GO:0004553,GO:0004553,GO:0004553,GO:0004553,GO:0004553,GO:0004553,GO:0004553,GO:0005975,GO:0005975,GO:0005975,GO:0005975,GO:0005975,GO:0005975,GO:0005975,GO:0016787,GO:0016787,GO:0016787,GO:0016787,GO:0016787,GO:0016787,GO:0016787,GO:0008152,GO:0008152,GO:0008152,GO:0008152,GO:0008152,GO:0008152,GO:0008152,GO:0016798,GO:…
BXY_0179100	GO:1902884,GO:1902884,GO:0030206,GO:0030206,GO:0047756,GO:0047756,GO:0008146,GO:0008146,GO:0016021,GO:0016021
BXY_0179500	GO:0016020,GO:0016021
BXY_0179600	GO:0003707,GO:0003707,GO:0003707,GO:0003707,GO:0003707,GO:0003707,GO:0003707,GO:0003707,GO:0003707,GO:0003707,GO:0003707,GO:0003707,GO:0003707,GO:0003707,GO:0003707,GO:0003707,GO:0003707,GO:0006355,GO:0006355,GO:0006355,GO:0006355,GO:0006355,GO:0006355,GO:0006355,GO:0006355,GO:0006355,GO:0006355,GO:0006355,GO:0006355,GO:0006355,GO:0006355,GO:0006355,GO:0006355,GO:0006355,GO:0043565,GO:0043565,GO:…
BXY_0179800	GO:0016021,GO:0016020,GO:0016740,GO:0006629,GO:0006631,GO:0006633,GO:0102336,GO:0102337,GO:0102338,GO:0102756
BXY_0180100	GO:0016020,GO:0016020,GO:0016021,GO:0016021,GO:0006811,GO:0006811,GO:1902476,GO:1902476,GO:0005886,GO:0005886,GO:0005254,GO:0005254,GO:0006821,GO:0006821,GO:0034707,GO:0034707
BXY_0180400	GO:0016020,GO:0016020,GO:0016021,GO:0016021,GO:0006811,GO:0006811,GO:1902476,GO:1902476,GO:0005886,GO:0005886,GO:0005254,GO:0005254,GO:0006821,GO:0006821,GO:0034707,GO:0034707
BXY_0180500	GO:0034220,GO:0034220,GO:0034220,GO:0034220,GO:0034220,GO:0034220,GO:0034220,GO:0034220,GO:0034220,GO:0034220,GO:0034220,GO:0034220,GO:0034220,GO:0034220,GO:0004888,GO:0004888,GO:0004888,GO:0004888,GO:0004888,GO:0004888,GO:0004888,GO:0004888,GO:0004888,GO:0004888,GO:0004888,GO:0004888,GO:0004888,GO:0004888,GO:0005230,GO:0005230,GO:0005230,GO:0005230,GO:0005230,GO:0005230,GO:0005230,GO:0005230,GO:…
BXY_0180600	GO:0003824,GO:0003824,GO:0003824,GO:0003824,GO:0003824,GO:0003824,GO:0016020,GO:0016020,GO:0016020,GO:0016020,GO:0016020,GO:0016020,GO:0016021,GO:0016021,GO:0016021,GO:0016021,GO:0016021,GO:0016021
BXY_0180700	GO:0030131,GO:0030131,GO:0030131,GO:0030131,GO:0030131,GO:0030131,GO:0030131,GO:0030131,GO:0030131,GO:0030131,GO:0030131,GO:0030131,GO:0030131,GO:0030131,GO:0016192,GO:0016192,GO:0016192,GO:0016192,GO:0016192,GO:0016192,GO:0016192,GO:0016192,GO:0016192,GO:0016192,GO:0016192,GO:0016192,GO:0016192,GO:0016192,GO:0006886,GO:0006886,GO:0006886,GO:0006886,GO:0006886,GO:0006886,GO:0006886,GO:0006886,GO:…
BXY_0180800	GO:0071805,GO:0071805,GO:0071805,GO:0071805,GO:0005267,GO:0005267,GO:0005267,GO:0005267,GO:0016020,GO:0016020,GO:0016020,GO:0016020,GO:0016021,GO:0016021,GO:0016021,GO:0016021,GO:0006811,GO:0006811,GO:0006811,GO:0006811
BXY_0180900	GO:0015031,GO:0015031,GO:0015031,GO:0015031,GO:0015031,GO:0015031,GO:0015031,GO:0015031,GO:0015031,GO:0015031,GO:0015031,GO:0015031,GO:0015031,GO:0015031,GO:0015031,GO:0015031,GO:0015031,GO:0015031,GO:0015031,GO:0015031,GO:0015031,GO:0015031,GO:0015031,GO:0005093,GO:0005093,GO:0005093,GO:0005093,GO:0005093,GO:0005093,GO:0005093,GO:0005093,GO:0005093,GO:0005093,GO:0005093,GO:0005093,GO:0005093,GO:…
BXY_0181000	GO:0008425,GO:0008425,GO:0008425,GO:0008425,GO:0006744,GO:0006744,GO:0006744,GO:0006744,GO:0008168,GO:0008168,GO:0008168,GO:0008168,GO:0016020,GO:0016020,GO:0016020,GO:0016020,GO:0016740,GO:0016740,GO:0016740,GO:0016740,GO:0005739,GO:0005739,GO:0005739,GO:0005739,GO:0032259,GO:0032259,GO:0032259,GO:0032259,GO:0005743,GO:0005743,GO:0005743,GO:0005743,GO:0004395,GO:0004395,GO:0004395,GO:0004395,GO:…
BXY_0181100	GO:0031209,GO:0031209,GO:0031209,GO:0044877,GO:0044877,GO:0044877,GO:0007015,GO:0007015,GO:0007015
BXY_0181200	GO:0055085,GO:0055085,GO:0016021,GO:0016021,GO:0016020,GO:0016020
BXY_0182000	GO:0004190,GO:0004190,GO:0004190,GO:0004190,GO:0004190,GO:0004190,GO:0004190,GO:0004190,GO:0004190,GO:0004190,GO:0004190,GO:0004190,GO:0006508,GO:0006508,GO:0006508,GO:0006508,GO:0006508,GO:0006508,GO:0006508,GO:0006508,GO:0006508,GO:0006508,GO:0006508,GO:0006508,GO:0016787,GO:0016787,GO:0016787,GO:0016787,GO:0016787,GO:0016787,GO:0016787,GO:0016787,GO:0016787,GO:0016787,GO:0016787,GO:0016787,GO:…
BXY_0182200	GO:0004190,GO:0004190,GO:0004190,GO:0004190,GO:0004190,GO:0004190,GO:0004190,GO:0004190,GO:0004190,GO:0004190,GO:0004190,GO:0004190,GO:0006508,GO:0006508,GO:0006508,GO:0006508,GO:0006508,GO:0006508,GO:0006508,GO:0006508,GO:0006508,GO:0006508,GO:0006508,GO:0006508,GO:0016787,GO:0016787,GO:0016787,GO:0016787,GO:0016787,GO:0016787,GO:0016787,GO:0016787,GO:0016787,GO:0016787,GO:0016787,GO:0016787,GO:…
BXY_0182400	GO:0016020,GO:0016021
BXY_0182600	GO:0015074,GO:0015074,GO:0015074,GO:0015074,GO:0003676,GO:0003676,GO:0003676,GO:0003676
BXY_0182900	GO:0016020,GO:0016021
BXY_0183000	GO:0005515,GO:0005515,GO:0005515,GO:0005515,GO:0005515,GO:0005515
BXY_0183100	GO:0055085,GO:0055085,GO:0055085,GO:0055085,GO:0016021,GO:0016021,GO:0016021,GO:0016021,GO:0016020,GO:0016020,GO:0016020,GO:0016020
BXY_0183200	GO:0016491,GO:0016491,GO:0016491,GO:0016491,GO:0016491,GO:0016491,GO:0016491,GO:0016491,GO:0055114,GO:0055114,GO:0055114,GO:0055114,GO:0055114,GO:0055114,GO:0055114,GO:0055114
BXY_0183300	GO:0016020,GO:0016021
BXY_0183400	GO:0018342,GO:0018342,GO:0018342,GO:0018342,GO:0018342,GO:0018342,GO:0018342,GO:0018342,GO:0018342,GO:0018342,GO:0008318,GO:0008318,GO:0008318,GO:0008318,GO:0008318,GO:0008318,GO:0008318,GO:0008318,GO:0008318,GO:0008318
BXY_0183900	GO:0016746,GO:0016746,GO:0016746,GO:0016746
BXY_0184000	GO:0015893,GO:0015893,GO:0015893,GO:0015893,GO:0015893,GO:0015893,GO:0015238,GO:0015238,GO:0015238,GO:0015238,GO:0015238,GO:0015238,GO:0055085,GO:0055085,GO:0055085,GO:0055085,GO:0055085,GO:0055085,GO:0016021,GO:0016021,GO:0016021,GO:0016021,GO:0016021,GO:0016021,GO:0016020,GO:0016020,GO:0016020,GO:0016020,GO:0016020,GO:0016020,GO:0006855,GO:0006855,GO:0006855,GO:0006855,GO:0006855,GO:0006855
BXY_0184400	GO:0016491,GO:0016491,GO:0016491,GO:0055114,GO:0055114,GO:0055114
BXY_0184500	GO:0006355,GO:0006355,GO:0006355,GO:0006355,GO:0006355,GO:0006355,GO:0006355,GO:0006355,GO:0006355,GO:0006355,GO:0043565,GO:0043565,GO:0043565,GO:0043565,GO:0043565,GO:0043565,GO:0043565,GO:0043565,GO:0043565,GO:0043565,GO:0003700,GO:0003700,GO:0003700,GO:0003700,GO:0003700,GO:0003700,GO:0003700,GO:0003700,GO:0003700,GO:0003700,GO:0003677,GO:0003677,GO:0003677,GO:0003677,GO:0003677,GO:0003677,GO:…
BXY_0184600	GO:0034220,GO:0034220,GO:0034220,GO:0034220,GO:0034220,GO:0034220,GO:0034220,GO:0034220,GO:0034220,GO:0034220,GO:0034220,GO:0004888,GO:0004888,GO:0004888,GO:0004888,GO:0004888,GO:0004888,GO:0004888,GO:0004888,GO:0004888,GO:0004888,GO:0004888,GO:0005230,GO:0005230,GO:0005230,GO:0005230,GO:0005230,GO:0005230,GO:0005230,GO:0005230,GO:0005230,GO:0005230,GO:0005230,GO:0006811,GO:0006811,GO:0006811,GO:…
BXY_0184700	GO:0016020,GO:0016021
BXY_0184800	GO:0016020,GO:0016021
BXY_0184900	GO:0016020,GO:0016021
BXY_0185000	GO:0016020,GO:0016021
BXY_0185100	GO:0016020,GO:0016021
BXY_0185200	GO:0016020,GO:0016021
BXY_0185300	GO:0006486,GO:0006486,GO:0008378,GO:0008378,GO:0016020,GO:0016020,GO:0016021,GO:0016021,GO:0000139,GO:0000139,GO:0005794,GO:0005794,GO:0016740,GO:0016740,GO:0016757,GO:0016757
BXY_0185400	GO:0016758,GO:0016020,GO:0016021,GO:0016740
BXY_0185500	GO:0003993,GO:0003993,GO:0003993,GO:0003993,GO:0003993,GO:0003993,GO:0046872,GO:0046872,GO:0046872,GO:0046872,GO:0046872,GO:0046872,GO:0016787,GO:0016787,GO:0016787,GO:0016787,GO:0016787,GO:0016787,GO:0016311,GO:0016311,GO:0016311,GO:0016311,GO:0016311,GO:0016311
BXY_0185600	GO:0003993,GO:0003993,GO:0003993,GO:0003993,GO:0016787,GO:0016787,GO:0016787,GO:0016787,GO:0016311,GO:0016311,GO:0016311,GO:0016311
BXY_0185700	GO:0016020,GO:0016021
BXY_0185800	GO:0006811,GO:0006811,GO:1902476,GO:1902476,GO:0005886,GO:0005886,GO:0005254,GO:0005254,GO:0006821,GO:0006821,GO:0034707,GO:0034707
BXY_0185900	GO:0016020,GO:0016021
BXY_0186000	GO:0015031,GO:0015031,GO:0015031,GO:0015031,GO:0015031,GO:0015031,GO:0015031,GO:0015031,GO:0015031,GO:0016020,GO:0016020,GO:0016020,GO:0016020,GO:0016020,GO:0016020,GO:0016020,GO:0016020,GO:0016020,GO:0016021,GO:0016021,GO:0016021,GO:0016021,GO:0016021,GO:0016021,GO:0016021,GO:0016021,GO:0016021
BXY_0186100	GO:0005622,GO:0005622,GO:0005622,GO:0005622,GO:0005622,GO:0005622,GO:0005840,GO:0005840,GO:0005840,GO:0005840,GO:0005840,GO:0005840,GO:0006412,GO:0006412,GO:0006412,GO:0006412,GO:0006412,GO:0006412,GO:0003735,GO:0003735,GO:0003735,GO:0003735,GO:0003735,GO:0003735,GO:0003676,GO:0003676,GO:0003676,GO:0003676,GO:0003676,GO:0003676,GO:0003723,GO:0003723,GO:0003723,GO:0003723,GO:0003723,GO:0003723
BXY_0186200	GO:0016020,GO:0016021
BXY_0186300	GO:0003676,GO:0003676,GO:0003676,GO:0003676,GO:0003676,GO:0003676,GO:0003676,GO:0003676,GO:0003676,GO:0003676,GO:0005524,GO:0005524,GO:0005524,GO:0005524,GO:0005524,GO:0005524,GO:0005524,GO:0005524,GO:0005524,GO:0005524,GO:0016787,GO:0016787,GO:0016787,GO:0016787,GO:0016787,GO:0016787,GO:0016787,GO:0016787,GO:0016787,GO:0016787,GO:0000166,GO:0000166,GO:0000166,GO:0000166,GO:0000166,GO:0000166,GO:…
BXY_0186500	GO:0003676,GO:0003676,GO:0003676,GO:0003676,GO:0003676,GO:0003676,GO:0003676,GO:0003676,GO:0003676,GO:0003676,GO:0003676,GO:0003676,GO:0003676,GO:0003676,GO:0003676,GO:0003676,GO:0003676,GO:0003676,GO:0003676,GO:0003676,GO:0003676,GO:0003676,GO:0003676,GO:0003676,GO:0003676
BXY_0186800	GO:0005515,GO:0005515,GO:0005515,GO:0005515,GO:0005515,GO:0005515,GO:0005515,GO:0005515,GO:0005515,GO:0005515,GO:0005515,GO:0005515,GO:0005515,GO:0005515,GO:0005515,GO:0005515,GO:0005515,GO:0005515,GO:0005515,GO:0005515,GO:0005515,GO:0003779,GO:0003779,GO:0003779,GO:0003779,GO:0003779,GO:0003779,GO:0003779,GO:0003779,GO:0003779,GO:0003779,GO:0003779,GO:0003779,GO:0003779,GO:0003779,GO:0003779,GO:…
BXY_0186900	GO:0016021,GO:0016021,GO:0016021,GO:0016020,GO:0016020,GO:0016020
BXY_0187000	GO:0016020,GO:0016021
BXY_0187200	GO:0000184,GO:0000184,GO:0000184,GO:0016020,GO:0016020,GO:0016020,GO:0016021,GO:0016021,GO:0016021
BXY_0187600	GO:0016255,GO:0042765,GO:0016020,GO:0016021
BXY_0187700	GO:0016021,GO:0016021,GO:0016021,GO:0016021,GO:0016021,GO:0016021,GO:0016021,GO:0016021,GO:0016020,GO:0016020,GO:0016020,GO:0016020,GO:0016020,GO:0016020,GO:0016020,GO:0016020
BXY_0187800	GO:0000166,GO:0000166,GO:0003677,GO:0003677
BXY_0187900	GO:0003887,GO:0003887,GO:0003887,GO:0003887,GO:0000166,GO:0000166,GO:0000166,GO:0000166,GO:0003676,GO:0003676,GO:0003676,GO:0003676,GO:0071897,GO:0071897,GO:0071897,GO:0071897
BXY_0188000	GO:0006355,GO:0006355,GO:0006355,GO:0006355,GO:0006355,GO:0003700,GO:0003700,GO:0003700,GO:0003700,GO:0003700,GO:0005634,GO:0005634,GO:0005634,GO:0005634,GO:0005634
BXY_0188100	GO:0006438,GO:0006438,GO:0006438,GO:0006438,GO:0006438,GO:0006438,GO:0006438,GO:0006438,GO:0006438,GO:0006438,GO:0006438,GO:0006438,GO:0006438,GO:0004832,GO:0004832,GO:0004832,GO:0004832,GO:0004832,GO:0004832,GO:0004832,GO:0004832,GO:0004832,GO:0004832,GO:0004832,GO:0004832,GO:0004832,GO:0002161,GO:0002161,GO:0002161,GO:0002161,GO:0002161,GO:0002161,GO:0002161,GO:0002161,GO:0002161,GO:0002161,GO:…
BXY_0188200	GO:0016021,GO:0016021,GO:0016020,GO:0016020,GO:0016740,GO:0016740,GO:0006629,GO:0006629,GO:0006631,GO:0006631,GO:0006633,GO:0006633,GO:0102336,GO:0102336,GO:0102337,GO:0102337,GO:0102338,GO:0102338,GO:0102756,GO:0102756
BXY_0188300	GO:0008810,GO:0008810,GO:0008810,GO:0008810,GO:0005975,GO:0005975,GO:0005975,GO:0005975,GO:0016020,GO:0016020,GO:0016020,GO:0016020,GO:0016021,GO:0016021,GO:0016021,GO:0016021
BXY_0188400	GO:0016020,GO:0016021
BXY_0188500	GO:0005882,GO:0005882,GO:0005882,GO:0005882,GO:0005882,GO:0005882,GO:0005882,GO:0005882,GO:0005882,GO:0005882,GO:0005198,GO:0005198,GO:0005198,GO:0005198,GO:0005198,GO:0005198,GO:0005198,GO:0005198,GO:0005198,GO:0005198
BXY_0188700	GO:0042302,GO:0042302,GO:0042302,GO:0042302,GO:0042302
BXY_0189000	GO:0016787,GO:0016787,GO:0016787,GO:0016787,GO:0016787,GO:0016787,GO:0016787,GO:0016787,GO:0016787,GO:0016787
BXY_0189200	GO:0006486,GO:0006486,GO:0008378,GO:0008378,GO:0016020,GO:0016020,GO:0016021,GO:0016021,GO:0000139,GO:0000139,GO:0005794,GO:0005794,GO:0016740,GO:0016740,GO:0016757,GO:0016757
BXY_0189300	GO:0005515,GO:0005515,GO:0005515,GO:0005515,GO:0005515,GO:0005515
BXY_0189400	GO:0016020,GO:0016021
BXY_0189700	GO:0016020,GO:0016021
BXY_0189900	GO:0016020,GO:0016021
BXY_0190000	GO:0016020,GO:0016021
BXY_0190100	GO:0016020,GO:0016021
BXY_0190200	GO:0016020,GO:0016021
BXY_0190300	GO:0016020,GO:0016021
BXY_0190400	GO:0016020,GO:0016021
BXY_0190500	GO:0006631,GO:0006631,GO:0006631,GO:0006631,GO:0006631,GO:0006631,GO:0006631,GO:0006631,GO:0071949,GO:0071949,GO:0071949,GO:0071949,GO:0071949,GO:0071949,GO:0071949,GO:0071949,GO:0006635,GO:0006635,GO:0006635,GO:0006635,GO:0006635,GO:0006635,GO:0006635,GO:0006635,GO:0003997,GO:0003997,GO:0003997,GO:0003997,GO:0003997,GO:0003997,GO:0003997,GO:0003997,GO:0016627,GO:0016627,GO:0016627,GO:0016627,GO:…
BXY_0190600	GO:0006631,GO:0006631,GO:0006631,GO:0006631,GO:0006631,GO:0006631,GO:0006631,GO:0006631,GO:0071949,GO:0071949,GO:0071949,GO:0071949,GO:0071949,GO:0071949,GO:0071949,GO:0071949,GO:0006635,GO:0006635,GO:0006635,GO:0006635,GO:0006635,GO:0006635,GO:0006635,GO:0006635,GO:0003997,GO:0003997,GO:0003997,GO:0003997,GO:0003997,GO:0003997,GO:0003997,GO:0003997,GO:0016627,GO:0016627,GO:0016627,GO:0016627,GO:…
BXY_0190700	GO:0016020,GO:0016021
BXY_0190900	GO:0033162,GO:0033162,GO:0033162,GO:0033162,GO:0033162,GO:0033162,GO:0033162,GO:0033162,GO:0033162,GO:0033162,GO:0033162,GO:0033162,GO:0042438,GO:0042438,GO:0042438,GO:0042438,GO:0042438,GO:0042438,GO:0042438,GO:0042438,GO:0042438,GO:0042438,GO:0042438,GO:0042438,GO:0016716,GO:0016716,GO:0016716,GO:0016716,GO:0016716,GO:0016716,GO:0016716,GO:0016716,GO:0016716,GO:0016716,GO:0016716,GO:0016716,GO:…
BXY_0191100	GO:0003924,GO:0003924,GO:0003924,GO:0003924,GO:0005525,GO:0005525,GO:0005525,GO:0005525,GO:0007165,GO:0007165,GO:0007165,GO:0007165,GO:0016020,GO:0016020,GO:0016020,GO:0016020
BXY_0191300	GO:0003824
BXY_0191400	GO:0016020,GO:0016021
BXY_0191500	GO:0016020,GO:0016021
BXY_0191600	GO:0016020,GO:0016021
BXY_0191800	GO:0016020,GO:0016021
BXY_0191900	GO:0016020,GO:0016021
BXY_0192100	GO:0016020,GO:0016021
BXY_0192200	GO:0016020,GO:0016021
BXY_0192400	GO:0046983,GO:0046983,GO:0046983,GO:0046983,GO:0046983
BXY_0192500	GO:0016021,GO:0016021,GO:0016020,GO:0016020
BXY_0192600	GO:0016020,GO:0016021
BXY_0192800	GO:0033162,GO:0033162,GO:0033162,GO:0033162,GO:0033162,GO:0033162,GO:0042438,GO:0042438,GO:0042438,GO:0042438,GO:0042438,GO:0042438,GO:0016716,GO:0016716,GO:0016716,GO:0016716,GO:0016716,GO:0016716,GO:0005507,GO:0005507,GO:0005507,GO:0005507,GO:0005507,GO:0005507,GO:0055114,GO:0055114,GO:0055114,GO:0055114,GO:0055114,GO:0055114
BXY_0192900	GO:0005515,GO:0005515,GO:0005515,GO:0005515,GO:0005515,GO:0005515,GO:0005515,GO:0005515,GO:0005515,GO:0005515,GO:0005515,GO:0005515,GO:0005515,GO:0005515,GO:0005515,GO:0005515,GO:0005515,GO:0005515,GO:0005515,GO:0005515,GO:0005515,GO:0005515,GO:0005515,GO:0005515,GO:0005515,GO:0005515,GO:0005515,GO:0005515,GO:0005515,GO:0005515,GO:0005515,GO:0005515,GO:0005515,GO:0005515,GO:0005515,GO:0005515,GO:…
BXY_0193000	GO:0045211,GO:0045211,GO:0045211,GO:0045211,GO:0045211,GO:0045211,GO:0045211,GO:0045211,GO:0045211,GO:0045211,GO:0045211,GO:0045211,GO:0045211,GO:0022848,GO:0022848,GO:0022848,GO:0022848,GO:0022848,GO:0022848,GO:0022848,GO:0022848,GO:0022848,GO:0022848,GO:0022848,GO:0022848,GO:0022848,GO:0034220,GO:0034220,GO:0034220,GO:0034220,GO:0034220,GO:0034220,GO:0034220,GO:0034220,GO:0034220,GO:0034220,GO:…
BXY_0193100	GO:0033961,GO:0033961,GO:0033961,GO:0033961,GO:0033961,GO:0033961,GO:0033961,GO:0033961,GO:0033961,GO:0033961,GO:0003824,GO:0003824,GO:0003824,GO:0003824,GO:0003824,GO:0003824,GO:0003824,GO:0003824,GO:0003824,GO:0003824,GO:0016020,GO:0016020,GO:0016020,GO:0016020,GO:0016020,GO:0016020,GO:0016020,GO:0016020,GO:0016020,GO:0016020,GO:0016787,GO:0016787,GO:0016787,GO:0016787,GO:0016787,GO:0016787,GO:…
BXY_0193200	GO:0016020,GO:0016021
BXY_0193300	GO:0009058,GO:0009058,GO:0009058,GO:0009058,GO:0009058,GO:0030170,GO:0030170,GO:0030170,GO:0030170,GO:0030170,GO:0003824,GO:0003824,GO:0003824,GO:0003824,GO:0003824
BXY_0193400	GO:0046872,GO:0005524,GO:0000166
BXY_0193500	GO:0016747,GO:0016020,GO:0016021
BXY_0193600	GO:0016747,GO:0016020,GO:0016021
BXY_0193800	GO:0005515,GO:0005515,GO:0005515,GO:0005515,GO:0005515,GO:0005515,GO:0005515,GO:0005515,GO:0005515,GO:0005515,GO:0005515,GO:0005515,GO:0005515,GO:0005515,GO:0005515,GO:0005515,GO:0005515,GO:0005515,GO:0005515
BXY_0193900	GO:0016020,GO:0016021
BXY_0194200	GO:0005856,GO:0005856,GO:0005856,GO:0005856
BXY_0194300	GO:0016020,GO:0016021
BXY_0194400	GO:0016020,GO:0016021
BXY_0194800	GO:0016020,GO:0016021
BXY_0194900	GO:0016020,GO:0016021
BXY_0195200	GO:0016491,GO:0016491,GO:0016491,GO:0016491,GO:0016491,GO:0016491,GO:0016491,GO:0016491,GO:0016491,GO:0016020,GO:0016020,GO:0016020,GO:0016020,GO:0016020,GO:0016020,GO:0016020,GO:0016020,GO:0016020,GO:0016021,GO:0016021,GO:0016021,GO:0016021,GO:0016021,GO:0016021,GO:0016021,GO:0016021,GO:0016021,GO:0055114,GO:0055114,GO:0055114,GO:0055114,GO:0055114,GO:0055114,GO:0055114,GO:0055114,GO:0055114
BXY_0195300	GO:0006355,GO:0006355,GO:0006355,GO:0006355,GO:0043565,GO:0043565,GO:0043565,GO:0043565,GO:0003700,GO:0003700,GO:0003700,GO:0003700,GO:0005634,GO:0005634,GO:0005634,GO:0005634,GO:0008270,GO:0008270,GO:0008270,GO:0008270,GO:0003677,GO:0003677,GO:0003677,GO:0003677,GO:0046872,GO:0046872,GO:0046872,GO:0046872,GO:0006351,GO:0006351,GO:0006351,GO:0006351
BXY_0195400	GO:0016020,GO:0016020,GO:0016020,GO:0016020,GO:0016020,GO:0016020,GO:0016020,GO:0016021,GO:0016021,GO:0016021,GO:0016021,GO:0016021,GO:0016021,GO:0016021
BXY_0195500	GO:0016020,GO:0016020,GO:0016020,GO:0016020,GO:0016020,GO:0016021,GO:0016021,GO:0016021,GO:0016021,GO:0016021
BXY_0195900	GO:0005515,GO:0005515,GO:0005515
BXY_0196000	GO:0055085,GO:0055085,GO:0055085,GO:0055085,GO:0055085,GO:0016021,GO:0016021,GO:0016021,GO:0016021,GO:0016021,GO:0016020,GO:0016020,GO:0016020,GO:0016020,GO:0016020
BXY_0196100	GO:0055085,GO:0055085,GO:0055085,GO:0055085,GO:0016021,GO:0016021,GO:0016021,GO:0016021,GO:0016020,GO:0016020,GO:0016020,GO:0016020
BXY_0196200	GO:0030246,GO:0030246
BXY_0196300	GO:0016020,GO:0016021
BXY_0196500	GO:0016020,GO:0016021
BXY_0196700	GO:0006897,GO:0006897,GO:0006897,GO:0006897,GO:0006897,GO:0006897
BXY_0197200	GO:0005515,GO:0005515,GO:0005515,GO:0005515,GO:0005515,GO:0005515,GO:0005515,GO:0005515,GO:0005515,GO:0005515,GO:0005515
BXY_0197400	GO:0006814,GO:0006814,GO:0006814,GO:0006814,GO:0006814,GO:0006814,GO:0006814,GO:0006814,GO:0006814,GO:0006814,GO:0006814,GO:0006814,GO:0005272,GO:0005272,GO:0005272,GO:0005272,GO:0005272,GO:0005272,GO:0005272,GO:0005272,GO:0005272,GO:0005272,GO:0005272,GO:0005272,GO:0016020,GO:0016020,GO:0016020,GO:0016020,GO:0016020,GO:0016020,GO:0016020,GO:0016020,GO:0016020,GO:0016020,GO:0016020,GO:0016020,GO:…
BXY_0197500	GO:0008289,GO:0008289
BXY_0197800	GO:0017048,GO:0017048,GO:0017048,GO:0017048,GO:0017048,GO:0030036,GO:0030036,GO:0030036,GO:0030036,GO:0030036,GO:0007015,GO:0007015,GO:0007015,GO:0007015,GO:0007015,GO:0003779,GO:0003779,GO:0003779,GO:0003779,GO:0003779
BXY_0197900	GO:0016043,GO:0016043,GO:0016043,GO:0016043,GO:0016043,GO:0016043,GO:0003779,GO:0003779,GO:0003779,GO:0003779,GO:0003779,GO:0003779
BXY_0198000	GO:0016787,GO:0016787
BXY_0198100	GO:0006508,GO:0006508,GO:0006508,GO:0006508,GO:0006508,GO:0006508,GO:0006508,GO:0006508,GO:0006508,GO:0006508,GO:0006508,GO:0006508,GO:0008234,GO:0008234,GO:0008234,GO:0008234,GO:0008234,GO:0008234,GO:0008234,GO:0008234,GO:0008234,GO:0008234,GO:0008234,GO:0008234
BXY_0198300	GO:0016020,GO:0016020,GO:0016020,GO:0016020,GO:0016020,GO:0016020,GO:0055085,GO:0055085,GO:0055085,GO:0055085,GO:0055085,GO:0055085,GO:0008271,GO:0008271,GO:0008271,GO:0008271,GO:0008271,GO:0008271,GO:0008272,GO:0008272,GO:0008272,GO:0008272,GO:0008272,GO:0008272,GO:0016021,GO:0016021,GO:0016021,GO:0016021,GO:0016021,GO:0016021,GO:1902358,GO:1902358,GO:1902358,GO:1902358,GO:1902358,GO:1902358
BXY_0198800	GO:0005615,GO:0005615,GO:0005615
BXY_0198900	GO:0005615,GO:0005615,GO:0005615
BXY_0199000	GO:0005615,GO:0005615,GO:0005615
BXY_0199200	GO:0043189,GO:0006355,GO:0005634
BXY_0199300	GO:0016020,GO:0016021
BXY_0199400	GO:0005576,GO:0005576,GO:0005576,GO:0005576,GO:0005576,GO:0005576,GO:0005576,GO:0005576,GO:0005576,GO:0005576,GO:0005576,GO:0005576,GO:0005576
BXY_0199500	GO:0005576,GO:0005576,GO:0005576,GO:0005576,GO:0005576,GO:0005576,GO:0005576,GO:0005576,GO:0005576,GO:0005576,GO:0005576,GO:0005576,GO:0005576
BXY_0199700	GO:0000160,GO:0000160,GO:0000160,GO:0000160,GO:0000160,GO:0000160,GO:0000160,GO:0000160,GO:0000160,GO:0000160,GO:0000160,GO:0000160,GO:0000160,GO:0000160,GO:0000160,GO:0000160,GO:0000160,GO:0000160,GO:0000160,GO:0000160,GO:0000160,GO:0000160,GO:0000160,GO:0000160,GO:0000160,GO:0000160,GO:0000160,GO:0000160,GO:0000160,GO:0000160,GO:0000160,GO:0000160,GO:0000160,GO:0000160,GO:0000160,GO:0000160,GO:…
BXY_0199800	GO:0003676
BXY_0199900	GO:0016020,GO:0016021
BXY_0200100	GO:0005515,GO:0005515
BXY_0200200	GO:0005515,GO:0005515,GO:0005515
BXY_0200300	GO:0005515,GO:0005515
BXY_0200400	GO:0004867,GO:0004867,GO:0004867,GO:0004867,GO:0004867,GO:0004867,GO:0004867,GO:0004867,GO:0004867,GO:0004867,GO:0004867,GO:0004867,GO:0004867,GO:0004867,GO:0004867,GO:0004867,GO:0004867,GO:0004867,GO:0004867,GO:0004867,GO:0004867,GO:0004867,GO:0004867,GO:0004867,GO:0004867,GO:0004867,GO:0004867,GO:0004867,GO:0004867,GO:0004867,GO:0004867,GO:0004867,GO:0004867,GO:0004867,GO:0004867,GO:0004867,GO:…
BXY_0200600	GO:0006355,GO:0006355,GO:0006355,GO:0006355,GO:0006355,GO:0006355,GO:0006355,GO:0043565,GO:0043565,GO:0043565,GO:0043565,GO:0043565,GO:0043565,GO:0043565,GO:0003700,GO:0003700,GO:0003700,GO:0003700,GO:0003700,GO:0003700,GO:0003700,GO:0005634,GO:0005634,GO:0005634,GO:0005634,GO:0005634,GO:0005634,GO:0005634,GO:0003677,GO:0003677,GO:0003677,GO:0003677,GO:0003677,GO:0003677,GO:0003677,GO:0046872,GO:…
BXY_0200700	GO:0006355,GO:0006355,GO:0006355,GO:0006355,GO:0006355,GO:0006355,GO:0006355,GO:0043565,GO:0043565,GO:0043565,GO:0043565,GO:0043565,GO:0043565,GO:0043565,GO:0003700,GO:0003700,GO:0003700,GO:0003700,GO:0003700,GO:0003700,GO:0003700,GO:0005634,GO:0005634,GO:0005634,GO:0005634,GO:0005634,GO:0005634,GO:0005634,GO:0003677,GO:0003677,GO:0003677,GO:0003677,GO:0003677,GO:0003677,GO:0003677,GO:0046872,GO:…
BXY_0201000	GO:0016020,GO:0016021
BXY_0201100	GO:0016020,GO:0016021
BXY_0201200	GO:0006468,GO:0006468,GO:0006468,GO:0006468,GO:0006468,GO:0004672,GO:0004672,GO:0004672,GO:0004672,GO:0004672,GO:0005524,GO:0005524,GO:0005524,GO:0005524,GO:0005524
BXY_0201400	GO:0008417,GO:0008417,GO:0008417,GO:0008417,GO:0006486,GO:0006486,GO:0006486,GO:0006486,GO:0016020,GO:0016020,GO:0016020,GO:0016020,GO:0016021,GO:0016021,GO:0016021,GO:0016021,GO:0005794,GO:0005794,GO:0005794,GO:0005794,GO:0016740,GO:0016740,GO:0016740,GO:0016740,GO:0016757,GO:0016757,GO:0016757,GO:0016757,GO:0032580,GO:0032580,GO:0032580,GO:0032580,GO:0036065,GO:0036065,GO:0036065,GO:0036065
BXY_0201600	GO:0016021,GO:0016021,GO:0016021,GO:0007186,GO:0007186,GO:0007186,GO:0004930,GO:0004930,GO:0004930,GO:0016020,GO:0016020,GO:0016020
BXY_0201700	GO:0016021,GO:0016021,GO:0016021,GO:0007186,GO:0007186,GO:0007186,GO:0004930,GO:0004930,GO:0004930,GO:0016020,GO:0016020,GO:0016020
BXY_0202000	GO:0046872,GO:0046872,GO:0046872,GO:0046872,GO:0046872,GO:0046872,GO:0046872,GO:0046872
BXY_0202300	GO:0016021,GO:0016021,GO:0007186,GO:0007186,GO:0004930,GO:0004930,GO:0016020,GO:0016020
BXY_0202400	GO:0008810,GO:0008810,GO:0008810,GO:0008810,GO:0005975,GO:0005975,GO:0005975,GO:0005975
BXY_0202700	GO:0004521,GO:0004521,GO:0090502,GO:0090502
BXY_0202800	GO:0016020,GO:0016021
BXY_0203000	GO:0016021,GO:0016021,GO:0007186,GO:0007186,GO:0004930,GO:0004930,GO:0016020,GO:0016020
BXY_0203100	GO:0016020,GO:0016020,GO:0016021,GO:0016021
BXY_0203200	GO:0005840,GO:0005840,GO:0005840,GO:0005840,GO:0005840,GO:0005840,GO:0005840,GO:0005840,GO:0005840,GO:0005840,GO:0005840,GO:0006412,GO:0006412,GO:0006412,GO:0006412,GO:0006412,GO:0006412,GO:0006412,GO:0006412,GO:0006412,GO:0006412,GO:0006412,GO:0003735,GO:0003735,GO:0003735,GO:0003735,GO:0003735,GO:0003735,GO:0003735,GO:0003735,GO:0003735,GO:0003735,GO:0003735,GO:0005515,GO:0005515,GO:0005515,GO:…
BXY_0203300	GO:0006457,GO:0006457,GO:0006457,GO:0006457,GO:0006457,GO:0006457,GO:0006457,GO:0006457,GO:0006457,GO:0006457,GO:0006457,GO:0006457,GO:0006457,GO:0006457,GO:0006457,GO:0051082,GO:0051082,GO:0051082,GO:0051082,GO:0051082,GO:0051082,GO:0051082,GO:0051082,GO:0051082,GO:0051082,GO:0051082,GO:0051082,GO:0051082,GO:0051082,GO:0051082,GO:0005509,GO:0005509,GO:0005509,GO:0005509,GO:0005509,GO:0005509,GO:…
BXY_0203400	GO:0055114,GO:0055114,GO:0055114,GO:0016491,GO:0016491,GO:0016491
BXY_0203500	GO:0016020,GO:0016021
BXY_0203600	GO:0006421,GO:0006421,GO:0006421,GO:0006421,GO:0006421,GO:0006421,GO:0006421,GO:0006421,GO:0006421,GO:0004816,GO:0004816,GO:0004816,GO:0004816,GO:0004816,GO:0004816,GO:0004816,GO:0004816,GO:0004816,GO:0006418,GO:0006418,GO:0006418,GO:0006418,GO:0006418,GO:0006418,GO:0006418,GO:0006418,GO:0006418,GO:0004812,GO:0004812,GO:0004812,GO:0004812,GO:0004812,GO:0004812,GO:0004812,GO:0004812,GO:0004812,GO:…
BXY_0203800	GO:0016020,GO:0016020,GO:0016021,GO:0016021
BXY_0203900	GO:0042626,GO:0042626,GO:0042626,GO:0042626,GO:0042626,GO:0042626,GO:0042626,GO:0042626,GO:0042626,GO:0016887,GO:0016887,GO:0016887,GO:0016887,GO:0016887,GO:0016887,GO:0016887,GO:0016887,GO:0016887,GO:0055085,GO:0055085,GO:0055085,GO:0055085,GO:0055085,GO:0055085,GO:0055085,GO:0055085,GO:0055085,GO:0005524,GO:0005524,GO:0005524,GO:0005524,GO:0005524,GO:0005524,GO:0005524,GO:0005524,GO:0005524,GO:…
BXY_0204000	GO:0016020,GO:0016020,GO:0016021,GO:0016021
BXY_0204100	GO:0042626,GO:0042626,GO:0042626,GO:0042626,GO:0042626,GO:0042626,GO:0042626,GO:0042626,GO:0042626,GO:0042626,GO:0016887,GO:0016887,GO:0016887,GO:0016887,GO:0016887,GO:0016887,GO:0016887,GO:0016887,GO:0016887,GO:0016887,GO:0055085,GO:0055085,GO:0055085,GO:0055085,GO:0055085,GO:0055085,GO:0055085,GO:0055085,GO:0055085,GO:0055085,GO:0005524,GO:0005524,GO:0005524,GO:0005524,GO:0005524,GO:0005524,GO:…
BXY_0204200	GO:0016020,GO:0016021
BXY_0204300	GO:0042626,GO:0042626,GO:0042626,GO:0042626,GO:0042626,GO:0042626,GO:0042626,GO:0042626,GO:0042626,GO:0016887,GO:0016887,GO:0016887,GO:0016887,GO:0016887,GO:0016887,GO:0016887,GO:0016887,GO:0016887,GO:0055085,GO:0055085,GO:0055085,GO:0055085,GO:0055085,GO:0055085,GO:0055085,GO:0055085,GO:0055085,GO:0005524,GO:0005524,GO:0005524,GO:0005524,GO:0005524,GO:0005524,GO:0005524,GO:0005524,GO:0005524,GO:…
BXY_0204900	GO:0031683,GO:0031683,GO:0031683,GO:0031683,GO:0031683,GO:0031683,GO:0031683,GO:0031683,GO:0031683,GO:0031683,GO:0031683,GO:0031683,GO:0031683,GO:0019001,GO:0019001,GO:0019001,GO:0019001,GO:0019001,GO:0019001,GO:0019001,GO:0019001,GO:0019001,GO:0019001,GO:0019001,GO:0019001,GO:0019001,GO:0003924,GO:0003924,GO:0003924,GO:0003924,GO:0003924,GO:0003924,GO:0003924,GO:0003924,GO:0003924,GO:0003924,GO:…
BXY_0205000	GO:0016020,GO:0016021
BXY_0205100	GO:0004222,GO:0004222,GO:0004222,GO:0004222,GO:0004222,GO:0004222,GO:0004222,GO:0004222,GO:0004222,GO:0004222,GO:0004222,GO:0004222,GO:0004222,GO:0008237,GO:0008237,GO:0008237,GO:0008237,GO:0008237,GO:0008237,GO:0008237,GO:0008237,GO:0008237,GO:0008237,GO:0008237,GO:0008237,GO:0008237,GO:0008270,GO:0008270,GO:0008270,GO:0008270,GO:0008270,GO:0008270,GO:0008270,GO:0008270,GO:0008270,GO:0008270,GO:…
BXY_0205500	GO:0034244,GO:0034244,GO:0032021,GO:0032021
BXY_0205600	GO:0045254,GO:0045254,GO:0045254,GO:0045254,GO:0045254,GO:0045254,GO:0045254,GO:0045254,GO:0045254,GO:0045254,GO:0045254,GO:0004742,GO:0004742,GO:0004742,GO:0004742,GO:0004742,GO:0004742,GO:0004742,GO:0004742,GO:0004742,GO:0004742,GO:0004742,GO:0006090,GO:0006090,GO:0006090,GO:0006090,GO:0006090,GO:0006090,GO:0006090,GO:0006090,GO:0006090,GO:0006090,GO:0006090,GO:0016746,GO:0016746,GO:0016746,GO:…
BXY_0205700	GO:0016020,GO:0016021
BXY_0205800	GO:0055114,GO:0055114,GO:0055114,GO:0055114,GO:0055114,GO:0055114,GO:0016491,GO:0016491,GO:0016491,GO:0016491,GO:0016491,GO:0016491,GO:0008270,GO:0008270,GO:0008270,GO:0008270,GO:0008270,GO:0008270,GO:0046872,GO:0046872,GO:0046872,GO:0046872,GO:0046872,GO:0046872
BXY_0206000	GO:0004190,GO:0004190,GO:0004190,GO:0004190,GO:0004190,GO:0004190,GO:0004190,GO:0004190,GO:0006508,GO:0006508,GO:0006508,GO:0006508,GO:0006508,GO:0006508,GO:0006508,GO:0006508,GO:0016787,GO:0016787,GO:0016787,GO:0016787,GO:0016787,GO:0016787,GO:0016787,GO:0016787,GO:0008233,GO:0008233,GO:0008233,GO:0008233,GO:0008233,GO:0008233,GO:0008233,GO:0008233
BXY_0206100	GO:0004190,GO:0004190,GO:0004190,GO:0004190,GO:0004190,GO:0004190,GO:0004190,GO:0004190,GO:0004190,GO:0004190,GO:0004190,GO:0004190,GO:0004190,GO:0006508,GO:0006508,GO:0006508,GO:0006508,GO:0006508,GO:0006508,GO:0006508,GO:0006508,GO:0006508,GO:0006508,GO:0006508,GO:0006508,GO:0006508,GO:0016787,GO:0016787,GO:0016787,GO:0016787,GO:0016787,GO:0016787,GO:0016787,GO:0016787,GO:0016787,GO:0016787,GO:…
BXY_0206500	GO:0006508,GO:0006508,GO:0006508,GO:0006508,GO:0006508,GO:0006508,GO:0006508,GO:0008234,GO:0008234,GO:0008234,GO:0008234,GO:0008234,GO:0008234,GO:0008234
BXY_0206600	GO:0005509,GO:0005509,GO:0005509,GO:0005509,GO:0005509,GO:0005509,GO:0005509,GO:0005509,GO:0005509,GO:0005509,GO:0005509,GO:0005509,GO:0005509,GO:0005509,GO:0005509,GO:0005509,GO:0005509,GO:0005509,GO:0005509,GO:0005509,GO:0005509,GO:0005509,GO:0005509,GO:0005509,GO:0005515,GO:0005515,GO:0005515,GO:0005515,GO:0005515,GO:0005515,GO:0005515,GO:0005515,GO:0005515,GO:0005515,GO:0005515,GO:0005515,GO:…
BXY_0206700	GO:0042626,GO:0042626,GO:0042626,GO:0042626,GO:0042626,GO:0042626,GO:0042626,GO:0042626,GO:0042626,GO:0016887,GO:0016887,GO:0016887,GO:0016887,GO:0016887,GO:0016887,GO:0016887,GO:0016887,GO:0016887,GO:0055085,GO:0055085,GO:0055085,GO:0055085,GO:0055085,GO:0055085,GO:0055085,GO:0055085,GO:0055085,GO:0005524,GO:0005524,GO:0005524,GO:0005524,GO:0005524,GO:0005524,GO:0005524,GO:0005524,GO:0005524,GO:…
BXY_0206800	GO:0042626,GO:0042626,GO:0042626,GO:0042626,GO:0042626,GO:0042626,GO:0042626,GO:0042626,GO:0042626,GO:0042626,GO:0016887,GO:0016887,GO:0016887,GO:0016887,GO:0016887,GO:0016887,GO:0016887,GO:0016887,GO:0016887,GO:0016887,GO:0055085,GO:0055085,GO:0055085,GO:0055085,GO:0055085,GO:0055085,GO:0055085,GO:0055085,GO:0055085,GO:0055085,GO:0005524,GO:0005524,GO:0005524,GO:0005524,GO:0005524,GO:0005524,GO:…
BXY_0206900	GO:0016887,GO:0016887,GO:0016887,GO:0016887,GO:0016887,GO:0016887,GO:0016887,GO:0016887,GO:0005524,GO:0005524,GO:0005524,GO:0005524,GO:0005524,GO:0005524,GO:0005524,GO:0005524,GO:0016021,GO:0016021,GO:0016021,GO:0016021,GO:0016021,GO:0016021,GO:0016021,GO:0016021,GO:0000166,GO:0000166,GO:0000166,GO:0000166,GO:0000166,GO:0000166,GO:0000166,GO:0000166
BXY_0207000	GO:0004185,GO:0004185,GO:0004185,GO:0004185,GO:0004185,GO:0004185,GO:0004185,GO:0004185,GO:0004185,GO:0006508,GO:0006508,GO:0006508,GO:0006508,GO:0006508,GO:0006508,GO:0006508,GO:0006508,GO:0006508,GO:0016020,GO:0016020,GO:0016020,GO:0016020,GO:0016020,GO:0016020,GO:0016020,GO:0016020,GO:0016020,GO:0016021,GO:0016021,GO:0016021,GO:0016021,GO:0016021,GO:0016021,GO:0016021,GO:0016021,GO:0016021,GO:…
BXY_0207200	GO:0042626,GO:0042626,GO:0042626,GO:0042626,GO:0042626,GO:0042626,GO:0042626,GO:0042626,GO:0042626,GO:0016887,GO:0016887,GO:0016887,GO:0016887,GO:0016887,GO:0016887,GO:0016887,GO:0016887,GO:0016887,GO:0055085,GO:0055085,GO:0055085,GO:0055085,GO:0055085,GO:0055085,GO:0055085,GO:0055085,GO:0055085,GO:0005524,GO:0005524,GO:0005524,GO:0005524,GO:0005524,GO:0005524,GO:0005524,GO:0005524,GO:0005524,GO:…
BXY_0207300	GO:0042626,GO:0042626,GO:0042626,GO:0042626,GO:0042626,GO:0042626,GO:0042626,GO:0042626,GO:0042626,GO:0042626,GO:0042626,GO:0042626,GO:0042626,GO:0042626,GO:0042626,GO:0042626,GO:0042626,GO:0042626,GO:0042626,GO:0042626,GO:0042626,GO:0042626,GO:0016887,GO:0016887,GO:0016887,GO:0016887,GO:0016887,GO:0016887,GO:0016887,GO:0016887,GO:0016887,GO:0016887,GO:0016887,GO:0016887,GO:0016887,GO:0016887,GO:…
BXY_0207500	GO:0005887,GO:0005887,GO:0005887,GO:0032218,GO:0032218,GO:0032218,GO:0032217,GO:0032217,GO:0032217,GO:0016020,GO:0016020,GO:0016020,GO:0016021,GO:0016021,GO:0016021
BXY_0207600	GO:0016021,GO:0016021,GO:0016021,GO:0016021,GO:0016021,GO:0016021,GO:0007186,GO:0007186,GO:0007186,GO:0007186,GO:0007186,GO:0007186,GO:0004930,GO:0004930,GO:0004930,GO:0004930,GO:0004930,GO:0004930,GO:0016020,GO:0016020,GO:0016020,GO:0016020,GO:0016020,GO:0016020
BXY_0207700	GO:0006468,GO:0006468,GO:0006468,GO:0006468,GO:0006468,GO:0006468,GO:0004672,GO:0004672,GO:0004672,GO:0004672,GO:0004672,GO:0004672,GO:0005524,GO:0005524,GO:0005524,GO:0005524,GO:0005524,GO:0005524,GO:0000166,GO:0000166,GO:0000166,GO:0000166,GO:0000166,GO:0000166,GO:0004674,GO:0004674,GO:0004674,GO:0004674,GO:0004674,GO:0004674
BXY_0207800	GO:0016021,GO:0016021,GO:0016021,GO:0007186,GO:0007186,GO:0007186,GO:0004930,GO:0004930,GO:0004930,GO:0016020,GO:0016020,GO:0016020
BXY_0207900	GO:0003824,GO:0003824,GO:0003824,GO:0003824,GO:0003824
BXY_0208000	GO:0006508,GO:0006508,GO:0006508,GO:0006508,GO:0006508,GO:0006508,GO:0006508,GO:0006508,GO:0006508,GO:0006508,GO:0006508,GO:0008234,GO:0008234,GO:0008234,GO:0008234,GO:0008234,GO:0008234,GO:0008234,GO:0008234,GO:0008234,GO:0008234,GO:0008234
BXY_0208100	GO:0006508,GO:0006508,GO:0006508,GO:0006508,GO:0006508,GO:0006508,GO:0006508,GO:0006508,GO:0006508,GO:0006508,GO:0006508,GO:0008234,GO:0008234,GO:0008234,GO:0008234,GO:0008234,GO:0008234,GO:0008234,GO:0008234,GO:0008234,GO:0008234,GO:0008234
BXY_0208200	GO:0006508,GO:0006508,GO:0006508,GO:0006508,GO:0006508,GO:0006508,GO:0006508,GO:0006508,GO:0006508,GO:0006508,GO:0006508,GO:0008234,GO:0008234,GO:0008234,GO:0008234,GO:0008234,GO:0008234,GO:0008234,GO:0008234,GO:0008234,GO:0008234,GO:0008234
BXY_0208300	GO:0006508,GO:0006508,GO:0006508,GO:0006508,GO:0006508,GO:0006508,GO:0006508,GO:0006508,GO:0006508,GO:0006508,GO:0006508,GO:0008234,GO:0008234,GO:0008234,GO:0008234,GO:0008234,GO:0008234,GO:0008234,GO:0008234,GO:0008234,GO:0008234,GO:0008234
BXY_0208400	GO:0016810,GO:0016810,GO:0016810,GO:0016810,GO:0016810,GO:0016810,GO:0016810,GO:0016787,GO:0016787,GO:0016787,GO:0016787,GO:0016787,GO:0016787,GO:0016787,GO:0016020,GO:0016020,GO:0016020,GO:0016020,GO:0016020,GO:0016020,GO:0016020,GO:0016021,GO:0016021,GO:0016021,GO:0016021,GO:0016021,GO:0016021,GO:0016021
BXY_0208500	GO:0004252,GO:0004252,GO:0004252,GO:0004252,GO:0004252,GO:0004252,GO:0004252,GO:0004252,GO:0006508,GO:0006508,GO:0006508,GO:0006508,GO:0006508,GO:0006508,GO:0006508,GO:0006508
BXY_0208600	GO:0004252,GO:0004252,GO:0004252,GO:0004252,GO:0004252,GO:0004252,GO:0004252,GO:0004252,GO:0006508,GO:0006508,GO:0006508,GO:0006508,GO:0006508,GO:0006508,GO:0006508,GO:0006508
BXY_0208800	GO:0004252,GO:0004252,GO:0004252,GO:0004252,GO:0004252,GO:0004252,GO:0006508,GO:0006508,GO:0006508,GO:0006508,GO:0006508,GO:0006508
BXY_0209000	GO:0003676,GO:0003676,GO:0003676
BXY_0209200	GO:0005319,GO:0005319,GO:0005319,GO:0005319,GO:0005319,GO:0005319,GO:0005319,GO:0005319,GO:0005319,GO:0005319,GO:0005319,GO:0005319,GO:0005319,GO:0006869,GO:0006869,GO:0006869,GO:0006869,GO:0006869,GO:0006869,GO:0006869,GO:0006869,GO:0006869,GO:0006869,GO:0006869,GO:0006869,GO:0006869
BXY_0209500	GO:0016758,GO:0016020,GO:0016021,GO:0016740
BXY_0209600	GO:0016021,GO:0016021,GO:0016021,GO:0007186,GO:0007186,GO:0007186,GO:0004930,GO:0004930,GO:0004930,GO:0016020,GO:0016020,GO:0016020
BXY_0209700	GO:0016758,GO:0016020,GO:0016021,GO:0016740
BXY_0209800	GO:0016758,GO:0016020,GO:0016021,GO:0016740
BXY_0209900	GO:0020037,GO:0020037,GO:0020037,GO:0020037,GO:0020037,GO:0020037,GO:0020037,GO:0020037,GO:0020037,GO:0020037,GO:0020037,GO:0020037,GO:0020037,GO:0020037,GO:0020037,GO:0016705,GO:0016705,GO:0016705,GO:0016705,GO:0016705,GO:0016705,GO:0016705,GO:0016705,GO:0016705,GO:0016705,GO:0016705,GO:0016705,GO:0016705,GO:0016705,GO:0016705,GO:0005506,GO:0005506,GO:0005506,GO:0005506,GO:0005506,GO:0005506,GO:…
BXY_0210000	GO:0004553,GO:0004553,GO:0004553,GO:0004553,GO:0004553,GO:0004553,GO:0004553,GO:0004553,GO:0004553,GO:0004553,GO:0004553,GO:0004553,GO:0005975,GO:0005975,GO:0005975,GO:0005975,GO:0005975,GO:0005975,GO:0005975,GO:0005975,GO:0005975,GO:0005975,GO:0005975,GO:0005975
BXY_0210100	GO:0055114,GO:0055114,GO:0055114,GO:0055114,GO:0055114,GO:0055114,GO:0016491,GO:0016491,GO:0016491,GO:0016491,GO:0016491,GO:0016491,GO:0008270,GO:0008270,GO:0008270,GO:0008270,GO:0008270,GO:0008270,GO:0046872,GO:0046872,GO:0046872,GO:0046872,GO:0046872,GO:0046872
BXY_0210800	GO:0016020,GO:0016020,GO:0016020,GO:0016021,GO:0016021,GO:0016021
BXY_0211000	GO:0030001,GO:0046873,GO:0016020,GO:0055085,GO:0016021
BXY_0211100	GO:0005667,GO:0005667,GO:0005667,GO:0005667,GO:0005667,GO:0005667,GO:0005667,GO:0005667,GO:0005667,GO:0005667,GO:0005667,GO:0007179,GO:0007179,GO:0007179,GO:0007179,GO:0007179,GO:0007179,GO:0007179,GO:0007179,GO:0007179,GO:0007179,GO:0007179,GO:0005622,GO:0005622,GO:0005622,GO:0005622,GO:0005622,GO:0005622,GO:0005622,GO:0005622,GO:0005622,GO:0005622,GO:0005622,GO:0006355,GO:0006355,GO:0006355,GO:…
BXY_0211300	GO:0016020,GO:0016021
BXY_0211600	GO:0016020,GO:0016021
BXY_0211700	GO:0089701,GO:0089701,GO:0089701,GO:0089701,GO:0089701,GO:0089701,GO:0089701,GO:0089701,GO:0089701,GO:0089701,GO:0089701,GO:0089701,GO:0089701,GO:0089701,GO:0089701,GO:0089701,GO:0089701,GO:0089701,GO:0046872,GO:0046872,GO:0046872,GO:0046872,GO:0046872,GO:0046872,GO:0046872,GO:0046872,GO:0046872,GO:0046872,GO:0046872,GO:0046872,GO:0046872,GO:0046872,GO:0046872,GO:0046872,GO:0046872,GO:0046872,GO:…
BXY_0211900	GO:0005509,GO:0005509,GO:0005509,GO:0005509,GO:0005509,GO:0005509,GO:0005509,GO:0005509,GO:0005509,GO:0005509,GO:0005509,GO:0005509,GO:0005509,GO:0005509,GO:0005509
BXY_0212100	GO:1902979,GO:1902979,GO:0005634,GO:0005634
BXY_0212200	GO:0003824,GO:0003824,GO:0003824,GO:0003824,GO:0003824,GO:0003824
BXY_0212300	GO:0004040,GO:0004040,GO:0004040,GO:0004040,GO:0016020,GO:0016020,GO:0016020,GO:0016020,GO:0016021,GO:0016021,GO:0016021,GO:0016021
BXY_0212600	GO:0004040,GO:0004040,GO:0004040,GO:0004040
BXY_0212900	GO:0004040,GO:0004040,GO:0004040,GO:0004040,GO:0004040
BXY_0213000	GO:0042302,GO:0042302,GO:0042302,GO:0042302,GO:0042302,GO:0016020,GO:0016020,GO:0016020,GO:0016020,GO:0016020,GO:0016021,GO:0016021,GO:0016021,GO:0016021,GO:0016021
BXY_0213300	GO:0033179,GO:0033179,GO:0015078,GO:0015078,GO:0015991,GO:0015991,GO:0006811,GO:0006811
BXY_0213400	GO:0016459,GO:0016459,GO:0016459,GO:0016459,GO:0016459,GO:0016459,GO:0016459,GO:0016459,GO:0016459,GO:0016459,GO:0016459,GO:0016459,GO:0016459,GO:0016459,GO:0016459,GO:0016459,GO:0016459,GO:0016459,GO:0016459,GO:0016459,GO:0016459,GO:0016459,GO:0016459,GO:0003774,GO:0003774,GO:0003774,GO:0003774,GO:0003774,GO:0003774,GO:0003774,GO:0003774,GO:0003774,GO:0003774,GO:0003774,GO:0003774,GO:0003774,GO:…
BXY_0213500	GO:0004713,GO:0004713,GO:0004713,GO:0004713,GO:0004713,GO:0004713,GO:0004713,GO:0004713,GO:0004713,GO:0006468,GO:0006468,GO:0006468,GO:0006468,GO:0006468,GO:0006468,GO:0006468,GO:0006468,GO:0006468,GO:0004672,GO:0004672,GO:0004672,GO:0004672,GO:0004672,GO:0004672,GO:0004672,GO:0004672,GO:0004672,GO:0005524,GO:0005524,GO:0005524,GO:0005524,GO:0005524,GO:0005524,GO:0005524,GO:0005524,GO:0005524,GO:…
BXY_0213700	GO:0004713,GO:0004713,GO:0004713,GO:0004713,GO:0004713,GO:0004713,GO:0004713,GO:0004713,GO:0004713,GO:0004713,GO:0004713,GO:0004713,GO:0004713,GO:0004713,GO:0004713,GO:0004713,GO:0004713,GO:0004713,GO:0004713,GO:0004713,GO:0006468,GO:0006468,GO:0006468,GO:0006468,GO:0006468,GO:0006468,GO:0006468,GO:0006468,GO:0006468,GO:0006468,GO:0006468,GO:0006468,GO:0006468,GO:0006468,GO:0006468,GO:0006468,GO:…
BXY_0213800	GO:0006355,GO:0006355
BXY_0214100	GO:0030246,GO:0030246,GO:0030246,GO:0030246,GO:0030246
BXY_0214200	GO:0006508,GO:0006508,GO:0006508,GO:0006508,GO:0006508,GO:0008234,GO:0008234,GO:0008234,GO:0008234,GO:0008234,GO:0016020,GO:0016020,GO:0016020,GO:0016020,GO:0016020,GO:0016021,GO:0016021,GO:0016021,GO:0016021,GO:0016021
BXY_0214300	GO:0004190,GO:0004190,GO:0004190,GO:0004190,GO:0004190,GO:0004190,GO:0004190,GO:0006508,GO:0006508,GO:0006508,GO:0006508,GO:0006508,GO:0006508,GO:0006508,GO:0016787,GO:0016787,GO:0016787,GO:0016787,GO:0016787,GO:0016787,GO:0016787,GO:0008233,GO:0008233,GO:0008233,GO:0008233,GO:0008233,GO:0008233,GO:0008233
BXY_0215200	GO:0005515,GO:0005515,GO:0005515,GO:0005515,GO:0005515,GO:0005515,GO:0005515,GO:0005515,GO:0005515,GO:0005515
BXY_0215600	GO:0051260,GO:0051260,GO:0051260,GO:0051260,GO:0051260,GO:0051260,GO:0051260,GO:0051260,GO:0051260,GO:0051260,GO:0051260,GO:0051260,GO:0051260,GO:0051260,GO:0051260,GO:0051260,GO:0051260,GO:0051260,GO:0051260,GO:0051260,GO:0051260,GO:0051260,GO:0051260,GO:0008076,GO:0008076,GO:0008076,GO:0008076,GO:0008076,GO:0008076,GO:0008076,GO:0008076,GO:0008076,GO:0008076,GO:0008076,GO:0008076,GO:0008076,GO:…
BXY_0216000	GO:0002949,GO:0002949,GO:0002949,GO:0002949,GO:0002949,GO:0002949,GO:0002949,GO:0002949,GO:0002949,GO:0002949,GO:0004222,GO:0004222,GO:0004222,GO:0004222,GO:0004222,GO:0004222,GO:0004222,GO:0004222,GO:0004222,GO:0004222,GO:0006508,GO:0006508,GO:0006508,GO:0006508,GO:0006508,GO:0006508,GO:0006508,GO:0006508,GO:0006508,GO:0006508
BXY_0216200	GO:0016020,GO:0016020,GO:0016021,GO:0016021
BXY_0216600	GO:0046872,GO:0046872,GO:0046872,GO:0046872,GO:0046872,GO:0046872,GO:0046872,GO:0046872,GO:0046872
BXY_0216700	GO:0003676,GO:0003676,GO:0003676,GO:0003676,GO:0003676,GO:0003723,GO:0003723,GO:0003723,GO:0003723,GO:0003723
BXY_0216800	GO:0003676,GO:0003676,GO:0003676,GO:0003676,GO:0003676,GO:0003723,GO:0003723,GO:0003723,GO:0003723,GO:0003723
BXY_0216900	GO:0032981,GO:0032981,GO:0032981
BXY_0217000	GO:0046983,GO:0046983,GO:0046983,GO:0046983,GO:0046983,GO:0003677,GO:0003677,GO:0003677,GO:0003677,GO:0003677,GO:0005634,GO:0005634,GO:0005634,GO:0005634,GO:0005634,GO:0006351,GO:0006351,GO:0006351,GO:0006351,GO:0006351,GO:0006355,GO:0006355,GO:0006355,GO:0006355,GO:0006355
BXY_0217100	GO:0016020,GO:0016020,GO:0016020,GO:0016020,GO:0016020,GO:0016020,GO:0016020,GO:0016020,GO:0016020,GO:0016020,GO:0016021,GO:0016021,GO:0016021,GO:0016021,GO:0016021,GO:0016021,GO:0016021,GO:0016021,GO:0016021,GO:0016021
BXY_0217200	GO:0005634,GO:0005634,GO:0005634
BXY_0217300	GO:0003676,GO:0003676,GO:0003676,GO:0003676,GO:0003676,GO:0003676,GO:0003723,GO:0003723,GO:0003723,GO:0003723,GO:0003723,GO:0003723
BXY_0217400	GO:0003676,GO:0003676,GO:0003676,GO:0003676,GO:0003676
BXY_0217500	GO:0006695,GO:0006695,GO:0006695,GO:0004631,GO:0004631,GO:0004631,GO:0005737,GO:0005737,GO:0005737,GO:0016310,GO:0016310,GO:0016310
BXY_0217600	GO:0015450,GO:0015450,GO:0015450,GO:0015450,GO:0015450,GO:0015450,GO:0006605,GO:0006605,GO:0006605,GO:0006605,GO:0006605,GO:0006605,GO:0015031,GO:0015031,GO:0015031,GO:0015031,GO:0015031,GO:0015031,GO:0006886,GO:0006886,GO:0006886,GO:0006886,GO:0006886,GO:0006886,GO:0016020,GO:0016020,GO:0016020,GO:0016020,GO:0016020,GO:0016020,GO:0016021,GO:0016021,GO:0016021,GO:0016021,GO:0016021,GO:0016021,GO:…
BXY_0217700	GO:0004867,GO:0004867,GO:0004867,GO:0004867,GO:0004867,GO:0010951,GO:0010951,GO:0010951,GO:0010951,GO:0010951
BXY_0217800	GO:0019825,GO:0019825,GO:0019825,GO:0020037,GO:0020037,GO:0020037,GO:0005344,GO:0005344,GO:0005344,GO:0015671,GO:0015671,GO:0015671
BXY_0218100	GO:0016020,GO:0016020,GO:0016021,GO:0016021,GO:0005783,GO:0005783,GO:0005789,GO:0005789
BXY_0218200	GO:0006468,GO:0006468,GO:0006468,GO:0006468,GO:0006468,GO:0006468,GO:0006468,GO:0006468,GO:0006468,GO:0006468,GO:0006468,GO:0006468,GO:0006468,GO:0004672,GO:0004672,GO:0004672,GO:0004672,GO:0004672,GO:0004672,GO:0004672,GO:0004672,GO:0004672,GO:0004672,GO:0004672,GO:0004672,GO:0004672,GO:0005524,GO:0005524,GO:0005524,GO:0005524,GO:0005524,GO:0005524,GO:0005524,GO:0005524,GO:0005524,GO:0005524,GO:…
BXY_0218300	GO:0006457,GO:0006457,GO:0006457,GO:0006457,GO:0006457,GO:0006457,GO:0006457,GO:0006457,GO:0006457,GO:0006457,GO:0006457,GO:0006457,GO:0006457,GO:0006457,GO:0006457,GO:0006457,GO:0006457,GO:0006457,GO:0006457,GO:0006457,GO:0051082,GO:0051082,GO:0051082,GO:0051082,GO:0051082,GO:0051082,GO:0051082,GO:0051082,GO:0051082,GO:0051082,GO:0051082,GO:0051082,GO:0051082,GO:0051082,GO:0051082,GO:0051082,GO:…
BXY_0218500	GO:0005215,GO:0005215,GO:0005215,GO:0005215,GO:0005215,GO:0005215,GO:0005215,GO:0005215,GO:0016020,GO:0016020,GO:0016020,GO:0016020,GO:0016020,GO:0016020,GO:0016020,GO:0016020,GO:0055085,GO:0055085,GO:0055085,GO:0055085,GO:0055085,GO:0055085,GO:0055085,GO:0055085,GO:0016021,GO:0016021,GO:0016021,GO:0016021,GO:0016021,GO:0016021,GO:0016021,GO:0016021,GO:0006811,GO:0006811,GO:0006811,GO:0006811,GO:…
BXY_0218600	GO:0016818,GO:0016818,GO:0016818,GO:0016818,GO:0016818,GO:0016818,GO:0016818,GO:0016818,GO:0016818,GO:0016818,GO:0016818,GO:0016818,GO:0016818,GO:0016818,GO:0016818,GO:0016818,GO:0016818,GO:0016818,GO:0016818,GO:0016818,GO:0016818,GO:0043044,GO:0043044,GO:0043044,GO:0043044,GO:0043044,GO:0043044,GO:0043044,GO:0043044,GO:0043044,GO:0043044,GO:0043044,GO:0043044,GO:0043044,GO:0043044,GO:0043044,GO:…
BXY_0218700	GO:0005892,GO:0016020,GO:0016021
BXY_0218900	GO:0016593,GO:0016593,GO:0016593,GO:0016593,GO:0016570,GO:0016570,GO:0016570,GO:0016570,GO:0006368,GO:0006368,GO:0006368,GO:0006368
BXY_0219100	GO:0006355,GO:0006355,GO:0006355,GO:0006355,GO:0006355,GO:0006355,GO:0006355,GO:0006355,GO:0006355,GO:0006355,GO:0006355,GO:0006355,GO:0006355,GO:0006355,GO:0006355,GO:0006355,GO:0006355,GO:0003676,GO:0003676,GO:0003676,GO:0003676,GO:0003676,GO:0003676,GO:0003676,GO:0003676,GO:0003676,GO:0003676,GO:0003676,GO:0003676,GO:0003676,GO:0003676,GO:0003676,GO:0003676,GO:0003676,GO:0003723,GO:0003723,GO:…
BXY_0219200	GO:0005049,GO:0005049,GO:0005049,GO:0005049,GO:0005049,GO:0005049,GO:0005049,GO:0005049,GO:0005049,GO:0005049,GO:0008536,GO:0008536,GO:0008536,GO:0008536,GO:0008536,GO:0008536,GO:0008536,GO:0008536,GO:0008536,GO:0008536,GO:0006886,GO:0006886,GO:0006886,GO:0006886,GO:0006886,GO:0006886,GO:0006886,GO:0006886,GO:0006886,GO:0006886,GO:0005634,GO:0005634,GO:0005634,GO:0005634,GO:0005634,GO:0005634,GO:…
BXY_0219300	GO:0016746,GO:0016746,GO:0016746,GO:0016020,GO:0016020,GO:0016020,GO:0016021,GO:0016021,GO:0016021
BXY_0219700	GO:0016021,GO:0016021,GO:0016021,GO:0016021,GO:0016021,GO:0016021,GO:0016021,GO:0016021,GO:0016021,GO:0007186,GO:0007186,GO:0007186,GO:0007186,GO:0007186,GO:0007186,GO:0007186,GO:0007186,GO:0007186,GO:0004930,GO:0004930,GO:0004930,GO:0004930,GO:0004930,GO:0004930,GO:0004930,GO:0004930,GO:0004930,GO:0016020,GO:0016020,GO:0016020,GO:0016020,GO:0016020,GO:0016020,GO:0016020,GO:0016020,GO:0016020
BXY_0219800	GO:0016020,GO:0016020,GO:0016021,GO:0016021
BXY_0220000	GO:0006468,GO:0006468,GO:0006468,GO:0006468,GO:0004672,GO:0004672,GO:0004672,GO:0004672,GO:0005524,GO:0005524,GO:0005524,GO:0005524,GO:0000166,GO:0000166,GO:0000166,GO:0000166,GO:0004674,GO:0004674,GO:0004674,GO:0004674
BXY_0220100	GO:0004140,GO:0004140,GO:0004140,GO:0004140,GO:0004140,GO:0004140,GO:0015937,GO:0015937,GO:0015937,GO:0015937,GO:0015937,GO:0015937,GO:0005524,GO:0005524,GO:0005524,GO:0005524,GO:0005524,GO:0005524,GO:0016020,GO:0016020,GO:0016020,GO:0016020,GO:0016020,GO:0016020,GO:0016021,GO:0016021,GO:0016021,GO:0016021,GO:0016021,GO:0016021,GO:0016310,GO:0016310,GO:0016310,GO:0016310,GO:0016310,GO:0016310
BXY_0220200	GO:0006479,GO:0006479,GO:0008168,GO:0008168,GO:0016740,GO:0016740,GO:0032259,GO:0032259
BXY_0220400	GO:0000469,GO:0000469,GO:0005634,GO:0005634,GO:0005730,GO:0005730,GO:0006364,GO:0006364,GO:0042254,GO:0042254
BXY_0220500	GO:0016020,GO:0016020,GO:0016021,GO:0016021,GO:0005794,GO:0005794,GO:0015031,GO:0015031,GO:0031410,GO:0031410,GO:0006914,GO:0006914,GO:0030659,GO:0030659
BXY_0220700	GO:0003899,GO:0003899,GO:0003899,GO:0003899,GO:0003899,GO:0003899,GO:0003899,GO:0003899,GO:0003899,GO:0046983,GO:0046983,GO:0046983,GO:0046983,GO:0046983,GO:0046983,GO:0046983,GO:0046983,GO:0046983,GO:0006351,GO:0006351,GO:0006351,GO:0006351,GO:0006351,GO:0006351,GO:0006351,GO:0006351,GO:0006351
BXY_0220800	GO:0016020,GO:0016020,GO:0016020,GO:0016020,GO:0016021,GO:0016021,GO:0016021,GO:0016021
BXY_0220900	GO:0016020,GO:0016021
BXY_0221100	GO:0006468,GO:0006468,GO:0006468,GO:0006468,GO:0004672,GO:0004672,GO:0004672,GO:0004672,GO:0005524,GO:0005524,GO:0005524,GO:0005524
BXY_0221200	GO:0016787,GO:0016787,GO:0016787,GO:0016787,GO:0008270,GO:0008270,GO:0008270,GO:0008270,GO:0003824,GO:0003824,GO:0003824,GO:0003824
BXY_0221400	GO:0005840,GO:0005840,GO:0005840,GO:0005840,GO:0005840,GO:0005840,GO:0005840,GO:0005840,GO:0005840,GO:0005840,GO:0005840,GO:0006412,GO:0006412,GO:0006412,GO:0006412,GO:0006412,GO:0006412,GO:0006412,GO:0006412,GO:0006412,GO:0006412,GO:0006412,GO:0003735,GO:0003735,GO:0003735,GO:0003735,GO:0003735,GO:0003735,GO:0003735,GO:0003735,GO:0003735,GO:0003735,GO:0003735
BXY_0221500	GO:0016020,GO:0016021
BXY_0221700	GO:0006468,GO:0006468,GO:0006468,GO:0006468,GO:0006468,GO:0004672,GO:0004672,GO:0004672,GO:0004672,GO:0004672,GO:0005524,GO:0005524,GO:0005524,GO:0005524,GO:0005524
BXY_0221900	GO:0008237,GO:0008237,GO:0008237,GO:0008237,GO:0008237,GO:0008237,GO:0008237,GO:0008237,GO:0008237,GO:0008270,GO:0008270,GO:0008270,GO:0008270,GO:0008270,GO:0008270,GO:0008270,GO:0008270,GO:0008270,GO:0006508,GO:0006508,GO:0006508,GO:0006508,GO:0006508,GO:0006508,GO:0006508,GO:0006508,GO:0006508,GO:0016020,GO:0016020,GO:0016020,GO:0016020,GO:0016020,GO:0016020,GO:0016020,GO:0016020,GO:0016020,GO:…
BXY_0222000	GO:0003993,GO:0003993,GO:0003993,GO:0003993,GO:0003993,GO:0003993,GO:0003993,GO:0003993,GO:0046872,GO:0046872,GO:0046872,GO:0046872,GO:0046872,GO:0046872,GO:0046872,GO:0046872,GO:0016787,GO:0016787,GO:0016787,GO:0016787,GO:0016787,GO:0016787,GO:0016787,GO:0016787,GO:0016311,GO:0016311,GO:0016311,GO:0016311,GO:0016311,GO:0016311,GO:0016311,GO:0016311
BXY_0222100	GO:0005509,GO:0005509,GO:0005509,GO:0005509,GO:0005509,GO:0005509,GO:0005509,GO:0005509,GO:0005509,GO:0005509,GO:0005509,GO:0005509,GO:0005509,GO:0005509,GO:0005509,GO:0005509,GO:0005509
BXY_0222400	GO:0005525,GO:0005525,GO:0005525,GO:0005525,GO:0005525,GO:0005525,GO:0005525,GO:0005525,GO:0005525,GO:0005525,GO:0005525,GO:0005525,GO:0005525
BXY_0222500	GO:0005515
BXY_0222600	GO:0003676,GO:0003676,GO:0003676,GO:0003676,GO:0003676,GO:0003676,GO:0003676,GO:0003676,GO:0003676,GO:0003676,GO:0003723,GO:0003723,GO:0003723,GO:0003723,GO:0003723,GO:0003723,GO:0003723,GO:0003723,GO:0003723,GO:0003723
BXY_0222700	GO:0019538,GO:0019538,GO:0019538,GO:0019538,GO:0019538,GO:0019538,GO:0019538,GO:0019538,GO:0008235,GO:0008235,GO:0008235,GO:0008235,GO:0008235,GO:0008235,GO:0008235,GO:0008235,GO:0004177,GO:0004177,GO:0004177,GO:0004177,GO:0004177,GO:0004177,GO:0004177,GO:0004177,GO:0030145,GO:0030145,GO:0030145,GO:0030145,GO:0030145,GO:0030145,GO:0030145,GO:0030145,GO:0005622,GO:0005622,GO:0005622,GO:0005622,GO:…
BXY_0222800	GO:0005509,GO:0005509,GO:0005509
BXY_0222900	GO:0006542,GO:0006542,GO:0006542,GO:0006542,GO:0006542,GO:0006542,GO:0006542,GO:0004356,GO:0004356,GO:0004356,GO:0004356,GO:0004356,GO:0004356,GO:0004356,GO:0006807,GO:0006807,GO:0006807,GO:0006807,GO:0006807,GO:0006807,GO:0006807,GO:0003824,GO:0003824,GO:0003824,GO:0003824,GO:0003824,GO:0003824,GO:0003824
BXY_0223000	GO:0004713,GO:0004713,GO:0004713,GO:0004713,GO:0004713,GO:0004713,GO:0004713,GO:0004713,GO:0004713,GO:0004713,GO:0004713,GO:0004713,GO:0004713,GO:0004713,GO:0004713,GO:0004713,GO:0006468,GO:0006468,GO:0006468,GO:0006468,GO:0006468,GO:0006468,GO:0006468,GO:0006468,GO:0006468,GO:0006468,GO:0006468,GO:0006468,GO:0006468,GO:0006468,GO:0006468,GO:0006468,GO:0004672,GO:0004672,GO:0004672,GO:0004672,GO:…
BXY_0223100	GO:0006090,GO:0006090,GO:0006090,GO:0006090,GO:0006090,GO:0006090,GO:0006090,GO:0006090,GO:0006090,GO:0006090,GO:0006090,GO:0006090,GO:0006090,GO:0006090,GO:0006090,GO:0006090,GO:0006090,GO:0006090,GO:0009374,GO:0009374,GO:0009374,GO:0009374,GO:0009374,GO:0009374,GO:0009374,GO:0009374,GO:0009374,GO:0009374,GO:0009374,GO:0009374,GO:0009374,GO:0009374,GO:0009374,GO:0009374,GO:0009374,GO:0009374,GO:…
BXY_0223200	GO:0005515,GO:0005515,GO:0005515,GO:0005515,GO:0005515,GO:0005515,GO:0005515,GO:0005515,GO:0005515,GO:0005515,GO:0005515,GO:0005515,GO:0005515
BXY_0223300	GO:0004571,GO:0004571,GO:0004571,GO:0004571,GO:0004571,GO:0004571,GO:0004571,GO:0004571,GO:0004571,GO:0004571,GO:0004571,GO:0005509,GO:0005509,GO:0005509,GO:0005509,GO:0005509,GO:0005509,GO:0005509,GO:0005509,GO:0005509,GO:0005509,GO:0005509,GO:0003824,GO:0003824,GO:0003824,GO:0003824,GO:0003824,GO:0003824,GO:0003824,GO:0003824,GO:0003824,GO:0003824,GO:0003824,GO:0016020,GO:0016020,GO:0016020,GO:…
BXY_0223500	GO:0005737,GO:0005737,GO:0005737,GO:0006914,GO:0006914,GO:0006914
BXY_0223600	GO:0046872,GO:0046872,GO:0046872,GO:0046872,GO:0046872,GO:0046872,GO:0046872,GO:0046872,GO:0046872
BXY_0223700	GO:0034553,GO:0005739
BXY_0223800	GO:0006355,GO:0006355,GO:0006355,GO:0006355,GO:0006355,GO:0006355,GO:0006355,GO:0043565,GO:0043565,GO:0043565,GO:0043565,GO:0043565,GO:0043565,GO:0043565,GO:0003677,GO:0003677,GO:0003677,GO:0003677,GO:0003677,GO:0003677,GO:0003677,GO:0005634,GO:0005634,GO:0005634,GO:0005634,GO:0005634,GO:0005634,GO:0005634
BXY_0223900	GO:0016020,GO:0016021
BXY_0224000	GO:0019825,GO:0019825,GO:0020037,GO:0020037
BXY_0224100	GO:0016791,GO:0016791,GO:0016791,GO:0016791,GO:0016791,GO:0016791,GO:0016791,GO:0016791,GO:0016791,GO:0016791,GO:0016791,GO:0016311,GO:0016311,GO:0016311,GO:0016311,GO:0016311,GO:0016311,GO:0016311,GO:0016311,GO:0016311,GO:0016311,GO:0016311,GO:0006470,GO:0006470,GO:0006470,GO:0006470,GO:0006470,GO:0006470,GO:0006470,GO:0006470,GO:0006470,GO:0006470,GO:0006470,GO:0004725,GO:0004725,GO:0004725,GO:…
BXY_0224200	GO:0031902,GO:0032008,GO:0071230
BXY_0224300	GO:0005840,GO:0005840,GO:0006412,GO:0006412,GO:0003735,GO:0003735
BXY_0224500	GO:0009058,GO:0009058,GO:0009058,GO:0009058,GO:0009058,GO:0030170,GO:0030170,GO:0030170,GO:0030170,GO:0030170,GO:0003824,GO:0003824,GO:0003824,GO:0003824,GO:0003824
BXY_0224700	GO:0016020,GO:0016021
BXY_0225000	GO:0016266,GO:0016266,GO:0016263,GO:0016263,GO:0016757,GO:0016757,GO:0016020,GO:0016020,GO:0016021,GO:0016021
BXY_0225200	GO:0016020,GO:0016021
BXY_0225400	GO:0005515,GO:0005515,GO:0005515,GO:0005515,GO:0005515,GO:0005515,GO:0005515,GO:0005515,GO:0005515,GO:0005515,GO:0005515,GO:0005515,GO:0005515
BXY_0225500	GO:0016791,GO:0016791,GO:0016791,GO:0016791,GO:0016791,GO:0016791,GO:0016791,GO:0016791,GO:0016791,GO:0016791,GO:0016791,GO:0016791,GO:0016791,GO:0016791,GO:0016791,GO:0016791,GO:0016791,GO:0016791,GO:0016791,GO:0016791,GO:0016791,GO:0016791,GO:0016791,GO:0016791,GO:0016791,GO:0016791,GO:0016791,GO:0016791,GO:0016311,GO:0016311,GO:0016311,GO:0016311,GO:0016311,GO:0016311,GO:0016311,GO:0016311,GO:…
BXY_0225700	GO:0016020,GO:0016021
BXY_0225800	GO:0015018,GO:0015018,GO:0015018,GO:0015018,GO:0016020,GO:0016020,GO:0016020,GO:0016020,GO:0046872,GO:0046872,GO:0046872,GO:0046872,GO:0000139,GO:0000139,GO:0000139,GO:0000139,GO:0005794,GO:0005794,GO:0005794,GO:0005794,GO:0006486,GO:0006486,GO:0006486,GO:0006486,GO:0016740,GO:0016740,GO:0016740,GO:0016740
BXY_0225900	GO:0005615,GO:0005615,GO:0005615
BXY_0226000	GO:0020037,GO:0020037,GO:0020037,GO:0020037,GO:0020037,GO:0020037,GO:0020037,GO:0020037,GO:0020037,GO:0020037,GO:0046872,GO:0046872,GO:0046872,GO:0046872,GO:0046872,GO:0046872,GO:0046872,GO:0046872,GO:0046872,GO:0046872
BXY_0226300	GO:0016459,GO:0016459,GO:0016459,GO:0016459,GO:0016459,GO:0016459,GO:0016459,GO:0016459,GO:0016459,GO:0016459,GO:0016459,GO:0016459,GO:0016459,GO:0016459,GO:0016459,GO:0016459,GO:0016459,GO:0051015,GO:0051015,GO:0051015,GO:0051015,GO:0051015,GO:0051015,GO:0051015,GO:0051015,GO:0051015,GO:0051015,GO:0051015,GO:0051015,GO:0051015,GO:0051015,GO:0051015,GO:0051015,GO:0051015,GO:0003774,GO:0003774,GO:…
BXY_0226400	GO:0004713,GO:0004713,GO:0004713,GO:0004713,GO:0004713,GO:0004713,GO:0004713,GO:0004713,GO:0004713,GO:0006468,GO:0006468,GO:0006468,GO:0006468,GO:0006468,GO:0006468,GO:0006468,GO:0006468,GO:0006468,GO:0004672,GO:0004672,GO:0004672,GO:0004672,GO:0004672,GO:0004672,GO:0004672,GO:0004672,GO:0004672,GO:0005524,GO:0005524,GO:0005524,GO:0005524,GO:0005524,GO:0005524,GO:0005524,GO:0005524,GO:0005524,GO:…
BXY_0226900	GO:0055085,GO:0055085,GO:0055085,GO:0055085,GO:0016021,GO:0016021,GO:0016021,GO:0016021,GO:0016020,GO:0016020,GO:0016020,GO:0016020
BXY_0227000	GO:0055085,GO:0055085,GO:0055085,GO:0055085,GO:0016021,GO:0016021,GO:0016021,GO:0016021,GO:0016020,GO:0016020,GO:0016020,GO:0016020
BXY_0227100	GO:0016020,GO:0016020,GO:0016020,GO:0016020,GO:0016020,GO:0016020,GO:0016020,GO:0016020,GO:0016021,GO:0016021,GO:0016021,GO:0016021,GO:0016021,GO:0016021,GO:0016021,GO:0016021,GO:0000139,GO:0000139,GO:0000139,GO:0000139,GO:0000139,GO:0000139,GO:0000139,GO:0000139,GO:0005794,GO:0005794,GO:0005794,GO:0005794,GO:0005794,GO:0005794,GO:0005794,GO:0005794,GO:0006486,GO:0006486,GO:0006486,GO:0006486,GO:…
BXY_0227200	GO:0016020,GO:0016021
BXY_0227300	GO:0015018,GO:0015018,GO:0015018,GO:0015018,GO:0016020,GO:0016020,GO:0016020,GO:0016020,GO:0016021,GO:0016021,GO:0016021,GO:0016021,GO:0046872,GO:0046872,GO:0046872,GO:0046872,GO:0000139,GO:0000139,GO:0000139,GO:0000139,GO:0005794,GO:0005794,GO:0005794,GO:0005794,GO:0006486,GO:0006486,GO:0006486,GO:0006486,GO:0016740,GO:0016740,GO:0016740,GO:0016740
BXY_0227400	GO:0016020,GO:0016021
BXY_0227500	GO:0005739,GO:0005739,GO:0005739,GO:0005739,GO:0005739
BXY_0227700	GO:0006468,GO:0006468,GO:0006468,GO:0006468,GO:0004672,GO:0004672,GO:0004672,GO:0004672,GO:0005524,GO:0005524,GO:0005524,GO:0005524
BXY_0227900	GO:0016021,GO:0016021,GO:0016021,GO:0016021,GO:0016021,GO:0016021,GO:0016021,GO:0007186,GO:0007186,GO:0007186,GO:0007186,GO:0007186,GO:0007186,GO:0007186,GO:0004930,GO:0004930,GO:0004930,GO:0004930,GO:0004930,GO:0004930,GO:0004930,GO:0016020,GO:0016020,GO:0016020,GO:0016020,GO:0016020,GO:0016020,GO:0016020
BXY_0228000	GO:0016021,GO:0016021,GO:0016021,GO:0016020,GO:0016020,GO:0016020,GO:0016740,GO:0016740,GO:0016740,GO:0006629,GO:0006629,GO:0006629,GO:0006631,GO:0006631,GO:0006631,GO:0006633,GO:0006633,GO:0006633,GO:0102336,GO:0102336,GO:0102336,GO:0102337,GO:0102337,GO:0102337,GO:0102338,GO:0102338,GO:0102338,GO:0102756,GO:0102756,GO:0102756
BXY_0228100	GO:0016021,GO:0016021,GO:0016021,GO:0016021,GO:0016021,GO:0016021,GO:0007186,GO:0007186,GO:0007186,GO:0007186,GO:0007186,GO:0007186,GO:0004930,GO:0004930,GO:0004930,GO:0004930,GO:0004930,GO:0004930,GO:0016020,GO:0016020,GO:0016020,GO:0016020,GO:0016020,GO:0016020
BXY_0228200	GO:0005615,GO:0005615,GO:0005615
BXY_0228300	GO:0031683,GO:0031683,GO:0031683,GO:0031683,GO:0031683,GO:0031683,GO:0031683,GO:0031683,GO:0031683,GO:0031683,GO:0031683,GO:0031683,GO:0031683,GO:0019001,GO:0019001,GO:0019001,GO:0019001,GO:0019001,GO:0019001,GO:0019001,GO:0019001,GO:0019001,GO:0019001,GO:0019001,GO:0019001,GO:0019001,GO:0003924,GO:0003924,GO:0003924,GO:0003924,GO:0003924,GO:0003924,GO:0003924,GO:0003924,GO:0003924,GO:0003924,GO:…
BXY_0228400	GO:0016787,GO:0016787,GO:0016787
BXY_0228500	GO:0005615,GO:0005615,GO:0005615
BXY_0228600	GO:0055114,GO:0055114,GO:0055114,GO:0055114,GO:0055114,GO:0055114,GO:0055114,GO:0055114,GO:0055114,GO:0055114,GO:0055114,GO:0055114,GO:0055114,GO:0016491,GO:0016491,GO:0016491,GO:0016491,GO:0016491,GO:0016491,GO:0016491,GO:0016491,GO:0016491,GO:0016491,GO:0016491,GO:0016491,GO:0016491
BXY_0228700	GO:0055114,GO:0055114,GO:0055114,GO:0055114,GO:0055114,GO:0055114,GO:0055114,GO:0055114,GO:0055114,GO:0055114,GO:0055114,GO:0055114,GO:0055114,GO:0016491,GO:0016491,GO:0016491,GO:0016491,GO:0016491,GO:0016491,GO:0016491,GO:0016491,GO:0016491,GO:0016491,GO:0016491,GO:0016491,GO:0016491
BXY_0229000	GO:0030246,GO:0030246,GO:0030246,GO:0030246,GO:0030246,GO:0030246,GO:0004553,GO:0004553,GO:0004553,GO:0004553,GO:0004553,GO:0004553,GO:0005975,GO:0005975,GO:0005975,GO:0005975,GO:0005975,GO:0005975,GO:0003824,GO:0003824,GO:0003824,GO:0003824,GO:0003824,GO:0003824,GO:0016787,GO:0016787,GO:0016787,GO:0016787,GO:0016787,GO:0016787,GO:0008152,GO:0008152,GO:0008152,GO:0008152,GO:0008152,GO:0008152,GO:…
BXY_0229100	GO:0016020,GO:0016021
BXY_0229400	GO:0031683,GO:0031683,GO:0031683,GO:0031683,GO:0031683,GO:0031683,GO:0031683,GO:0031683,GO:0031683,GO:0031683,GO:0031683,GO:0031683,GO:0031683,GO:0019001,GO:0019001,GO:0019001,GO:0019001,GO:0019001,GO:0019001,GO:0019001,GO:0019001,GO:0019001,GO:0019001,GO:0019001,GO:0019001,GO:0019001,GO:0003924,GO:0003924,GO:0003924,GO:0003924,GO:0003924,GO:0003924,GO:0003924,GO:0003924,GO:0003924,GO:0003924,GO:…
BXY_0229500	GO:0003677,GO:0003677,GO:0003677,GO:0003677,GO:0005634,GO:0005634,GO:0005634,GO:0005634
BXY_0229700	GO:0005681,GO:0005681,GO:0005681,GO:0000398,GO:0000398,GO:0000398
BXY_0229900	GO:0006665,GO:0006665,GO:0006665,GO:0006665,GO:0006665,GO:0006665,GO:0006665,GO:0006665,GO:0006665,GO:0006665,GO:0004348,GO:0004348,GO:0004348,GO:0004348,GO:0004348,GO:0004348,GO:0004348,GO:0004348,GO:0004348,GO:0004348,GO:0016020,GO:0016020,GO:0016020,GO:0016020,GO:0016020,GO:0016020,GO:0016020,GO:0016020,GO:0016020,GO:0016020,GO:0016021,GO:0016021,GO:0016021,GO:0016021,GO:0016021,GO:0016021,GO:…
BXY_0230000	GO:0032052,GO:0032052,GO:0032052,GO:0032052,GO:0032052,GO:0008289,GO:0008289,GO:0008289,GO:0008289,GO:0008289
BXY_0230100	GO:0008289,GO:0008289,GO:0008289
BXY_0230200	GO:0007188,GO:0007188,GO:0007188,GO:0007188,GO:0007188,GO:0007188,GO:0007188,GO:0007188,GO:0007188,GO:0007188,GO:0007188,GO:0007188,GO:0007188,GO:0007188,GO:0007188,GO:0007188,GO:0007188,GO:0007188,GO:0031683,GO:0031683,GO:0031683,GO:0031683,GO:0031683,GO:0031683,GO:0031683,GO:0031683,GO:0031683,GO:0031683,GO:0031683,GO:0031683,GO:0031683,GO:0031683,GO:0031683,GO:0031683,GO:0031683,GO:0031683,GO:…
BXY_0230500	GO:0016021,GO:0016020
BXY_0230900	GO:0097428,GO:0097428,GO:0097428,GO:0097428,GO:0097428,GO:0005198,GO:0005198,GO:0005198,GO:0005198,GO:0005198,GO:0051536,GO:0051536,GO:0051536,GO:0051536,GO:0051536
BXY_0231000	GO:0016020,GO:0016021
BXY_0231100	GO:0003824,GO:0003824,GO:0003824,GO:0003824,GO:0003824,GO:0016020,GO:0016020,GO:0016020,GO:0016020,GO:0016020,GO:0016021,GO:0016021,GO:0016021,GO:0016021,GO:0016021
BXY_0231200	GO:0008270,GO:0008270,GO:0008270,GO:0008270,GO:0008270,GO:0008270,GO:0008270,GO:0003676,GO:0003676,GO:0003676,GO:0003676,GO:0003676,GO:0003676,GO:0003676,GO:0005524,GO:0005524,GO:0005524,GO:0005524,GO:0005524,GO:0005524,GO:0005524
BXY_0231300	GO:0005515,GO:0005515,GO:0005515
BXY_0231400	GO:0009263,GO:0009263,GO:0009263,GO:0009263,GO:0009263,GO:0009263,GO:0009263,GO:0055114,GO:0055114,GO:0055114,GO:0055114,GO:0055114,GO:0055114,GO:0055114,GO:0016491,GO:0016491,GO:0016491,GO:0016491,GO:0016491,GO:0016491,GO:0016491,GO:0046872,GO:0046872,GO:0046872,GO:0046872,GO:0046872,GO:0046872,GO:0046872
BXY_0231500	GO:0046983,GO:0046983,GO:0046983,GO:0046983
BXY_0231700	GO:0016020,GO:0016020,GO:0016021,GO:0016021
BXY_0231800	GO:0016787,GO:0016787,GO:0016787,GO:0016787,GO:0016787,GO:0016787,GO:0016787,GO:0016787,GO:0016787,GO:0016787,GO:0004721,GO:0004721,GO:0004721,GO:0004721,GO:0004721,GO:0004721,GO:0004721,GO:0004721,GO:0004721,GO:0004721,GO:0006470,GO:0006470,GO:0006470,GO:0006470,GO:0006470,GO:0006470,GO:0006470,GO:0006470,GO:0006470,GO:0006470
BXY_0232400	GO:0031625,GO:0031625,GO:0031625,GO:0031625,GO:0006511,GO:0006511,GO:0006511,GO:0006511
BXY_0232500	GO:0016020,GO:0016020,GO:0016021,GO:0016021
BXY_0232600	GO:0016757,GO:0016757,GO:0016020,GO:0016020
BXY_0232700	GO:0022857,GO:0016020,GO:0055085,GO:0016021
BXY_0232800	GO:0004252,GO:0004252,GO:0004252,GO:0004252,GO:0004252,GO:0004252,GO:0004252,GO:0004252,GO:0004252,GO:0004252,GO:0004252,GO:0004252,GO:0004252,GO:0004252,GO:0004252,GO:0006508,GO:0006508,GO:0006508,GO:0006508,GO:0006508,GO:0006508,GO:0006508,GO:0006508,GO:0006508,GO:0006508,GO:0006508,GO:0006508,GO:0006508,GO:0006508,GO:0006508,GO:0016787,GO:0016787,GO:0016787,GO:0016787,GO:0016787,GO:0016787,GO:…
BXY_0232900	GO:0016020,GO:0016021
BXY_0233000	GO:0097730,GO:0090090,GO:0005856
BXY_0233100	GO:0004713,GO:0004713,GO:0004713,GO:0004713,GO:0004713,GO:0004713,GO:0004713,GO:0004713,GO:0004713,GO:0004713,GO:0004713,GO:0004713,GO:0006468,GO:0006468,GO:0006468,GO:0006468,GO:0006468,GO:0006468,GO:0006468,GO:0006468,GO:0006468,GO:0006468,GO:0006468,GO:0006468,GO:0004672,GO:0004672,GO:0004672,GO:0004672,GO:0004672,GO:0004672,GO:0004672,GO:0004672,GO:0004672,GO:0004672,GO:0004672,GO:0004672,GO:…
BXY_0233300	GO:0016020,GO:0016020
BXY_0233600	GO:0016311,GO:0016311,GO:0016311,GO:0016311,GO:0016311,GO:0016311,GO:0016311,GO:0016311,GO:0016311,GO:0016311,GO:0016311,GO:0016311,GO:0006470,GO:0006470,GO:0006470,GO:0006470,GO:0006470,GO:0006470,GO:0006470,GO:0006470,GO:0006470,GO:0006470,GO:0006470,GO:0006470,GO:0004725,GO:0004725,GO:0004725,GO:0004725,GO:0004725,GO:0004725,GO:0004725,GO:0004725,GO:0004725,GO:0004725,GO:0004725,GO:0004725,GO:…
BXY_0233700	GO:0016788,GO:0016788,GO:0016788,GO:0016788,GO:0006629,GO:0006629,GO:0006629,GO:0006629,GO:0016787,GO:0016787,GO:0016787,GO:0016787,GO:0016042,GO:0016042,GO:0016042,GO:0016042
BXY_0233800	GO:0006468,GO:0006468,GO:0006468,GO:0006468,GO:0006468,GO:0004672,GO:0004672,GO:0004672,GO:0004672,GO:0004672,GO:0005524,GO:0005524,GO:0005524,GO:0005524,GO:0005524,GO:0000166,GO:0000166,GO:0000166,GO:0000166,GO:0000166,GO:0004674,GO:0004674,GO:0004674,GO:0004674,GO:0004674
BXY_0234000	GO:0003676,GO:0003676,GO:0003676,GO:0003676,GO:0003676,GO:0003676,GO:0003676,GO:0003676,GO:0003676,GO:0006417,GO:0006417,GO:0006417,GO:0006417,GO:0006417,GO:0006417,GO:0006417,GO:0006417,GO:0006417,GO:0045182,GO:0045182,GO:0045182,GO:0045182,GO:0045182,GO:0045182,GO:0045182,GO:0045182,GO:0045182,GO:0003730,GO:0003730,GO:0003730,GO:0003730,GO:0003730,GO:0003730,GO:0003730,GO:0003730,GO:0003730,GO:…
BXY_0234100	GO:0016020,GO:0016020,GO:0016020,GO:0016021,GO:0016021,GO:0016021
BXY_0234400	GO:0016020,GO:0016020,GO:0016020,GO:0016020,GO:0016020,GO:0016021,GO:0016021,GO:0016021,GO:0016021,GO:0016021
BXY_0234600	GO:0006071,GO:0004371,GO:0016310
BXY_0234700	GO:0016020,GO:0016021
BXY_0234800	GO:0005515,GO:0005515,GO:0005515,GO:0005515,GO:0005515,GO:0005515
BXY_0234900	GO:0006468,GO:0006468,GO:0006468,GO:0006468,GO:0004672,GO:0004672,GO:0004672,GO:0004672,GO:0005524,GO:0005524,GO:0005524,GO:0005524
BXY_0235100	GO:0000256,GO:0000256,GO:0000256,GO:0050385,GO:0050385,GO:0050385,GO:0004848,GO:0004848,GO:0004848
BXY_0235200	GO:0004190,GO:0004190,GO:0004190,GO:0004190,GO:0004190,GO:0004190,GO:0004190,GO:0004190,GO:0004190,GO:0004190,GO:0004190,GO:0004190,GO:0004190,GO:0006508,GO:0006508,GO:0006508,GO:0006508,GO:0006508,GO:0006508,GO:0006508,GO:0006508,GO:0006508,GO:0006508,GO:0006508,GO:0006508,GO:0006508,GO:0016787,GO:0016787,GO:0016787,GO:0016787,GO:0016787,GO:0016787,GO:0016787,GO:0016787,GO:0016787,GO:0016787,GO:…
BXY_0235300	GO:0004867,GO:0004867,GO:0004867,GO:0004867,GO:0010951,GO:0010951,GO:0010951,GO:0010951
BXY_0235400	GO:0004867,GO:0004867,GO:0004867,GO:0004867,GO:0004867,GO:0004867,GO:0004867,GO:0004867,GO:0004867,GO:0004867,GO:0004867,GO:0004867,GO:0010951,GO:0010951,GO:0010951,GO:0010951,GO:0010951,GO:0010951,GO:0010951,GO:0010951,GO:0010951,GO:0010951,GO:0010951,GO:0010951
BXY_0235600	GO:0008375,GO:0008375,GO:0008375,GO:0016020,GO:0016020,GO:0016020,GO:0016021,GO:0016021,GO:0016021
BXY_0235700	GO:0016702,GO:0016702,GO:0016702,GO:0055114,GO:0055114,GO:0055114
BXY_0235800	GO:0003676,GO:0003676,GO:0003676,GO:0003676,GO:0003676,GO:0003676,GO:0003676,GO:0003676
BXY_0236000	GO:0022857,GO:0022857,GO:0022857,GO:0022857,GO:0055085,GO:0055085,GO:0055085,GO:0055085,GO:0016021,GO:0016021,GO:0016021,GO:0016021,GO:0016020,GO:0016020,GO:0016020,GO:0016020
BXY_0236200	GO:0000159,GO:0000159,GO:0000159,GO:0000159,GO:0000159,GO:0000159,GO:0019888,GO:0019888,GO:0019888,GO:0019888,GO:0019888,GO:0019888,GO:0007165,GO:0007165,GO:0007165,GO:0007165,GO:0007165,GO:0007165,GO:0043666,GO:0043666,GO:0043666,GO:0043666,GO:0043666,GO:0043666
BXY_0236300	GO:0016020,GO:0016021
BXY_0236500	GO:0004386,GO:0004386,GO:0004386,GO:0004386,GO:0004386,GO:0004386,GO:0004386,GO:0004386,GO:0004386,GO:0004386,GO:0004386,GO:0004386,GO:0003676,GO:0003676,GO:0003676,GO:0003676,GO:0003676,GO:0003676,GO:0003676,GO:0003676,GO:0003676,GO:0003676,GO:0003676,GO:0003676,GO:0016787,GO:0016787,GO:0016787,GO:0016787,GO:0016787,GO:0016787,GO:0016787,GO:0016787,GO:0016787,GO:0016787,GO:0016787,GO:0016787,GO:…
BXY_0236700	GO:0016021,GO:0016021,GO:0016021,GO:0016021,GO:0016021,GO:0007186,GO:0007186,GO:0007186,GO:0007186,GO:0007186,GO:0004930,GO:0004930,GO:0004930,GO:0004930,GO:0004930,GO:0016020,GO:0016020,GO:0016020,GO:0016020,GO:0016020
BXY_0236900	GO:0008138,GO:0008138,GO:0008138,GO:0008138,GO:0016311,GO:0016311,GO:0016311,GO:0016311,GO:0004725,GO:0004725,GO:0004725,GO:0004725,GO:0016787,GO:0016787,GO:0016787,GO:0016787,GO:0016791,GO:0016791,GO:0016791,GO:0016791,GO:0006470,GO:0006470,GO:0006470,GO:0006470,GO:0035335,GO:0035335,GO:0035335,GO:0035335
BXY_0237000	GO:0005509,GO:0005509,GO:0005509,GO:0005509,GO:0005509,GO:0005509,GO:0005509
BXY_0237100	GO:0006413,GO:0006413,GO:0006413,GO:0006413,GO:0003743,GO:0003743,GO:0003743,GO:0003743,GO:0003723,GO:0003723,GO:0003723,GO:0003723,GO:0006412,GO:0006412,GO:0006412,GO:0006412
BXY_0237600	GO:0008299,GO:0008299,GO:0008299,GO:0008299,GO:0016740,GO:0016740,GO:0016740,GO:0016740
BXY_0237700	GO:0004222,GO:0004222,GO:0006508,GO:0006508,GO:0016020,GO:0016020,GO:0016021,GO:0016021,GO:0008237,GO:0008237
BXY_0237900	GO:0030896,GO:0000077
BXY_0238000	GO:0030286,GO:0030286,GO:0030286,GO:0030286,GO:0030286,GO:0007017,GO:0007017,GO:0007017,GO:0007017,GO:0007017,GO:0016020,GO:0016020,GO:0016020,GO:0016020,GO:0016020,GO:0016021,GO:0016021,GO:0016021,GO:0016021,GO:0016021
BXY_0238100	GO:0016020,GO:0016021
BXY_0238200	GO:0016020,GO:0016021
BXY_0238300	GO:0055085,GO:0055085,GO:0055085,GO:0016021,GO:0016021,GO:0016021,GO:0016020,GO:0016020,GO:0016020
BXY_0238400	GO:0005634,GO:0005634,GO:0005634,GO:0005634,GO:0005634,GO:0005634,GO:0046983,GO:0046983,GO:0046983,GO:0046983,GO:0046983,GO:0046983
BXY_0238500	GO:0016020,GO:0016021
BXY_0238700	GO:0016020,GO:0016021
BXY_0238900	GO:0016020,GO:0016020,GO:0016020,GO:0016021,GO:0016021,GO:0016021
BXY_0239100	GO:0036297,GO:0036297,GO:0036297,GO:0036297,GO:0016788,GO:0016788,GO:0016788,GO:0016788,GO:0004518,GO:0004518,GO:0004518,GO:0004518,GO:0003676,GO:0003676,GO:0003676,GO:0003676,GO:0016787,GO:0016787,GO:0016787,GO:0016787,GO:0005634,GO:0005634,GO:0005634,GO:0005634,GO:0046872,GO:0046872,GO:0046872,GO:0046872,GO:0090305,GO:0090305,GO:0090305,GO:0090305,GO:0006281,GO:0006281,GO:0006281,GO:0006281,GO:…
BXY_0239200	GO:0007165,GO:0007165,GO:0007165,GO:0007165
BXY_0239300	GO:0060828,GO:0060828,GO:0060828,GO:0060828,GO:0051018,GO:0051018,GO:0051018,GO:0051018
BXY_0239400	GO:0001004,GO:0001004,GO:0001004,GO:0001004,GO:0001004,GO:0001004,GO:0001004,GO:0001004,GO:0001004,GO:0001004,GO:0006383,GO:0006383,GO:0006383,GO:0006383,GO:0006383,GO:0006383,GO:0006383,GO:0006383,GO:0006383,GO:0006383,GO:0005515,GO:0005515,GO:0005515,GO:0005515,GO:0005515,GO:0005515,GO:0005515,GO:0005515,GO:0005515,GO:0005515,GO:0070898,GO:0070898,GO:0070898,GO:0070898,GO:0070898,GO:0070898,GO:…
BXY_0239600	GO:0006367,GO:0006367,GO:0006367,GO:0006367,GO:0006367,GO:0005634,GO:0005634,GO:0005634,GO:0005634,GO:0005634,GO:0046982,GO:0046982,GO:0046982,GO:0046982,GO:0046982
BXY_0239700	GO:0016021,GO:0016020
BXY_0239800	GO:0031012,GO:0031012,GO:0031012,GO:0031012,GO:0031012,GO:0031012,GO:0031012,GO:0031012,GO:0031012,GO:0031012,GO:0031012,GO:0031012,GO:0031012,GO:0031012,GO:0031012,GO:0031012,GO:0031012,GO:0031012,GO:0004222,GO:0004222,GO:0004222,GO:0004222,GO:0004222,GO:0004222,GO:0004222,GO:0004222,GO:0004222,GO:0004222,GO:0004222,GO:0004222,GO:0004222,GO:0004222,GO:0004222,GO:0004222,GO:0004222,GO:0004222,GO:…
BXY_0239900	GO:0008324,GO:0008324,GO:0008324,GO:0008324,GO:0006812,GO:0006812,GO:0006812,GO:0006812,GO:0016020,GO:0016020,GO:0016020,GO:0016020,GO:0016021,GO:0016021,GO:0016021,GO:0016021,GO:0098655,GO:0098655,GO:0098655,GO:0098655
BXY_0240200	GO:0006694,GO:0006694,GO:0003854,GO:0003854,GO:0016616,GO:0016616,GO:0055114,GO:0055114,GO:0016491,GO:0016491
BXY_0240300	GO:0006468,GO:0006468,GO:0006468,GO:0006468,GO:0004672,GO:0004672,GO:0004672,GO:0004672,GO:0005524,GO:0005524,GO:0005524,GO:0005524
BXY_0240400	GO:0005515,GO:0005515,GO:0005515
BXY_0240500	GO:0016020,GO:0016021
BXY_0240700	GO:0042626,GO:0042626,GO:0042626,GO:0042626,GO:0042626,GO:0042626,GO:0042626,GO:0042626,GO:0042626,GO:0042626,GO:0042626,GO:0042626,GO:0042626,GO:0016887,GO:0016887,GO:0016887,GO:0016887,GO:0016887,GO:0016887,GO:0016887,GO:0016887,GO:0016887,GO:0016887,GO:0016887,GO:0016887,GO:0016887,GO:0055085,GO:0055085,GO:0055085,GO:0055085,GO:0055085,GO:0055085,GO:0055085,GO:0055085,GO:0055085,GO:0055085,GO:…
BXY_0240800	GO:0006468,GO:0006468,GO:0006468,GO:0006468,GO:0004672,GO:0004672,GO:0004672,GO:0004672,GO:0005524,GO:0005524,GO:0005524,GO:0005524
BXY_0240900	GO:0006751,GO:0006751,GO:0006751,GO:0036374,GO:0036374,GO:0036374,GO:0016020,GO:0016020,GO:0016020,GO:0016021,GO:0016021,GO:0016021,GO:0006508,GO:0006508,GO:0006508
BXY_0241100	GO:0016998,GO:0016998,GO:0016998,GO:0006032,GO:0006032,GO:0006032,GO:0004568,GO:0004568,GO:0004568
BXY_0241200	GO:0005840,GO:0005840,GO:0005840,GO:0005840,GO:0006412,GO:0006412,GO:0006412,GO:0006412,GO:0003735,GO:0003735,GO:0003735,GO:0003735
BXY_0241300	GO:0071805,GO:0071805,GO:0071805,GO:0071805,GO:0005267,GO:0005267,GO:0005267,GO:0005267,GO:0016020,GO:0016020,GO:0016020,GO:0016020,GO:0016021,GO:0016021,GO:0016021,GO:0016021,GO:0006811,GO:0006811,GO:0006811,GO:0006811
BXY_0241700	GO:0003824,GO:0003824,GO:0003824,GO:0003824,GO:0003824
BXY_0241900	GO:0022857,GO:0022857,GO:0022857,GO:0055085,GO:0055085,GO:0055085,GO:0016021,GO:0016021,GO:0016021,GO:0016020,GO:0016020,GO:0016020
BXY_0242200	GO:0042981,GO:0042981
BXY_0242300	GO:0034220,GO:0034220,GO:0034220,GO:0034220,GO:0034220,GO:0034220,GO:0034220,GO:0034220,GO:0034220,GO:0034220,GO:0034220,GO:0034220,GO:0034220,GO:0034220,GO:0034220,GO:0004888,GO:0004888,GO:0004888,GO:0004888,GO:0004888,GO:0004888,GO:0004888,GO:0004888,GO:0004888,GO:0004888,GO:0004888,GO:0004888,GO:0004888,GO:0004888,GO:0004888,GO:0005230,GO:0005230,GO:0005230,GO:0005230,GO:0005230,GO:0005230,GO:…
BXY_0242400	GO:0016791,GO:0016791,GO:0016791,GO:0016791,GO:0016791,GO:0016791,GO:0016791,GO:0016791,GO:0016791,GO:0016791,GO:0016791,GO:0016791,GO:0016791,GO:0016791,GO:0016791,GO:0016791,GO:0016791,GO:0016791,GO:0016791,GO:0016791,GO:0016791,GO:0016311,GO:0016311,GO:0016311,GO:0016311,GO:0016311,GO:0016311,GO:0016311,GO:0016311,GO:0016311,GO:0016311,GO:0016311,GO:0016311,GO:0016311,GO:0016311,GO:0016311,GO:…
BXY_0242500	GO:0016020,GO:0016021
BXY_0242600	GO:0070628,GO:0070628,GO:0070628,GO:0070628,GO:0070628,GO:0070628,GO:0070628,GO:0070628,GO:0070577,GO:0070577,GO:0070577,GO:0070577,GO:0070577,GO:0070577,GO:0070577,GO:0070577,GO:0016504,GO:0016504,GO:0016504,GO:0016504,GO:0016504,GO:0016504,GO:0016504,GO:0016504,GO:0010952,GO:0010952,GO:0010952,GO:0010952,GO:0010952,GO:0010952,GO:0010952,GO:0010952
BXY_0242700	GO:0016020,GO:0016021
BXY_0242900	GO:0071805,GO:0071805,GO:0071805,GO:0071805,GO:0071805,GO:0071805,GO:0005267,GO:0005267,GO:0005267,GO:0005267,GO:0005267,GO:0005267,GO:0016020,GO:0016020,GO:0016020,GO:0016020,GO:0016020,GO:0016020,GO:0016021,GO:0016021,GO:0016021,GO:0016021,GO:0016021,GO:0016021,GO:0006811,GO:0006811,GO:0006811,GO:0006811,GO:0006811,GO:0006811
BXY_0243000	GO:0008168,GO:0008168,GO:0008168,GO:0032259,GO:0032259,GO:0032259
BXY_0243200	GO:0016020,GO:0016021
BXY_0243400	GO:0016020,GO:0016021
BXY_0243500	GO:0042254,GO:0042254,GO:0042254,GO:0042254,GO:0042254,GO:0042254,GO:0042254,GO:0005525,GO:0005525,GO:0005525,GO:0005525,GO:0005525,GO:0005525,GO:0005525,GO:0005634,GO:0005634,GO:0005634,GO:0005634,GO:0005634,GO:0005634,GO:0005634
BXY_0243600	GO:0022857,GO:0022857,GO:0022857,GO:0022857,GO:0055085,GO:0055085,GO:0055085,GO:0055085,GO:0016021,GO:0016021,GO:0016021,GO:0016021,GO:0016020,GO:0016020,GO:0016020,GO:0016020
BXY_0243700	GO:0022857,GO:0022857,GO:0022857,GO:0022857,GO:0055085,GO:0055085,GO:0055085,GO:0055085,GO:0016021,GO:0016021,GO:0016021,GO:0016021,GO:0016020,GO:0016020,GO:0016020,GO:0016020
BXY_0243800	GO:0016020,GO:0016021
BXY_0243900	GO:0004713,GO:0004713,GO:0004713,GO:0004713,GO:0004713,GO:0004713,GO:0004713,GO:0004713,GO:0004713,GO:0004713,GO:0006468,GO:0006468,GO:0006468,GO:0006468,GO:0006468,GO:0006468,GO:0006468,GO:0006468,GO:0006468,GO:0006468,GO:0004672,GO:0004672,GO:0004672,GO:0004672,GO:0004672,GO:0004672,GO:0004672,GO:0004672,GO:0004672,GO:0004672,GO:0005524,GO:0005524,GO:0005524,GO:0005524,GO:0005524,GO:0005524,GO:…
BXY_0244100	GO:0016021,GO:0016020
BXY_0244200	GO:0015377,GO:0015377,GO:0015377,GO:0005215,GO:0005215,GO:0005215,GO:0006811,GO:0006811,GO:0006811,GO:0016020,GO:0016020,GO:0016020,GO:0055085,GO:0055085,GO:0055085,GO:0016021,GO:0016021,GO:0016021,GO:1902476,GO:1902476,GO:1902476
BXY_0244300	GO:0015377,GO:0015377,GO:0015377,GO:0015377,GO:0005215,GO:0005215,GO:0005215,GO:0005215,GO:0006811,GO:0006811,GO:0006811,GO:0006811,GO:0016020,GO:0016020,GO:0016020,GO:0016020,GO:0055085,GO:0055085,GO:0055085,GO:0055085,GO:0016021,GO:0016021,GO:0016021,GO:0016021,GO:1902476,GO:1902476,GO:1902476,GO:1902476
BXY_0244700	GO:0016020,GO:0016021
BXY_0244800	GO:0016020,GO:0016021
BXY_0245600	GO:0001971
BXY_0245900	GO:0005856,GO:0005856,GO:0005856,GO:0005856,GO:0005856,GO:0005856,GO:0005856,GO:0005856,GO:0005856,GO:0005856,GO:0005856,GO:0005856,GO:0005856,GO:0005856,GO:0005856,GO:0005856,GO:0005856,GO:0005856
BXY_0246000	GO:0008528,GO:0008528,GO:0008528,GO:0008528,GO:0008528,GO:0008528,GO:0008528,GO:0008528,GO:0008528,GO:0016021,GO:0016021,GO:0016021,GO:0016021,GO:0016021,GO:0016021,GO:0016021,GO:0016021,GO:0016021,GO:0007186,GO:0007186,GO:0007186,GO:0007186,GO:0007186,GO:0007186,GO:0007186,GO:0007186,GO:0007186,GO:0004930,GO:0004930,GO:0004930,GO:0004930,GO:0004930,GO:0004930,GO:0004930,GO:0004930,GO:0004930,GO:…
BXY_0246300	GO:0005737,GO:0005737,GO:0006886,GO:0006886
BXY_0246500	GO:0016020,GO:0016021
BXY_0246700	GO:0016791,GO:0016791,GO:0016791,GO:0016791,GO:0016791,GO:0016791,GO:0016791,GO:0016791,GO:0016791,GO:0016311,GO:0016311,GO:0016311,GO:0016311,GO:0016311,GO:0016311,GO:0016311,GO:0016311,GO:0016311
BXY_0246800	GO:0003676,GO:0003676,GO:0003676,GO:0003676,GO:0003676,GO:0003676,GO:0003676,GO:0003676,GO:0003676,GO:0003676,GO:0005524,GO:0005524,GO:0005524,GO:0005524,GO:0005524,GO:0005524,GO:0005524,GO:0005524,GO:0005524,GO:0005524,GO:0016787,GO:0016787,GO:0016787,GO:0016787,GO:0016787,GO:0016787,GO:0016787,GO:0016787,GO:0016787,GO:0016787,GO:0000166,GO:0000166,GO:0000166,GO:0000166,GO:0000166,GO:0000166,GO:…
BXY_0246900	GO:0006351,GO:0006351,GO:0006351,GO:0006351,GO:0005634,GO:0005634,GO:0005634,GO:0005634,GO:0005665,GO:0005665,GO:0005665,GO:0005665,GO:0005666,GO:0005666,GO:0005666,GO:0005666,GO:0005736,GO:0005736,GO:0005736,GO:0005736,GO:0006366,GO:0006366,GO:0006366,GO:0006366,GO:0006383,GO:0006383,GO:0006383,GO:0006383
BXY_0247000	GO:0008180,GO:0008180,GO:0008180,GO:0008180,GO:0008180,GO:0008180,GO:0000338,GO:0000338,GO:0000338,GO:0000338,GO:0000338,GO:0000338
BXY_0247200	GO:0006355,GO:0006355,GO:0006355,GO:0003700,GO:0003700,GO:0003700
BXY_0247400	GO:0016020,GO:0016020,GO:0016020,GO:0016020,GO:0016021,GO:0016021,GO:0016021,GO:0016021
BXY_0247500	GO:0003677,GO:0003677,GO:0003677,GO:0003677,GO:0003677,GO:0003677,GO:0003677,GO:0003677,GO:0005634,GO:0005634,GO:0005634,GO:0005634,GO:0005634,GO:0005634,GO:0005634,GO:0005634
BXY_0247700	GO:0016747,GO:0016020,GO:0016021
BXY_0247800	GO:0004843,GO:0004843,GO:0004843,GO:0004843,GO:0004843,GO:0004843,GO:0004843,GO:0004843,GO:0004843,GO:0004843,GO:0016579,GO:0016579,GO:0016579,GO:0016579,GO:0016579,GO:0016579,GO:0016579,GO:0016579,GO:0016579,GO:0016579,GO:0016787,GO:0016787,GO:0016787,GO:0016787,GO:0016787,GO:0016787,GO:0016787,GO:0016787,GO:0016787,GO:0016787
BXY_0248100	GO:0005509,GO:0005509,GO:0005509,GO:0005509,GO:0005509,GO:0005509,GO:0005509,GO:0005509,GO:0005509,GO:0005509,GO:0005509,GO:0005509,GO:0005509,GO:0005509,GO:0005509,GO:0005509,GO:0005509,GO:0005509,GO:0005509,GO:0005515,GO:0005515,GO:0005515,GO:0005515,GO:0005515,GO:0005515,GO:0005515,GO:0005515,GO:0005515,GO:0005515,GO:0005515,GO:0005515,GO:0005515,GO:0005515,GO:0005515,GO:0005515,GO:0005515,GO:…
BXY_0248300	GO:0016853,GO:0016853,GO:0016853,GO:0008903,GO:0008903,GO:0008903
BXY_0248500	GO:0016020,GO:0016021
BXY_0248700	GO:0017136,GO:0017136,GO:0017136,GO:0017136,GO:0017136,GO:0017136,GO:0070403,GO:0070403,GO:0070403,GO:0070403,GO:0070403,GO:0070403,GO:0008270,GO:0008270,GO:0008270,GO:0008270,GO:0008270,GO:0008270,GO:0016787,GO:0016787,GO:0016787,GO:0016787,GO:0016787,GO:0016787,GO:0046872,GO:0046872,GO:0046872,GO:0046872,GO:0046872,GO:0046872,GO:0016575,GO:0016575,GO:0016575,GO:0016575,GO:0016575,GO:0016575
BXY_0248900	GO:0016020,GO:0016021
BXY_0249000	GO:0005871,GO:0005871,GO:0005871,GO:0005871,GO:0005871,GO:0005871,GO:0005871,GO:0005871,GO:0005871,GO:0005871,GO:0003777,GO:0003777,GO:0003777,GO:0003777,GO:0003777,GO:0003777,GO:0003777,GO:0003777,GO:0003777,GO:0003777,GO:0005515,GO:0005515,GO:0005515,GO:0005515,GO:0005515,GO:0005515,GO:0005515,GO:0005515,GO:0005515,GO:0005515
BXY_0249200	GO:0016020,GO:0016021
BXY_0249400	GO:0016020,GO:0016021
BXY_0249700	GO:0046872,GO:0046872,GO:0046872,GO:0046872,GO:0046872,GO:0046872,GO:0046872
BXY_0249800	GO:0004003,GO:0004003,GO:0004003,GO:0004003,GO:0004003,GO:0004003,GO:0004003,GO:0004003,GO:0004003,GO:0004003,GO:0004003,GO:0004003,GO:0004003,GO:0004003,GO:0004003,GO:0004003,GO:0004003,GO:0004003,GO:0004003,GO:0004003,GO:0016818,GO:0016818,GO:0016818,GO:0016818,GO:0016818,GO:0016818,GO:0016818,GO:0016818,GO:0016818,GO:0016818,GO:0016818,GO:0016818,GO:0016818,GO:0016818,GO:0016818,GO:0016818,GO:…
BXY_0249900	GO:0008484,GO:0008484,GO:0008484,GO:0008484,GO:0008484,GO:0003824,GO:0003824,GO:0003824,GO:0003824,GO:0003824
BXY_0250000	GO:0005737,GO:0005737,GO:0005737,GO:0005515,GO:0005515,GO:0005515
BXY_0250100	GO:0008168,GO:0008168,GO:0032259,GO:0032259
BXY_0250200	GO:0016020,GO:0016021
BXY_0250400	GO:0005509,GO:0005509,GO:0005509,GO:0005509,GO:0005509,GO:0005509,GO:0005509,GO:0005509,GO:0005509,GO:0005509,GO:0005509,GO:0005509,GO:0005509,GO:0005509,GO:0005509,GO:0005509,GO:0005509,GO:0005509,GO:0005509,GO:0005509,GO:0005509,GO:0005509,GO:0005509,GO:0005509,GO:0005509,GO:0005509,GO:0005509,GO:0005515,GO:0005515,GO:0005515,GO:0005515,GO:0005515,GO:0005515,GO:0005515,GO:0005515,GO:0005515,GO:…
BXY_0250500	GO:0015696,GO:0015696,GO:0015696,GO:0015696,GO:0015696,GO:0015696,GO:0015696,GO:0015696,GO:0015696,GO:0015696,GO:0015696,GO:0015696,GO:0008519,GO:0008519,GO:0008519,GO:0008519,GO:0008519,GO:0008519,GO:0008519,GO:0008519,GO:0008519,GO:0008519,GO:0008519,GO:0008519,GO:0016020,GO:0016020,GO:0016020,GO:0016020,GO:0016020,GO:0016020,GO:0016020,GO:0016020,GO:0016020,GO:0016020,GO:0016020,GO:0016020,GO:…
BXY_0250700	GO:0016020,GO:0016021
BXY_0250900	GO:0004713,GO:0004713,GO:0004713,GO:0004713,GO:0004713,GO:0004713,GO:0004713,GO:0004713,GO:0004713,GO:0004713,GO:0004713,GO:0004713,GO:0004713,GO:0004713,GO:0004713,GO:0004713,GO:0006468,GO:0006468,GO:0006468,GO:0006468,GO:0006468,GO:0006468,GO:0006468,GO:0006468,GO:0006468,GO:0006468,GO:0006468,GO:0006468,GO:0006468,GO:0006468,GO:0006468,GO:0006468,GO:0004672,GO:0004672,GO:0004672,GO:0004672,GO:…
BXY_0251000	GO:1902884,GO:1902884,GO:0030206,GO:0030206,GO:0047756,GO:0047756,GO:0008146,GO:0008146,GO:0016021,GO:0016021
BXY_0251100	GO:0045296,GO:0045296,GO:0045296,GO:0045296,GO:0045296,GO:0045296,GO:0045296,GO:0045296,GO:0045296,GO:0045296,GO:0045296,GO:0045296,GO:0045296,GO:0045296,GO:0045296,GO:0007155,GO:0007155,GO:0007155,GO:0007155,GO:0007155,GO:0007155,GO:0007155,GO:0007155,GO:0007155,GO:0007155,GO:0007155,GO:0007155,GO:0007155,GO:0007155,GO:0007155,GO:0051015,GO:0051015,GO:0051015,GO:0051015,GO:0051015,GO:0051015,GO:…
BXY_0251300	GO:0033961,GO:0033961,GO:0033961,GO:0033961,GO:0033961,GO:0033961,GO:0033961,GO:0033961,GO:0033961,GO:0033961,GO:0003824,GO:0003824,GO:0003824,GO:0003824,GO:0003824,GO:0003824,GO:0003824,GO:0003824,GO:0003824,GO:0003824,GO:0016020,GO:0016020,GO:0016020,GO:0016020,GO:0016020,GO:0016020,GO:0016020,GO:0016020,GO:0016020,GO:0016020,GO:0016787,GO:0016787,GO:0016787,GO:0016787,GO:0016787,GO:0016787,GO:…
BXY_0251400	GO:0016020,GO:0016021
BXY_0251500	GO:0016020,GO:0016021
BXY_0251600	GO:0003677,GO:0003677,GO:0003677,GO:0003677,GO:0003677
BXY_0251700	GO:0005515,GO:0005515
BXY_0252000	GO:0006814,GO:0006814,GO:0006814,GO:0006814,GO:0006814,GO:0006814,GO:0006814,GO:0006814,GO:0006814,GO:0006814,GO:0006814,GO:0006814,GO:0006814,GO:0005272,GO:0005272,GO:0005272,GO:0005272,GO:0005272,GO:0005272,GO:0005272,GO:0005272,GO:0005272,GO:0005272,GO:0005272,GO:0005272,GO:0005272,GO:0016020,GO:0016020,GO:0016020,GO:0016020,GO:0016020,GO:0016020,GO:0016020,GO:0016020,GO:0016020,GO:0016020,GO:…
BXY_0252100	GO:0016020,GO:0016021
BXY_0252200	GO:0016020,GO:0016021
BXY_0252300	GO:0016020,GO:0016021
BXY_0252400	GO:0006814,GO:0006814,GO:0006814,GO:0006814,GO:0006814,GO:0006814,GO:0006814,GO:0006814,GO:0005272,GO:0005272,GO:0005272,GO:0005272,GO:0005272,GO:0005272,GO:0005272,GO:0005272,GO:0016020,GO:0016020,GO:0016020,GO:0016020,GO:0016020,GO:0016020,GO:0016020,GO:0016020,GO:0016021,GO:0016021,GO:0016021,GO:0016021,GO:0016021,GO:0016021,GO:0016021,GO:0016021,GO:0006811,GO:0006811,GO:0006811,GO:0006811,GO:…
BXY_0252600	GO:0016020,GO:0016021
BXY_0252700	GO:0016020,GO:0016021
BXY_0252800	GO:0016020,GO:0016021
BXY_0252900	GO:0008408,GO:0008408,GO:0008408,GO:0006139,GO:0006139,GO:0006139,GO:0003676,GO:0003676,GO:0003676,GO:0090305,GO:0090305,GO:0090305
BXY_0253000	GO:0046872,GO:0046872,GO:0046872,GO:0005739,GO:0005739,GO:0005739,GO:0015031,GO:0015031,GO:0015031
BXY_0253100	GO:0016491,GO:0016491,GO:0016491,GO:0016491,GO:0016491,GO:0016491,GO:0016491,GO:0016491,GO:0016491,GO:0016491,GO:0016491,GO:0016491,GO:0016491,GO:0016491,GO:0055114,GO:0055114,GO:0055114,GO:0055114,GO:0055114,GO:0055114,GO:0055114,GO:0055114,GO:0055114,GO:0055114,GO:0055114,GO:0055114,GO:0055114,GO:0055114,GO:0003677,GO:0003677,GO:0003677,GO:0003677,GO:0003677,GO:0003677,GO:0003677,GO:0003677,GO:…
BXY_0253200	GO:0016620,GO:0016620,GO:0016620,GO:0016620,GO:0016620,GO:0016620,GO:0055114,GO:0055114,GO:0055114,GO:0055114,GO:0055114,GO:0055114,GO:0016491,GO:0016491,GO:0016491,GO:0016491,GO:0016491,GO:0016491
BXY_0253500	GO:0016021,GO:0016021,GO:0016020,GO:0016020
BXY_0253700	GO:0016020,GO:0016021
BXY_0253800	GO:0005634,GO:0005634,GO:0005634,GO:0005634,GO:0005634,GO:0005634,GO:0005634,GO:0046872,GO:0046872,GO:0046872,GO:0046872,GO:0046872,GO:0046872,GO:0046872,GO:0006325,GO:0006325,GO:0006325,GO:0006325,GO:0006325,GO:0006325,GO:0006325
BXY_0254400	GO:0008417,GO:0008417,GO:0008417,GO:0008417,GO:0006486,GO:0006486,GO:0006486,GO:0006486,GO:0016020,GO:0016020,GO:0016020,GO:0016020,GO:0016021,GO:0016021,GO:0016021,GO:0016021,GO:0005794,GO:0005794,GO:0005794,GO:0005794,GO:0016740,GO:0016740,GO:0016740,GO:0016740,GO:0016757,GO:0016757,GO:0016757,GO:0016757,GO:0032580,GO:0032580,GO:0032580,GO:0032580,GO:0036065,GO:0036065,GO:0036065,GO:0036065
BXY_0254500	GO:0016020,GO:0016021
BXY_0254600	GO:0016020,GO:0016020,GO:0016021,GO:0016021
BXY_0254700	GO:0016021,GO:0016020
BXY_0254800	GO:0016020,GO:0016020,GO:0016020,GO:0016020,GO:0016020,GO:0016020,GO:0016020,GO:0016020,GO:0016021,GO:0016021,GO:0016021,GO:0016021,GO:0016021,GO:0016021,GO:0016021,GO:0016021
BXY_0255000	GO:0016020,GO:0016020,GO:0016020,GO:0016020,GO:0016020,GO:0016020,GO:0016020,GO:0016020,GO:0016021,GO:0016021,GO:0016021,GO:0016021,GO:0016021,GO:0016021,GO:0016021,GO:0016021
BXY_0255100	GO:0016021,GO:0016020
BXY_0255200	GO:0016020,GO:0016021
BXY_0255300	GO:0016020,GO:0016020,GO:0016021,GO:0016021
BXY_0255400	GO:0016020,GO:0016020,GO:0016021,GO:0016021
BXY_0255600	GO:0005515,GO:0005515,GO:0005515,GO:0005515
BXY_0255700	GO:0042302,GO:0042302,GO:0042302,GO:0042302,GO:0016020,GO:0016020,GO:0016020,GO:0016020,GO:0016021,GO:0016021,GO:0016021,GO:0016021
BXY_0255800	GO:0016020,GO:0016021
BXY_0255900	GO:0016020,GO:0016021
BXY_0256100	GO:0005515,GO:0005515,GO:0005515,GO:0005515
BXY_0256300	GO:0016020,GO:0016021
BXY_0256400	GO:0000737,GO:0000737,GO:0000737,GO:0000737,GO:0006259,GO:0006259,GO:0006259,GO:0006259,GO:0005694,GO:0005694,GO:0005694,GO:0005694,GO:0003824,GO:0003824,GO:0003824,GO:0003824,GO:0003677,GO:0003677,GO:0003677,GO:0003677,GO:0005524,GO:0005524,GO:0005524,GO:0005524
BXY_0256500	GO:0030151,GO:0030151,GO:0030151,GO:0030151,GO:0030170,GO:0030170,GO:0030170,GO:0030170,GO:0003824,GO:0003824,GO:0003824,GO:0003824,GO:0016020,GO:0016020,GO:0016020,GO:0016020,GO:0016021,GO:0016021,GO:0016021,GO:0016021
BXY_0256900	GO:0016020,GO:0016021
BXY_0257100	GO:0016020,GO:0016021
BXY_0257200	GO:0016020,GO:0016021
BXY_0257300	GO:0016714,GO:0016714,GO:0016714,GO:0016714,GO:0016714,GO:0016714,GO:0016714,GO:0016714,GO:0016714,GO:0009072,GO:0009072,GO:0009072,GO:0009072,GO:0009072,GO:0009072,GO:0009072,GO:0009072,GO:0009072,GO:0004497,GO:0004497,GO:0004497,GO:0004497,GO:0004497,GO:0004497,GO:0004497,GO:0004497,GO:0004497,GO:0005506,GO:0005506,GO:0005506,GO:0005506,GO:0005506,GO:0005506,GO:0005506,GO:0005506,GO:0005506,GO:…
BXY_0257400	GO:0004505,GO:0004505,GO:0004505,GO:0004505,GO:0004505,GO:0004505,GO:0004505,GO:0004505,GO:0004505,GO:0004505,GO:0004505,GO:0004505,GO:0004505,GO:0004505,GO:0004505,GO:0006559,GO:0006559,GO:0006559,GO:0006559,GO:0006559,GO:0006559,GO:0006559,GO:0006559,GO:0006559,GO:0006559,GO:0006559,GO:0006559,GO:0006559,GO:0006559,GO:0006559,GO:0016714,GO:0016714,GO:0016714,GO:0016714,GO:0016714,GO:0016714,GO:…
BXY_0257600	GO:0005515,GO:0005515,GO:0005515,GO:0005515,GO:0005515,GO:0005515,GO:0005515,GO:0005515,GO:0005515,GO:0005515,GO:0005515
BXY_0257700	GO:0016020,GO:0016020,GO:0016020,GO:0016021,GO:0016021,GO:0016021
BXY_0257800	GO:0005615,GO:0005615,GO:0005615,GO:0005615,GO:0005615
BXY_0257900	GO:0004449,GO:0004449,GO:0004449,GO:0004449,GO:0016616,GO:0016616,GO:0016616,GO:0016616,GO:0051287,GO:0051287,GO:0051287,GO:0051287,GO:0006099,GO:0006099,GO:0006099,GO:0006099,GO:0000287,GO:0000287,GO:0000287,GO:0000287,GO:0055114,GO:0055114,GO:0055114,GO:0055114,GO:0005739,GO:0005739,GO:0005739,GO:0005739
BXY_0258000	GO:0008528,GO:0008528,GO:0016021,GO:0016021,GO:0016020,GO:0016020,GO:0007186,GO:0007186
BXY_0258100	GO:0016021,GO:0016021,GO:0016021,GO:0016020,GO:0016020,GO:0016020,GO:0016740,GO:0016740,GO:0016740,GO:0006629,GO:0006629,GO:0006629,GO:0006631,GO:0006631,GO:0006631,GO:0006633,GO:0006633,GO:0006633,GO:0102336,GO:0102336,GO:0102336,GO:0102337,GO:0102337,GO:0102337,GO:0102338,GO:0102338,GO:0102338,GO:0102756,GO:0102756,GO:0102756
BXY_0258200	GO:0003839,GO:0003839,GO:0003839
BXY_0258300	GO:0006479,GO:0006479,GO:0008168,GO:0008168,GO:0016740,GO:0016740,GO:0032259,GO:0032259
BXY_0258400	GO:0016021,GO:0016021,GO:0016021,GO:0016021,GO:0016021,GO:0016021,GO:0016021,GO:0016021,GO:0016021,GO:0007186,GO:0007186,GO:0007186,GO:0007186,GO:0007186,GO:0007186,GO:0007186,GO:0007186,GO:0007186,GO:0004930,GO:0004930,GO:0004930,GO:0004930,GO:0004930,GO:0004930,GO:0004930,GO:0004930,GO:0004930,GO:0016020,GO:0016020,GO:0016020,GO:0016020,GO:0016020,GO:0016020,GO:0016020,GO:0016020,GO:0016020
BXY_0258500	GO:0016020,GO:0016021
BXY_0258600	GO:0006508,GO:0006508,GO:0006508,GO:0008234,GO:0008234,GO:0008234
BXY_0258700	GO:0032300,GO:0032300,GO:0032300,GO:0032300,GO:0032300,GO:0032300,GO:0032300,GO:0032300,GO:0032300,GO:0032300,GO:0006298,GO:0006298,GO:0006298,GO:0006298,GO:0006298,GO:0006298,GO:0006298,GO:0006298,GO:0006298,GO:0006298,GO:0030983,GO:0030983,GO:0030983,GO:0030983,GO:0030983,GO:0030983,GO:0030983,GO:0030983,GO:0030983,GO:0030983,GO:0003677,GO:0003677,GO:0003677,GO:0003677,GO:0003677,GO:0003677,GO:…
BXY_0258800	GO:0005096,GO:0005096,GO:0005096,GO:0005096,GO:0005096,GO:0005096,GO:0005096,GO:0046872,GO:0046872,GO:0046872,GO:0046872,GO:0046872,GO:0046872,GO:0046872,GO:0043547,GO:0043547,GO:0043547,GO:0043547,GO:0043547,GO:0043547,GO:0043547
BXY_0258900	GO:0016021,GO:0016021,GO:0016021,GO:0016021,GO:0016021,GO:0016021,GO:0016021,GO:0016021,GO:0007186,GO:0007186,GO:0007186,GO:0007186,GO:0007186,GO:0007186,GO:0007186,GO:0007186,GO:0004930,GO:0004930,GO:0004930,GO:0004930,GO:0004930,GO:0004930,GO:0004930,GO:0004930,GO:0016020,GO:0016020,GO:0016020,GO:0016020,GO:0016020,GO:0016020,GO:0016020,GO:0016020
BXY_0259400	GO:0008168,GO:0008168,GO:0008168,GO:0008168,GO:0008168,GO:0008168,GO:0008168,GO:0016740,GO:0016740,GO:0016740,GO:0016740,GO:0016740,GO:0016740,GO:0016740,GO:0003723,GO:0003723,GO:0003723,GO:0003723,GO:0003723,GO:0003723,GO:0003723,GO:0032259,GO:0032259,GO:0032259,GO:0032259,GO:0032259,GO:0032259,GO:0032259
BXY_0259500	GO:0005515,GO:0005515,GO:0005515,GO:0005515,GO:0005515,GO:0005515,GO:0005515,GO:0005515,GO:0005515,GO:0005515,GO:0005515,GO:0005515,GO:0005515,GO:0005515
BXY_0259700	GO:0006914
BXY_0259800	GO:0006457,GO:0006457,GO:0006457,GO:0006457,GO:0006457,GO:0006457,GO:0006457,GO:0006457,GO:0006457,GO:0006457,GO:0006457,GO:0006457,GO:0006457,GO:0006457,GO:0006457,GO:0006457,GO:0006457,GO:0006457,GO:0006457,GO:0006457,GO:0006457,GO:0051082,GO:0051082,GO:0051082,GO:0051082,GO:0051082,GO:0051082,GO:0051082,GO:0051082,GO:0051082,GO:0051082,GO:0051082,GO:0051082,GO:0051082,GO:0051082,GO:0051082,GO:…
BXY_0260000	GO:0000062,GO:0000062,GO:0000062,GO:0000062,GO:0000062,GO:0000062,GO:0000062,GO:0000062,GO:0000062,GO:0000062,GO:0000062,GO:0000062,GO:0003824,GO:0003824,GO:0003824,GO:0003824,GO:0003824,GO:0003824,GO:0003824,GO:0003824,GO:0003824,GO:0003824,GO:0003824,GO:0003824
BXY_0260100	GO:0071949,GO:0071949,GO:0071949,GO:0055114,GO:0055114,GO:0055114,GO:0050660,GO:0050660,GO:0050660,GO:0016491,GO:0016491,GO:0016491,GO:0016020,GO:0016020,GO:0016020,GO:0016021,GO:0016021,GO:0016021
BXY_0260200	GO:0003677,GO:0003677,GO:0003677,GO:0003677,GO:0003677,GO:0003677,GO:0005634,GO:0005634,GO:0005634,GO:0005634,GO:0005634,GO:0005634,GO:0006351,GO:0006351,GO:0006351,GO:0006351,GO:0006351,GO:0006351,GO:0006355,GO:0006355,GO:0006355,GO:0006355,GO:0006355,GO:0006355
BXY_0260300	GO:0005515,GO:0005515,GO:0005515,GO:0005515
BXY_0260400	GO:0005515,GO:0005515,GO:0005515
BXY_0260700	GO:0005634,GO:0005634
BXY_0261100	GO:0004867,GO:0004867,GO:0004867,GO:0004867,GO:0004867,GO:0004867,GO:0004867,GO:0004867,GO:0004867,GO:0004867,GO:0004867,GO:0004867,GO:0004867,GO:0004867,GO:0004867,GO:0004867,GO:0004867,GO:0004867,GO:0004867,GO:0004867,GO:0004867,GO:0004867,GO:0004867,GO:0004867,GO:0004867,GO:0004867,GO:0004867,GO:0010951,GO:0010951,GO:0010951,GO:0010951,GO:0010951,GO:0010951,GO:0010951,GO:0010951,GO:0010951,GO:…
BXY_0261200	GO:0016740,GO:0016740,GO:0016740,GO:0008168,GO:0008168,GO:0008168,GO:0032259,GO:0032259,GO:0032259
BXY_0261300	GO:0000228,GO:0000228,GO:0005515,GO:0005515
BXY_0261400	GO:0006468,GO:0006468,GO:0006468,GO:0006468,GO:0006468,GO:0004672,GO:0004672,GO:0004672,GO:0004672,GO:0004672,GO:0005524,GO:0005524,GO:0005524,GO:0005524,GO:0005524,GO:0000166,GO:0000166,GO:0000166,GO:0000166,GO:0000166,GO:0004674,GO:0004674,GO:0004674,GO:0004674,GO:0004674
BXY_0261600	GO:0016020,GO:0016021
BXY_0261800	GO:0016021,GO:0016021,GO:0016020,GO:0016020
BXY_0262000	GO:0003676,GO:0003676
BXY_0262100	GO:0016887,GO:0016887,GO:0016887,GO:0016887,GO:0016887,GO:0016887,GO:0016020,GO:0016020,GO:0016020,GO:0016020,GO:0016020,GO:0016020,GO:0005524,GO:0005524,GO:0005524,GO:0005524,GO:0005524,GO:0005524,GO:0016021,GO:0016021,GO:0016021,GO:0016021,GO:0016021,GO:0016021,GO:0000166,GO:0000166,GO:0000166,GO:0000166,GO:0000166,GO:0000166
BXY_0262300	GO:0022008,GO:0022008,GO:0022008,GO:0022008,GO:0022008,GO:0022008,GO:0022008,GO:0005515,GO:0005515,GO:0005515,GO:0005515,GO:0005515,GO:0005515,GO:0005515
BXY_0262500	GO:0016616,GO:0016616,GO:0016616,GO:0016616,GO:0051287,GO:0051287,GO:0051287,GO:0051287,GO:0055114,GO:0055114,GO:0055114,GO:0055114
BXY_0262600	GO:0007268,GO:0007268,GO:0007268,GO:0007268,GO:0007268,GO:0007268,GO:0007268,GO:0007268,GO:0007268,GO:0007268,GO:0007268,GO:0007268,GO:0007268,GO:0007268,GO:0043495,GO:0043495,GO:0043495,GO:0043495,GO:0043495,GO:0043495,GO:0043495,GO:0043495,GO:0043495,GO:0043495,GO:0043495,GO:0043495,GO:0043495,GO:0043495,GO:0033130,GO:0033130,GO:0033130,GO:0033130,GO:0033130,GO:0033130,GO:0033130,GO:0033130,GO:…
BXY_0262700	GO:0016020,GO:0016021
BXY_0262800	GO:0010309,GO:0010309,GO:0010309,GO:0010309,GO:0055114,GO:0055114,GO:0055114,GO:0055114
BXY_0263300	GO:2001070,GO:2001070,GO:2001070,GO:2001070,GO:2001070,GO:2001070,GO:2001070,GO:2001070,GO:2001070,GO:0008081,GO:0008081,GO:0008081,GO:0008081,GO:0008081,GO:0008081,GO:0008081,GO:0008081,GO:0008081,GO:0030246,GO:0030246,GO:0030246,GO:0030246,GO:0030246,GO:0030246,GO:0030246,GO:0030246,GO:0030246,GO:0006629,GO:0006629,GO:0006629,GO:0006629,GO:0006629,GO:0006629,GO:0006629,GO:0006629,GO:0006629
BXY_0263600	GO:0016020,GO:0016021
BXY_0263700	GO:0004190,GO:0004190,GO:0004190,GO:0006508,GO:0006508,GO:0006508
BXY_0264000	GO:0016462,GO:0016462,GO:0016462,GO:0016462,GO:0016462,GO:0016462,GO:0016462,GO:0016462,GO:0016462,GO:0016462,GO:0006177,GO:0006177,GO:0006177,GO:0006177,GO:0006177,GO:0006177,GO:0006177,GO:0006177,GO:0006177,GO:0006177,GO:0003922,GO:0003922,GO:0003922,GO:0003922,GO:0003922,GO:0003922,GO:0003922,GO:0003922,GO:0003922,GO:0003922,GO:0006164,GO:0006164,GO:0006164,GO:0006164,GO:0006164,GO:0006164,GO:…
BXY_0264100	GO:0005856,GO:0005856,GO:0005856,GO:0005856
BXY_0264200	GO:0030036,GO:0030036,GO:0030036,GO:0030036,GO:0030036,GO:0030036,GO:0030036,GO:0030036,GO:0030036,GO:0008290,GO:0008290,GO:0008290,GO:0008290,GO:0008290,GO:0008290,GO:0008290,GO:0008290,GO:0008290,GO:0051016,GO:0051016,GO:0051016,GO:0051016,GO:0051016,GO:0051016,GO:0051016,GO:0051016,GO:0051016,GO:0003779,GO:0003779,GO:0003779,GO:0003779,GO:0003779,GO:0003779,GO:0003779,GO:0003779,GO:0003779,GO:…
BXY_0264300	GO:0000275,GO:0000275,GO:0000275,GO:0000275,GO:0000275,GO:0000275,GO:0000275,GO:0000275,GO:0000275,GO:0000275,GO:0000275,GO:0000275,GO:0000275,GO:0000275,GO:0000275,GO:0000275,GO:0000275,GO:0000275,GO:0015986,GO:0015986,GO:0015986,GO:0015986,GO:0015986,GO:0015986,GO:0015986,GO:0015986,GO:0015986,GO:0015986,GO:0015986,GO:0015986,GO:0015986,GO:0015986,GO:0015986,GO:0015986,GO:0015986,GO:0015986,GO:…
BXY_0264400	GO:0004114,GO:0004114,GO:0004114,GO:0004114,GO:0004114,GO:0008081,GO:0008081,GO:0008081,GO:0008081,GO:0008081,GO:0007165,GO:0007165,GO:0007165,GO:0007165,GO:0007165,GO:0016787,GO:0016787,GO:0016787,GO:0016787,GO:0016787,GO:0046872,GO:0046872,GO:0046872,GO:0046872,GO:0046872
BXY_0264500	GO:0008017,GO:0008017,GO:0008017,GO:0008017,GO:0008017,GO:0008017,GO:0008017,GO:0008017,GO:0008017,GO:0008017,GO:0008017,GO:0007018,GO:0007018,GO:0007018,GO:0007018,GO:0007018,GO:0007018,GO:0007018,GO:0007018,GO:0007018,GO:0007018,GO:0007018,GO:0003777,GO:0003777,GO:0003777,GO:0003777,GO:0003777,GO:0003777,GO:0003777,GO:0003777,GO:0003777,GO:0003777,GO:0003777,GO:0005524,GO:0005524,GO:0005524,GO:…
BXY_0264700	GO:0000387,GO:0000387,GO:0000387,GO:0000387,GO:0006396,GO:0006396,GO:0006396,GO:0006396
BXY_0264800	GO:0006744,GO:0006744,GO:0006744,GO:0006744,GO:0006744,GO:0055114,GO:0055114,GO:0055114,GO:0055114,GO:0055114,GO:0016020,GO:0016020,GO:0016020,GO:0016020,GO:0016020,GO:0046872,GO:0046872,GO:0046872,GO:0046872,GO:0046872,GO:0005739,GO:0005739,GO:0005739,GO:0005739,GO:0005739,GO:0016491,GO:0016491,GO:0016491,GO:0016491,GO:0016491,GO:0004497,GO:0004497,GO:0004497,GO:0004497,GO:0004497,GO:0005743,GO:…
BXY_0264900	GO:0007155,GO:0007155,GO:0007155,GO:0007155,GO:0004222,GO:0004222,GO:0004222,GO:0004222,GO:0006508,GO:0006508,GO:0006508,GO:0006508,GO:0016020,GO:0016020,GO:0016020,GO:0016020,GO:0016021,GO:0016021,GO:0016021,GO:0016021
BXY_0265000	GO:0015018,GO:0015018,GO:0015018,GO:0016020,GO:0016020,GO:0016020,GO:0046872,GO:0046872,GO:0046872,GO:0000139,GO:0000139,GO:0000139,GO:0005794,GO:0005794,GO:0005794,GO:0006486,GO:0006486,GO:0006486,GO:0016740,GO:0016740,GO:0016740
BXY_0265100	GO:0007156,GO:0007156,GO:0007156,GO:0007156,GO:0007156,GO:0007156,GO:0007156,GO:0007156,GO:0007156,GO:0005509,GO:0005509,GO:0005509,GO:0005509,GO:0005509,GO:0005509,GO:0005509,GO:0005509,GO:0005509,GO:0016020,GO:0016020,GO:0016020,GO:0016020,GO:0016020,GO:0016020,GO:0016020,GO:0016020,GO:0016020,GO:0016021,GO:0016021,GO:0016021,GO:0016021,GO:0016021,GO:0016021,GO:0016021,GO:0016021,GO:0016021
BXY_0265200	GO:0005085,GO:0005085,GO:0005085,GO:0005085,GO:0005085,GO:0007264,GO:0007264,GO:0007264,GO:0007264,GO:0007264,GO:0005622,GO:0005622,GO:0005622,GO:0005622,GO:0005622
BXY_0265300	GO:0030126,GO:0030126,GO:0030126,GO:0030126,GO:0030126,GO:0030126,GO:0030126,GO:0030126,GO:0030117,GO:0030117,GO:0030117,GO:0030117,GO:0030117,GO:0030117,GO:0030117,GO:0030117,GO:0005198,GO:0005198,GO:0005198,GO:0005198,GO:0005198,GO:0005198,GO:0005198,GO:0005198,GO:0005737,GO:0005737,GO:0005737,GO:0005737,GO:0005737,GO:0005737,GO:0005737,GO:0005737,GO:0016192,GO:0016192,GO:0016192,GO:0016192,GO:…
BXY_0265400	GO:0006508,GO:0006508,GO:0006508,GO:0008234,GO:0008234,GO:0008234
BXY_0265500	GO:0019774,GO:0019774,GO:0019774,GO:0019774,GO:0019774,GO:0019774,GO:0019774,GO:0043161,GO:0043161,GO:0043161,GO:0043161,GO:0043161,GO:0043161,GO:0043161,GO:0004175,GO:0004175,GO:0004175,GO:0004175,GO:0004175,GO:0004175,GO:0004175,GO:0005839,GO:0005839,GO:0005839,GO:0005839,GO:0005839,GO:0005839,GO:0005839,GO:0051603,GO:0051603,GO:0051603,GO:0051603,GO:0051603,GO:0051603,GO:0051603,GO:0004298,GO:…
BXY_0265600	GO:0006164,GO:0006164,GO:0006164,GO:0006164,GO:0006164,GO:0006164,GO:0006164,GO:0006164,GO:0006164,GO:0006164,GO:0004019,GO:0004019,GO:0004019,GO:0004019,GO:0004019,GO:0004019,GO:0004019,GO:0004019,GO:0004019,GO:0004019,GO:0006614,GO:0006614,GO:0006614,GO:0006614,GO:0006614,GO:0006614,GO:0006614,GO:0006614,GO:0006614,GO:0006614,GO:0005525,GO:0005525,GO:0005525,GO:0005525,GO:0005525,GO:0005525,GO:…
BXY_0265700	GO:0003707,GO:0003707,GO:0003707,GO:0003707,GO:0003707,GO:0003707,GO:0003707,GO:0003707,GO:0003707,GO:0003707,GO:0003707,GO:0003707,GO:0003707,GO:0003707,GO:0003707,GO:0003707,GO:0003707,GO:0006355,GO:0006355,GO:0006355,GO:0006355,GO:0006355,GO:0006355,GO:0006355,GO:0006355,GO:0006355,GO:0006355,GO:0006355,GO:0006355,GO:0006355,GO:0006355,GO:0006355,GO:0006355,GO:0006355,GO:0043565,GO:0043565,GO:…
BXY_0265800	GO:0005515,GO:0005515
BXY_0265900	GO:0016020,GO:0016020,GO:0016020,GO:0016021,GO:0016021,GO:0016021
BXY_0266000	GO:0008276,GO:0008276,GO:0008276,GO:0008276,GO:0032259,GO:0032259,GO:0032259,GO:0032259,GO:0008168,GO:0008168,GO:0008168,GO:0008168,GO:0003676,GO:0003676,GO:0003676,GO:0003676,GO:0006479,GO:0006479,GO:0006479,GO:0006479
BXY_0266100	GO:0005515,GO:0005515,GO:0005515
BXY_0266200	GO:0003707,GO:0003707,GO:0003707,GO:0003707,GO:0003707,GO:0003707,GO:0003707,GO:0003707,GO:0003707,GO:0003707,GO:0003707,GO:0003707,GO:0003707,GO:0003707,GO:0003707,GO:0003707,GO:0006355,GO:0006355,GO:0006355,GO:0006355,GO:0006355,GO:0006355,GO:0006355,GO:0006355,GO:0006355,GO:0006355,GO:0006355,GO:0006355,GO:0006355,GO:0006355,GO:0006355,GO:0006355,GO:0043565,GO:0043565,GO:0043565,GO:0043565,GO:…
BXY_0266300	GO:0004415,GO:0004415,GO:0004415,GO:0004415,GO:0004415,GO:0004415,GO:0004415,GO:0004415,GO:0004415,GO:0004415,GO:0004415,GO:0005975,GO:0005975,GO:0005975,GO:0005975,GO:0005975,GO:0005975,GO:0005975,GO:0005975,GO:0005975,GO:0005975,GO:0005975,GO:0003824,GO:0003824,GO:0003824,GO:0003824,GO:0003824,GO:0003824,GO:0003824,GO:0003824,GO:0003824,GO:0003824,GO:0003824,GO:0016787,GO:0016787,GO:0016787,GO:…
BXY_0266500	GO:0071805,GO:0071805,GO:0071805,GO:0071805,GO:0005267,GO:0005267,GO:0005267,GO:0005267,GO:0016020,GO:0016020,GO:0016020,GO:0016020,GO:0016021,GO:0016021,GO:0016021,GO:0016021,GO:0006811,GO:0006811,GO:0006811,GO:0006811
BXY_0266600	GO:0003676,GO:0003676
BXY_0266700	GO:0016021,GO:0016020
BXY_0267000	GO:0017017,GO:0017017,GO:0017017,GO:0017017,GO:0017017,GO:0017017,GO:0017017,GO:0017017,GO:0017017,GO:0017017,GO:0017017,GO:0017017,GO:0017017,GO:0017017,GO:0017017,GO:0017017,GO:0017017,GO:0017017,GO:0008138,GO:0008138,GO:0008138,GO:0008138,GO:0008138,GO:0008138,GO:0008138,GO:0008138,GO:0008138,GO:0008138,GO:0008138,GO:0008138,GO:0008138,GO:0008138,GO:0008138,GO:0008138,GO:0008138,GO:0008138,GO:…
BXY_0267100	GO:0006511,GO:0006511,GO:0006511,GO:0006511,GO:0006511,GO:0006511,GO:0006511,GO:0006511,GO:0016579,GO:0016579,GO:0016579,GO:0016579,GO:0016579,GO:0016579,GO:0016579,GO:0016579,GO:0036459,GO:0036459,GO:0036459,GO:0036459,GO:0036459,GO:0036459,GO:0036459,GO:0036459,GO:0008270,GO:0008270,GO:0008270,GO:0008270,GO:0008270,GO:0008270,GO:0008270,GO:0008270,GO:0016787,GO:0016787,GO:0016787,GO:0016787,GO:…
BXY_0267200	GO:0006457,GO:0006457,GO:0006457,GO:0006457,GO:0006457,GO:0006457,GO:0006457,GO:0006457,GO:0006457,GO:0006457,GO:0006457,GO:0006457,GO:0006457,GO:0006457,GO:0006457,GO:0051082,GO:0051082,GO:0051082,GO:0051082,GO:0051082,GO:0051082,GO:0051082,GO:0051082,GO:0051082,GO:0051082,GO:0051082,GO:0051082,GO:0051082,GO:0051082,GO:0051082
BXY_0267300	GO:0006491,GO:0006491,GO:0006491,GO:0006491,GO:0006491,GO:0006491,GO:0006491,GO:0006491,GO:0006491,GO:0006491,GO:0006491,GO:0005509,GO:0005509,GO:0005509,GO:0005509,GO:0005509,GO:0005509,GO:0005509,GO:0005509,GO:0005509,GO:0005509,GO:0005509,GO:0005515,GO:0005515,GO:0005515,GO:0005515,GO:0005515,GO:0005515,GO:0005515,GO:0005515,GO:0005515,GO:0005515,GO:0005515
BXY_0267400	GO:0003676,GO:0003676,GO:0003676,GO:0003676
BXY_0267500	GO:0071805,GO:0071805,GO:0071805,GO:0071805,GO:0005267,GO:0005267,GO:0005267,GO:0005267,GO:0016020,GO:0016020,GO:0016020,GO:0016020,GO:0016021,GO:0016021,GO:0016021,GO:0016021,GO:0006811,GO:0006811,GO:0006811,GO:0006811
BXY_0267600	GO:0016620,GO:0016620,GO:0016620,GO:0016620,GO:0016620,GO:0016620,GO:0016620,GO:0055114,GO:0055114,GO:0055114,GO:0055114,GO:0055114,GO:0055114,GO:0055114,GO:0016491,GO:0016491,GO:0016491,GO:0016491,GO:0016491,GO:0016491,GO:0016491
BXY_0267700	GO:0017147,GO:0016055,GO:0016020,GO:0016021
BXY_0267900	GO:0006397,GO:0006397,GO:0006397,GO:0006397,GO:0006397,GO:0006397,GO:0006397,GO:0006397,GO:0006397,GO:0006397,GO:0006397,GO:0006397,GO:0006397,GO:0006397,GO:0006397,GO:0006397,GO:0006397,GO:0006397,GO:0005634,GO:0005634,GO:0005634,GO:0005634,GO:0005634,GO:0005634,GO:0005634,GO:0005634,GO:0005634,GO:0005634,GO:0005634,GO:0005634,GO:0005634,GO:0005634,GO:0005634,GO:0005634,GO:0005634,GO:0005634,GO:…
BXY_0268000	GO:0016020,GO:0016020,GO:0016021,GO:0016021
BXY_0268100	GO:0016020,GO:0016021
BXY_0268200	GO:0071203,GO:0071203,GO:0071203
BXY_0268300	GO:0032418,GO:0032418
BXY_0268500	GO:0006048,GO:0006048,GO:0006048,GO:0006048,GO:0004343,GO:0004343,GO:0004343,GO:0004343
BXY_0268600	GO:0005085,GO:0005085,GO:0005085,GO:0005085,GO:0005085,GO:0005085,GO:0005085,GO:0005085,GO:0005085,GO:0005085,GO:0005085,GO:0005085,GO:0005085,GO:0005085,GO:0005085,GO:0007264,GO:0007264,GO:0007264,GO:0007264,GO:0007264,GO:0007264,GO:0007264,GO:0007264,GO:0007264,GO:0007264,GO:0007264,GO:0007264,GO:0007264,GO:0007264,GO:0007264,GO:0005622,GO:0005622,GO:0005622,GO:0005622,GO:0005622,GO:0005622,GO:…
BXY_0268700	GO:0015075,GO:0015075,GO:0015075,GO:0006811,GO:0006811,GO:0006811,GO:0016020,GO:0016020,GO:0016020,GO:0055085,GO:0055085,GO:0055085,GO:0016021,GO:0016021,GO:0016021,GO:0005739,GO:0005739,GO:0005739,GO:0031966,GO:0031966,GO:0031966,GO:0034220,GO:0034220,GO:0034220
BXY_0268800	GO:0005515,GO:0005515,GO:0005515,GO:0005515,GO:0005515
BXY_0268900	GO:0016020,GO:0016020,GO:0016020,GO:0016021,GO:0016021,GO:0016021
BXY_0269100	GO:0000151,GO:0000151,GO:0000151,GO:0000151,GO:0000151,GO:0034450,GO:0034450,GO:0034450,GO:0034450,GO:0034450,GO:0016567,GO:0016567,GO:0016567,GO:0016567,GO:0016567,GO:0004842,GO:0004842,GO:0004842,GO:0004842,GO:0004842,GO:0006511,GO:0006511,GO:0006511,GO:0006511,GO:0006511
BXY_0269200	GO:0006086,GO:0006086,GO:0006086,GO:0004739,GO:0004739,GO:0004739,GO:0016624,GO:0016624,GO:0016624,GO:0043231,GO:0043231,GO:0043231,GO:0016491,GO:0016491,GO:0016491,GO:0055114,GO:0055114,GO:0055114
BXY_0269500	GO:0010390,GO:0010390,GO:0010390,GO:0010390,GO:0010390,GO:0004842,GO:0004842,GO:0004842,GO:0004842,GO:0004842,GO:0005634,GO:0005634,GO:0005634,GO:0005634,GO:0005634,GO:0046872,GO:0046872,GO:0046872,GO:0046872,GO:0046872,GO:0016740,GO:0016740,GO:0016740,GO:0016740,GO:0016740,GO:0006325,GO:0006325,GO:0006325,GO:0006325,GO:0006325,GO:0016567,GO:0016567,GO:0016567,GO:0016567,GO:0016567
BXY_0269600	GO:0004222,GO:0004222,GO:0004222,GO:0004222,GO:0004222,GO:0004222,GO:0004222,GO:0004222,GO:0004222,GO:0004222,GO:0004222,GO:0008237,GO:0008237,GO:0008237,GO:0008237,GO:0008237,GO:0008237,GO:0008237,GO:0008237,GO:0008237,GO:0008237,GO:0008237,GO:0006508,GO:0006508,GO:0006508,GO:0006508,GO:0006508,GO:0006508,GO:0006508,GO:0006508,GO:0006508,GO:0006508,GO:0006508
BXY_0269700	GO:0006836,GO:0006836,GO:0006836,GO:0006836,GO:0006836,GO:0006836,GO:0006836,GO:0006836,GO:0006836,GO:0006836,GO:0006836,GO:0006836,GO:0006836,GO:0005328,GO:0005328,GO:0005328,GO:0005328,GO:0005328,GO:0005328,GO:0005328,GO:0005328,GO:0005328,GO:0005328,GO:0005328,GO:0005328,GO:0005328,GO:0016021,GO:0016021,GO:0016021,GO:0016021,GO:0016021,GO:0016021,GO:0016021,GO:0016021,GO:0016021,GO:0016021,GO:…
BXY_0269800	GO:0005509,GO:0005509,GO:0005509,GO:0005509,GO:0005509,GO:0005509,GO:0005509,GO:0005509,GO:0005509,GO:0005509,GO:0005509,GO:0005509,GO:0005509,GO:0005509,GO:0005509,GO:0005509,GO:0005509,GO:0005509,GO:0005509,GO:0005509,GO:0005509,GO:0005509,GO:0005509,GO:0005509,GO:0005509,GO:0005509,GO:0005509,GO:0005509,GO:0005509,GO:0005509,GO:0005509,GO:0005509,GO:0005509,GO:0006814,GO:0006814,GO:0006814,GO:…
BXY_0270000	GO:0034220,GO:0034220,GO:0034220,GO:0034220,GO:0034220,GO:0034220,GO:0034220,GO:0034220,GO:0034220,GO:0034220,GO:0034220,GO:0034220,GO:0034220,GO:0004888,GO:0004888,GO:0004888,GO:0004888,GO:0004888,GO:0004888,GO:0004888,GO:0004888,GO:0004888,GO:0004888,GO:0004888,GO:0004888,GO:0004888,GO:0005230,GO:0005230,GO:0005230,GO:0005230,GO:0005230,GO:0005230,GO:0005230,GO:0005230,GO:0005230,GO:0005230,GO:…
BXY_0270100	GO:0007205,GO:0007205,GO:0007205,GO:0007205,GO:0007205,GO:0007205,GO:0007205,GO:0007205,GO:0003951,GO:0003951,GO:0003951,GO:0003951,GO:0003951,GO:0003951,GO:0003951,GO:0003951,GO:0004143,GO:0004143,GO:0004143,GO:0004143,GO:0004143,GO:0004143,GO:0004143,GO:0004143,GO:0016301,GO:0016301,GO:0016301,GO:0016301,GO:0016301,GO:0016301,GO:0016301,GO:0016301,GO:0035556,GO:0035556,GO:0035556,GO:0035556,GO:…
BXY_0270500	GO:0016020,GO:0016021
BXY_0270600	GO:0000126,GO:0000126,GO:0000126,GO:0000126,GO:0000126,GO:0000126,GO:0000126,GO:0000126,GO:0000126,GO:0000126,GO:0000126,GO:0000126,GO:0000126,GO:0000126,GO:0000126,GO:0000126,GO:0006383,GO:0006383,GO:0006383,GO:0006383,GO:0006383,GO:0006383,GO:0006383,GO:0006383,GO:0006383,GO:0006383,GO:0006383,GO:0006383,GO:0006383,GO:0006383,GO:0006383,GO:0006383,GO:0000995,GO:0000995,GO:0000995,GO:0000995,GO:…
BXY_0270700	GO:0016844,GO:0016844,GO:0016844,GO:0009058,GO:0009058,GO:0009058,GO:0016020,GO:0016020,GO:0016020,GO:0016021,GO:0016021,GO:0016021
BXY_0270800	GO:0048037,GO:0048037,GO:0048037,GO:0048037,GO:0048037,GO:0048037,GO:0048037,GO:0048037,GO:0048037,GO:0048037,GO:0048037,GO:0003824,GO:0003824,GO:0003824,GO:0003824,GO:0003824,GO:0003824,GO:0003824,GO:0003824,GO:0003824,GO:0003824,GO:0003824,GO:0000166,GO:0000166,GO:0000166,GO:0000166,GO:0000166,GO:0000166,GO:0000166,GO:0000166,GO:0000166,GO:0000166,GO:0000166,GO:0005739,GO:0005739,GO:0005739,GO:…
BXY_0271000	GO:0016020,GO:0016021
BXY_0271100	GO:0003923,GO:0003923,GO:0003923,GO:0003923,GO:0003923,GO:0003923,GO:0003923,GO:0003923,GO:0016255,GO:0016255,GO:0016255,GO:0016255,GO:0016255,GO:0016255,GO:0016255,GO:0016255,GO:0008233,GO:0008233,GO:0008233,GO:0008233,GO:0008233,GO:0008233,GO:0008233,GO:0008233,GO:0042765,GO:0042765,GO:0042765,GO:0042765,GO:0042765,GO:0042765,GO:0042765,GO:0042765,GO:0006508,GO:0006508,GO:0006508,GO:0006508,GO:…
BXY_0271300	GO:0005515,GO:0005515,GO:0005515,GO:0005515,GO:0005515,GO:0005515,GO:0005515,GO:0005515,GO:0005515,GO:0005515,GO:0005515,GO:0005515,GO:0005515,GO:0005515,GO:0005515,GO:0005515,GO:0003676,GO:0003676,GO:0003676,GO:0003676,GO:0003676,GO:0003676,GO:0003676,GO:0003676,GO:0003676,GO:0003676,GO:0003676,GO:0003676,GO:0003676,GO:0003676,GO:0003676,GO:0003676,GO:0003723,GO:0003723,GO:0003723,GO:0003723,GO:…
BXY_0271400	GO:0016020,GO:0016020,GO:0016020,GO:0016020,GO:0016020,GO:0016020,GO:0016020,GO:0016020,GO:0016020,GO:0016020,GO:0016021,GO:0016021,GO:0016021,GO:0016021,GO:0016021,GO:0016021,GO:0016021,GO:0016021,GO:0016021,GO:0016021
BXY_0271500	GO:0016020,GO:0016021
BXY_0271600	GO:0015035,GO:0015035,GO:0055114,GO:0055114
BXY_0271700	GO:0046872,GO:0046872,GO:0046872,GO:0046872,GO:0046872
BXY_0271800	GO:0000184,GO:0000184,GO:0000184
BXY_0271900	GO:0016020,GO:0016021
BXY_0272000	GO:0006468,GO:0006468,GO:0006468,GO:0006468,GO:0006468,GO:0004672,GO:0004672,GO:0004672,GO:0004672,GO:0004672,GO:0005524,GO:0005524,GO:0005524,GO:0005524,GO:0005524
BXY_0272100	GO:0006355,GO:0006355,GO:0006355,GO:0006355,GO:0006355,GO:0006355,GO:0006355,GO:0043565,GO:0043565,GO:0043565,GO:0043565,GO:0043565,GO:0043565,GO:0043565,GO:0003700,GO:0003700,GO:0003700,GO:0003700,GO:0003700,GO:0003700,GO:0003700,GO:0005634,GO:0005634,GO:0005634,GO:0005634,GO:0005634,GO:0005634,GO:0005634,GO:0003677,GO:0003677,GO:0003677,GO:0003677,GO:0003677,GO:0003677,GO:0003677,GO:0046872,GO:…
BXY_0272200	GO:0003677,GO:0003677,GO:0003677,GO:0005634,GO:0005634,GO:0005634,GO:0006351,GO:0006351,GO:0006351,GO:0006355,GO:0006355,GO:0006355
BXY_0272300	GO:0006357,GO:0006357,GO:0006357,GO:0006357,GO:0006357,GO:0006357,GO:0006357,GO:0046983,GO:0046983,GO:0046983,GO:0046983,GO:0046983,GO:0046983,GO:0046983,GO:0003677,GO:0003677,GO:0003677,GO:0003677,GO:0003677,GO:0003677,GO:0003677
BXY_0272400	GO:0016020,GO:0016021
BXY_0272500	GO:0016787,GO:0016787,GO:0016787,GO:0016787
BXY_0272700	GO:0016020,GO:0016020,GO:0016021,GO:0016021
BXY_0272800	GO:0016020,GO:0016021
BXY_0272900	GO:0055085,GO:0055085,GO:0055085,GO:0016021,GO:0016021,GO:0016021,GO:0016020,GO:0016020,GO:0016020
BXY_0273000	GO:0008528,GO:0008528,GO:0008528,GO:0008528,GO:0008528,GO:0008528,GO:0016021,GO:0016021,GO:0016021,GO:0016021,GO:0016021,GO:0016021,GO:0007186,GO:0007186,GO:0007186,GO:0007186,GO:0007186,GO:0007186,GO:0004930,GO:0004930,GO:0004930,GO:0004930,GO:0004930,GO:0004930,GO:0016020,GO:0016020,GO:0016020,GO:0016020,GO:0016020,GO:0016020
BXY_0273200	GO:0030170,GO:0030170,GO:0030170,GO:0030170,GO:0030170,GO:0030170,GO:0030170,GO:0003824,GO:0003824,GO:0003824,GO:0003824,GO:0003824,GO:0003824,GO:0003824
BXY_0273300	GO:0035556,GO:0035556,GO:0035556,GO:0035556,GO:0035556,GO:0035556,GO:0035556,GO:0035556,GO:0035556,GO:0035556,GO:0035556,GO:0035556,GO:0007165,GO:0007165,GO:0007165,GO:0007165,GO:0007165,GO:0007165,GO:0007165,GO:0007165,GO:0007165,GO:0007165,GO:0007165,GO:0007165,GO:0005622,GO:0005622,GO:0005622,GO:0005622,GO:0005622,GO:0005622,GO:0005622,GO:0005622,GO:0005622,GO:0005622,GO:0005622,GO:0005622,GO:…
BXY_0273700	GO:0004713,GO:0004713,GO:0004713,GO:0004713,GO:0004713,GO:0004713,GO:0004713,GO:0004713,GO:0004713,GO:0004713,GO:0004713,GO:0004713,GO:0004713,GO:0004713,GO:0004713,GO:0004713,GO:0004713,GO:0004713,GO:0004713,GO:0004713,GO:0006468,GO:0006468,GO:0006468,GO:0006468,GO:0006468,GO:0006468,GO:0006468,GO:0006468,GO:0006468,GO:0006468,GO:0006468,GO:0006468,GO:0006468,GO:0006468,GO:0006468,GO:0006468,GO:…
BXY_0273800	GO:0005003,GO:0005003,GO:0005003,GO:0005003,GO:0005003,GO:0005003,GO:0005003,GO:0005003,GO:0005003,GO:0005003,GO:0005003,GO:0005003,GO:0005003,GO:0005003,GO:0005003,GO:0005003,GO:0005003,GO:0005003,GO:0005003,GO:0005003,GO:0005003,GO:0005003,GO:0007169,GO:0007169,GO:0007169,GO:0007169,GO:0007169,GO:0007169,GO:0007169,GO:0007169,GO:0007169,GO:0007169,GO:0007169,GO:0007169,GO:0007169,GO:0007169,GO:…
BXY_0273900	GO:0005515,GO:0005515,GO:0005515,GO:0005515
BXY_0274000	GO:0016787,GO:0016787,GO:0016787,GO:0016787,GO:0016787,GO:0016787,GO:0016787,GO:0016787,GO:0016787,GO:0016787,GO:0016787,GO:0016787,GO:0046872,GO:0046872,GO:0046872,GO:0046872,GO:0046872,GO:0046872,GO:0046872,GO:0046872,GO:0046872,GO:0046872,GO:0046872,GO:0046872,GO:0004721,GO:0004721,GO:0004721,GO:0004721,GO:0004721,GO:0004721,GO:0004721,GO:0004721,GO:0004721,GO:0004721,GO:0004721,GO:0004721,GO:…
BXY_0274500	GO:0005515,GO:0005515,GO:0005515,GO:0005515,GO:0005515,GO:0005515,GO:0005515,GO:0005515,GO:0005515,GO:0005515,GO:0005515,GO:0005515,GO:0005515,GO:0005515,GO:0005515,GO:0005515,GO:0005515,GO:0005515,GO:0005515,GO:0005515,GO:0005515,GO:0005515,GO:0005515,GO:0005515,GO:0005515,GO:0005515,GO:0005515,GO:0005515
BXY_0274700	GO:0003824,GO:0003824,GO:0003824
BXY_0274800	GO:0016787,GO:0016787,GO:0016787,GO:0005737,GO:0005737,GO:0005737,GO:0006508,GO:0006508,GO:0006508,GO:0008233,GO:0008233,GO:0008233,GO:0015031,GO:0015031,GO:0015031,GO:0008234,GO:0008234,GO:0008234,GO:0006914,GO:0006914,GO:0006914
BXY_0275100	GO:0005179,GO:0005179,GO:0005179,GO:0005179,GO:0005179,GO:0005576,GO:0005576,GO:0005576,GO:0005576,GO:0005576,GO:0010469,GO:0010469,GO:0010469,GO:0010469,GO:0010469
BXY_0275300	GO:0007034
BXY_0275400	GO:1902445,GO:1902445,GO:1902445,GO:0006974,GO:0006974,GO:0006974,GO:0005759,GO:0005759,GO:0005759
BXY_0275500	GO:0016746,GO:0016746,GO:0016746,GO:0016746,GO:0016020,GO:0016020,GO:0016020,GO:0016020,GO:0016021,GO:0016021,GO:0016021,GO:0016021,GO:0016740,GO:0016740,GO:0016740,GO:0016740
BXY_0275600	GO:0006885,GO:0006885,GO:0006885,GO:0006885,GO:0006885,GO:0006885,GO:0006885,GO:0015385,GO:0015385,GO:0015385,GO:0015385,GO:0015385,GO:0015385,GO:0015385,GO:0006812,GO:0006812,GO:0006812,GO:0006812,GO:0006812,GO:0006812,GO:0006812,GO:0015299,GO:0015299,GO:0015299,GO:0015299,GO:0015299,GO:0015299,GO:0015299,GO:0006814,GO:0006814,GO:0006814,GO:0006814,GO:0006814,GO:0006814,GO:0006814,GO:0055085,GO:…
BXY_0276100	GO:0008536,GO:0008536,GO:0008536,GO:0006886,GO:0006886,GO:0006886,GO:0005634,GO:0005634,GO:0005634
BXY_0276200	GO:0046856,GO:0046856,GO:0046856,GO:0016787,GO:0016787,GO:0016787
BXY_0276300	GO:0016020,GO:0016021
BXY_0276400	GO:0005515,GO:0005515,GO:0005515,GO:0005515,GO:0005515,GO:0005515
BXY_0276600	GO:0030976,GO:0030976,GO:0030976,GO:0030976,GO:0030976,GO:0030976,GO:0000287,GO:0000287,GO:0000287,GO:0000287,GO:0000287,GO:0000287,GO:0003824,GO:0003824,GO:0003824,GO:0003824,GO:0003824,GO:0003824
BXY_0276700	GO:0016020,GO:0016021
BXY_0276900	GO:0005978,GO:0005978,GO:0005978,GO:0005978,GO:0005978,GO:0005978,GO:0005978,GO:0005978,GO:0005978,GO:0005978,GO:0003844,GO:0003844,GO:0003844,GO:0003844,GO:0003844,GO:0003844,GO:0003844,GO:0003844,GO:0003844,GO:0003844,GO:0043169,GO:0043169,GO:0043169,GO:0043169,GO:0043169,GO:0043169,GO:0043169,GO:0043169,GO:0043169,GO:0043169,GO:0004553,GO:0004553,GO:0004553,GO:0004553,GO:0004553,GO:0004553,GO:…
BXY_0277200	GO:0062023,GO:0062023,GO:0062023,GO:0062023,GO:0062023,GO:0062023,GO:0062023,GO:0062023,GO:0062023,GO:0062023,GO:0062023,GO:0062023,GO:0062023,GO:0062023,GO:0062023,GO:0062023,GO:0062023,GO:0062023,GO:0062023,GO:0062023,GO:0062023,GO:0062023,GO:0062023,GO:0062023,GO:0062023,GO:0062023,GO:0062023,GO:0062023,GO:0005201,GO:0005201,GO:0005201,GO:0005201,GO:0005201,GO:0005201,GO:0005201,GO:0005201,GO:…
BXY_0277300	GO:0003676,GO:0003676,GO:0003676,GO:0003676,GO:0003676,GO:0003676,GO:0003723,GO:0003723,GO:0003723,GO:0003723,GO:0003723,GO:0003723
BXY_0277500	GO:0005675,GO:0005675,GO:0005675,GO:0005675,GO:0005675,GO:0005675,GO:0005675,GO:0045737,GO:0045737,GO:0045737,GO:0045737,GO:0045737,GO:0045737,GO:0045737,GO:0006289,GO:0006289,GO:0006289,GO:0006289,GO:0006289,GO:0006289,GO:0006289,GO:0061575,GO:0061575,GO:0061575,GO:0061575,GO:0061575,GO:0061575,GO:0061575
BXY_0277600	GO:0008536,GO:0008536,GO:0008536,GO:0008536,GO:0008536,GO:0008536,GO:0008536,GO:0008536,GO:0006886,GO:0006886,GO:0006886,GO:0006886,GO:0006886,GO:0006886,GO:0006886,GO:0006886,GO:0005634,GO:0005634,GO:0005634,GO:0005634,GO:0005634,GO:0005634,GO:0005634,GO:0005634
BXY_0277800	GO:0016020,GO:0016021
BXY_0277900	GO:0019825,GO:0020037
BXY_0278000	GO:0030695,GO:0030695,GO:0030695,GO:0005515,GO:0005515,GO:0005515,GO:0050790,GO:0050790,GO:0050790
BXY_0278100	GO:0003676,GO:0003676,GO:0003676,GO:0003676,GO:0003676,GO:0003676,GO:0003676,GO:0003676,GO:0003676,GO:0003676,GO:0003676,GO:0003676,GO:0003676,GO:0003676,GO:0003676,GO:0003676,GO:0003676,GO:0003676
BXY_0278200	GO:0004181,GO:0004181,GO:0004181,GO:0004181,GO:0004181,GO:0004181,GO:0004181,GO:0004181,GO:0008270,GO:0008270,GO:0008270,GO:0008270,GO:0008270,GO:0008270,GO:0008270,GO:0008270,GO:0006508,GO:0006508,GO:0006508,GO:0006508,GO:0006508,GO:0006508,GO:0006508,GO:0006508
BXY_0278300	GO:0016020,GO:0016020,GO:0016020,GO:0016020,GO:0016020,GO:0016020,GO:0055085,GO:0055085,GO:0055085,GO:0055085,GO:0055085,GO:0055085,GO:0008271,GO:0008271,GO:0008271,GO:0008271,GO:0008271,GO:0008271,GO:0008272,GO:0008272,GO:0008272,GO:0008272,GO:0008272,GO:0008272,GO:0015116,GO:0015116,GO:0015116,GO:0015116,GO:0015116,GO:0015116,GO:0016021,GO:0016021,GO:0016021,GO:0016021,GO:0016021,GO:0016021,GO:…
BXY_0278400	GO:0006850,GO:0005743,GO:0016020,GO:0016021,GO:0005739
BXY_0278500	GO:0016592,GO:0003712,GO:0006357
BXY_0278600	GO:0005761,GO:0005761,GO:0005761,GO:0006412,GO:0006412,GO:0006412,GO:0003735,GO:0003735,GO:0003735
BXY_0278700	GO:0019773,GO:0019773,GO:0019773,GO:0019773,GO:0019773,GO:0019773,GO:0004175,GO:0004175,GO:0004175,GO:0004175,GO:0004175,GO:0004175,GO:0005839,GO:0005839,GO:0005839,GO:0005839,GO:0005839,GO:0005839,GO:0051603,GO:0051603,GO:0051603,GO:0051603,GO:0051603,GO:0051603,GO:0004298,GO:0004298,GO:0004298,GO:0004298,GO:0004298,GO:0004298,GO:0006511,GO:0006511,GO:0006511,GO:0006511,GO:0006511,GO:0006511,GO:…
BXY_0278800	GO:0005515,GO:0005515
BXY_0278900	GO:0008270,GO:0008270,GO:0008270,GO:0008270,GO:0008270,GO:0046872,GO:0046872,GO:0046872,GO:0046872,GO:0046872
BXY_0279000	GO:0016021,GO:0016021,GO:0016021,GO:0016020,GO:0016020,GO:0016020,GO:0016740,GO:0016740,GO:0016740,GO:0006629,GO:0006629,GO:0006629,GO:0006631,GO:0006631,GO:0006631,GO:0006633,GO:0006633,GO:0006633,GO:0102336,GO:0102336,GO:0102336,GO:0102337,GO:0102337,GO:0102337,GO:0102338,GO:0102338,GO:0102338,GO:0102756,GO:0102756,GO:0102756
BXY_0279200	GO:0005215,GO:0005215,GO:0005215,GO:0006811,GO:0006811,GO:0006811,GO:0016020,GO:0016020,GO:0016020,GO:0055085,GO:0055085,GO:0055085,GO:0016021,GO:0016021,GO:0016021
BXY_0279400	GO:0004252,GO:0004252,GO:0004252,GO:0004252,GO:0004252,GO:0004252,GO:0004252,GO:0004252,GO:0006508,GO:0006508,GO:0006508,GO:0006508,GO:0006508,GO:0006508,GO:0006508,GO:0006508
BXY_0279500	GO:0016887,GO:0016887,GO:0016887,GO:0005524,GO:0005524,GO:0005524,GO:0016020,GO:0016020,GO:0016020,GO:0016021,GO:0016021,GO:0016021,GO:0000166,GO:0000166,GO:0000166
BXY_0279600	GO:0016020,GO:0016020,GO:0016021,GO:0016021
BXY_0279700	GO:0005509,GO:0005509,GO:0005509,GO:0005509,GO:0005509,GO:0005509,GO:0005509,GO:0005509,GO:0005509,GO:0005509,GO:0005509,GO:0005509,GO:0005509,GO:0005509,GO:0005509,GO:0005509,GO:0005509,GO:0005509,GO:0005509,GO:0005509,GO:0003924,GO:0003924,GO:0003924,GO:0003924,GO:0003924,GO:0003924,GO:0003924,GO:0003924,GO:0003924,GO:0003924,GO:0003924,GO:0003924,GO:0003924,GO:0003924,GO:0003924,GO:0003924,GO:…
BXY_0279800	GO:0003824,GO:0003824,GO:0003824,GO:0003824,GO:0003824,GO:0003824,GO:0003824,GO:0016740,GO:0016740,GO:0016740,GO:0016740,GO:0016740,GO:0016740,GO:0016740,GO:0006596,GO:0006596,GO:0006596,GO:0006596,GO:0006596,GO:0006596,GO:0006596
BXY_0280000	GO:0005515,GO:0005515,GO:0005515,GO:0005515,GO:0005515,GO:0005515,GO:0005515,GO:0005515,GO:0005515,GO:0005515,GO:0005515,GO:0005515,GO:0005515
BXY_0280200	GO:0032502,GO:0032502,GO:0032502,GO:0032502,GO:0032502,GO:0005515,GO:0005515,GO:0005515,GO:0005515,GO:0005515
BXY_0280300	GO:0005261,GO:0005261,GO:0016020,GO:0016020,GO:0016021,GO:0016021,GO:0098655,GO:0098655,GO:0034220,GO:0034220
BXY_0280400	GO:0006468,GO:0006468,GO:0006468,GO:0006468,GO:0004672,GO:0004672,GO:0004672,GO:0004672,GO:0005524,GO:0005524,GO:0005524,GO:0005524
BXY_0280500	GO:0005515,GO:0005515,GO:0005515,GO:0005515,GO:0005515
BXY_0280600	GO:0016020,GO:0016020,GO:0016020,GO:0016020,GO:0016020,GO:0016020,GO:0016020,GO:0016020,GO:0016020,GO:0016020,GO:0016020,GO:0016020,GO:0016020,GO:0016021,GO:0016021,GO:0016021,GO:0016021,GO:0016021,GO:0016021,GO:0016021,GO:0016021,GO:0016021,GO:0016021,GO:0016021,GO:0016021,GO:0016021
BXY_0280700	GO:0016791,GO:0016791,GO:0016791,GO:0016791,GO:0016791,GO:0016791,GO:0016791,GO:0016791,GO:0016791,GO:0016791,GO:0016791,GO:0016791,GO:0016791,GO:0016791,GO:0016791,GO:0016791,GO:0016791,GO:0016791,GO:0016791,GO:0016791,GO:0016791,GO:0016791,GO:0016791,GO:0016791,GO:0016791,GO:0016791,GO:0016791,GO:0016791,GO:0016311,GO:0016311,GO:0016311,GO:0016311,GO:0016311,GO:0016311,GO:0016311,GO:0016311,GO:…
BXY_0280900	GO:0016020,GO:0016021
BXY_0281000	GO:0008417,GO:0008417,GO:0008417,GO:0006486,GO:0006486,GO:0006486,GO:0016020,GO:0016020,GO:0016020,GO:0016021,GO:0016021,GO:0016021,GO:0005794,GO:0005794,GO:0005794,GO:0016740,GO:0016740,GO:0016740,GO:0016757,GO:0016757,GO:0016757,GO:0032580,GO:0032580,GO:0032580,GO:0036065,GO:0036065,GO:0036065
BXY_0281200	GO:0005856,GO:0005856,GO:0005856,GO:0005856
BXY_0281300	GO:0006821,GO:0006821,GO:0006821,GO:0006821,GO:0006821,GO:0006821,GO:0006821,GO:0006821,GO:0006821,GO:0006821,GO:0006821,GO:0006821,GO:0006821,GO:0006821,GO:0006821,GO:0006821,GO:0006821,GO:0006821,GO:0005247,GO:0005247,GO:0005247,GO:0005247,GO:0005247,GO:0005247,GO:0005247,GO:0005247,GO:0005247,GO:0005247,GO:0005247,GO:0005247,GO:0005247,GO:0005247,GO:0005247,GO:0005247,GO:0005247,GO:0005247,GO:…
BXY_0281400	GO:0006468,GO:0006468,GO:0006468,GO:0004672,GO:0004672,GO:0004672,GO:0005524,GO:0005524,GO:0005524
BXY_0281500	GO:0005622,GO:0005622,GO:0005622,GO:0005622,GO:0005622,GO:0005622,GO:0005622,GO:0005622,GO:0003779,GO:0003779,GO:0003779,GO:0003779,GO:0003779,GO:0003779,GO:0003779,GO:0003779,GO:0005515,GO:0005515,GO:0005515,GO:0005515,GO:0005515,GO:0005515,GO:0005515,GO:0005515
BXY_0281700	GO:0022857,GO:0022857,GO:0022857,GO:0022857,GO:0022857,GO:0055085,GO:0055085,GO:0055085,GO:0055085,GO:0055085,GO:0016021,GO:0016021,GO:0016021,GO:0016021,GO:0016021,GO:0016020,GO:0016020,GO:0016020,GO:0016020,GO:0016020
BXY_0281800	GO:0005515,GO:0005515,GO:0005515,GO:0005515,GO:0005515,GO:0005515,GO:0005515,GO:0005515,GO:0005515,GO:0005515,GO:0005515,GO:0005515,GO:0005515,GO:0005515,GO:0005515,GO:0005515,GO:0005515,GO:0005515,GO:0005515,GO:0005515,GO:0005515
BXY_0282200	GO:0016589,GO:0016589,GO:0016589,GO:0016589,GO:0016589,GO:0016589,GO:0016589,GO:0016589,GO:0016589,GO:0016589,GO:0016589,GO:0016589,GO:0016589,GO:0016589,GO:0016589,GO:0016589,GO:0016589,GO:0016589,GO:0016589,GO:0035064,GO:0035064,GO:0035064,GO:0035064,GO:0035064,GO:0035064,GO:0035064,GO:0035064,GO:0035064,GO:0035064,GO:0035064,GO:0035064,GO:0035064,GO:0035064,GO:0035064,GO:0035064,GO:0035064,GO:…
BXY_0282300	GO:0046872,GO:0046872,GO:0046872,GO:0046872,GO:0046872,GO:0046872,GO:0046872,GO:0046872
BXY_0282800	GO:0016021,GO:0016021,GO:0016021,GO:0016020,GO:0016020,GO:0016020
BXY_0282900	GO:0034220,GO:0034220,GO:0034220,GO:0034220,GO:0034220,GO:0034220,GO:0034220,GO:0034220,GO:0034220,GO:0034220,GO:0034220,GO:0034220,GO:0034220,GO:0034220,GO:0034220,GO:0004888,GO:0004888,GO:0004888,GO:0004888,GO:0004888,GO:0004888,GO:0004888,GO:0004888,GO:0004888,GO:0004888,GO:0004888,GO:0004888,GO:0004888,GO:0004888,GO:0004888,GO:0005230,GO:0005230,GO:0005230,GO:0005230,GO:0005230,GO:0005230,GO:…
BXY_0283000	GO:0003824,GO:0003824,GO:0003824,GO:0003824
BXY_0283100	GO:0016020,GO:0016020,GO:0016020,GO:0016020,GO:0016021,GO:0016021,GO:0016021,GO:0016021
BXY_0283200	GO:0003676,GO:0003676,GO:0003676,GO:0003676,GO:0003676,GO:0003676,GO:0003676
BXY_0283300	GO:0006281,GO:0006281,GO:0005634,GO:0005634
BXY_0283400	GO:0005200,GO:0005200,GO:0005200,GO:0005200,GO:0005200,GO:0005200,GO:0005200,GO:0005200,GO:0005200,GO:0005200,GO:0005200,GO:0005200,GO:0005200,GO:0005200,GO:0005200,GO:0005200,GO:0005200,GO:0005200,GO:0005200,GO:0005200,GO:0005200,GO:0005200,GO:0005200,GO:0005200,GO:0005200,GO:0005200,GO:0005200,GO:0005200,GO:0005200,GO:0005200,GO:0005200,GO:0005200,GO:0005200,GO:0005874,GO:0005874,GO:0005874,GO:…
BXY_0283500	GO:0016020,GO:0016020,GO:0016020,GO:0016021,GO:0016021,GO:0016021
BXY_0283600	GO:0016020,GO:0016021
BXY_0283700	GO:0003824,GO:0003824,GO:0003824,GO:0003824
BXY_0284100	GO:0005852,GO:0005852,GO:0005852,GO:0005852,GO:0005852,GO:0005737,GO:0005737,GO:0005737,GO:0005737,GO:0005737,GO:0003743,GO:0003743,GO:0003743,GO:0003743,GO:0003743,GO:0005515,GO:0005515,GO:0005515,GO:0005515,GO:0005515,GO:0006413,GO:0006413,GO:0006413,GO:0006413,GO:0006413
BXY_0284200	GO:0007005,GO:0007005,GO:0007005,GO:0007005,GO:0007005,GO:0007005,GO:0007005,GO:0007005,GO:0007005,GO:0007005,GO:0007005,GO:0006915,GO:0006915,GO:0006915,GO:0006915,GO:0006915,GO:0006915,GO:0006915,GO:0006915,GO:0006915,GO:0006915,GO:0006915,GO:0005739,GO:0005739,GO:0005739,GO:0005739,GO:0005739,GO:0005739,GO:0005739,GO:0005739,GO:0005739,GO:0005739,GO:0005739,GO:0003924,GO:0003924,GO:0003924,GO:…
BXY_0284400	GO:0016020,GO:0016021
BXY_0284600	GO:0005515,GO:0005515,GO:0005515,GO:0005515,GO:0005515,GO:0005515,GO:0005515,GO:0005515,GO:0005515,GO:0005515,GO:0005515,GO:0005515,GO:0005515,GO:0005515,GO:0005515,GO:0005515,GO:0005515,GO:0005515,GO:0005515,GO:0005515
BXY_0284800	GO:0005737,GO:0005737,GO:0005737,GO:0005737,GO:0006914,GO:0006914,GO:0006914,GO:0006914
BXY_0284900	GO:0045454,GO:0045454,GO:0045454,GO:0005623,GO:0005623,GO:0005623
BXY_0285000	GO:0033617,GO:0005739,GO:0016020,GO:0016021
BXY_0285100	GO:0004386,GO:0004386,GO:0004386,GO:0004386
BXY_0285200	GO:0004386,GO:0004386,GO:0004386,GO:0004386,GO:0004386,GO:0004386,GO:0004386,GO:0004386,GO:0004386,GO:0004386,GO:0004386,GO:0004386,GO:0003676,GO:0003676,GO:0003676,GO:0003676,GO:0003676,GO:0003676,GO:0003676,GO:0003676,GO:0003676,GO:0003676,GO:0003676,GO:0003676,GO:0005524,GO:0005524,GO:0005524,GO:0005524,GO:0005524,GO:0005524,GO:0005524,GO:0005524,GO:0005524,GO:0005524,GO:0005524,GO:0005524,GO:…
BXY_0285300	GO:0006468,GO:0006468,GO:0006468,GO:0006468,GO:0006468,GO:0006468,GO:0006468,GO:0006468,GO:0006468,GO:0006468,GO:0006468,GO:0006468,GO:0006468,GO:0006468,GO:0006468,GO:0006468,GO:0006468,GO:0006468,GO:0006468,GO:0004672,GO:0004672,GO:0004672,GO:0004672,GO:0004672,GO:0004672,GO:0004672,GO:0004672,GO:0004672,GO:0004672,GO:0004672,GO:0004672,GO:0004672,GO:0004672,GO:0004672,GO:0004672,GO:0004672,GO:…
BXY_0285400	GO:0016020,GO:0016020,GO:0016021,GO:0016021,GO:0006811,GO:0006811,GO:1902476,GO:1902476,GO:0005886,GO:0005886,GO:0005254,GO:0005254,GO:0006821,GO:0006821,GO:0034707,GO:0034707
BXY_0285500	GO:0006468,GO:0006468,GO:0006468,GO:0006468,GO:0006468,GO:0004672,GO:0004672,GO:0004672,GO:0004672,GO:0004672,GO:0005524,GO:0005524,GO:0005524,GO:0005524,GO:0005524
BXY_0285600	GO:0007165,GO:0007165,GO:0007165,GO:0007165,GO:0007165,GO:0007165,GO:0007165,GO:0007165,GO:0007165,GO:0007165,GO:0007165
BXY_0285700	GO:0005509,GO:0005509,GO:0005509
BXY_0285800	GO:0016020,GO:0016021
BXY_0286200	GO:0016020,GO:0016021
BXY_0286300	GO:0035434,GO:0035434,GO:0005375,GO:0005375,GO:0016021,GO:0016021,GO:0016020,GO:0016020
BXY_0286400	GO:0016757,GO:0016757,GO:0016757,GO:0016757,GO:0016757,GO:0016757,GO:0016757,GO:0016757,GO:0016757,GO:0005975,GO:0005975,GO:0005975,GO:0005975,GO:0005975,GO:0005975,GO:0005975,GO:0005975,GO:0005975
BXY_0286500	GO:0005515,GO:0005515,GO:0005515,GO:0005515,GO:0005515,GO:0005515,GO:0005515,GO:0005515,GO:0005515,GO:0005515,GO:0005515,GO:0005515,GO:0005515,GO:0005515,GO:0005515,GO:0005515,GO:0005515,GO:0005515,GO:0005515,GO:0005515,GO:0005515,GO:0005515,GO:0005515,GO:0005515,GO:0005515,GO:0005515
BXY_0286900	GO:0006694,GO:0006694,GO:0006694,GO:0003854,GO:0003854,GO:0003854,GO:0016616,GO:0016616,GO:0016616,GO:0055114,GO:0055114,GO:0055114,GO:0016491,GO:0016491,GO:0016491
BXY_0287000	GO:0046872,GO:0046872
BXY_0287100	GO:0005634,GO:0005634,GO:0005634,GO:0005634,GO:0005634,GO:0005634
BXY_0287200	GO:0004713,GO:0004713,GO:0004713,GO:0004713,GO:0004713,GO:0004713,GO:0004713,GO:0004713,GO:0004713,GO:0004713,GO:0004713,GO:0004713,GO:0004713,GO:0004713,GO:0004713,GO:0004713,GO:0004713,GO:0006468,GO:0006468,GO:0006468,GO:0006468,GO:0006468,GO:0006468,GO:0006468,GO:0006468,GO:0006468,GO:0006468,GO:0006468,GO:0006468,GO:0006468,GO:0006468,GO:0006468,GO:0006468,GO:0006468,GO:0004672,GO:0004672,GO:…
BXY_0287400	GO:0016020,GO:0016020,GO:0016021,GO:0016021
BXY_0287500	GO:0016020,GO:0016021
BXY_0287600	GO:0016020,GO:0016021
BXY_0287700	GO:0016020,GO:0016021
BXY_0287800	GO:0016020,GO:0016021
BXY_0287900	GO:0016020,GO:0016021
BXY_0288000	GO:0006376,GO:0006376,GO:0003729,GO:0003729,GO:0005685,GO:0005685
BXY_0288300	GO:0005515,GO:0005515,GO:0005515,GO:0005515,GO:0005515,GO:0005515,GO:0005515,GO:0005515,GO:0005515,GO:0005515,GO:0005515,GO:0005515,GO:0005515,GO:0005515,GO:0005515,GO:0005515,GO:0005515,GO:0005515,GO:0005515,GO:0005515,GO:0005515,GO:0005515,GO:0005515,GO:0005515,GO:0005515,GO:0005515,GO:0005515,GO:0005515,GO:0005515,GO:0005515,GO:0005515,GO:0005515,GO:0005515,GO:0005515,GO:0005515,GO:0005515,GO:…
BXY_0288500	GO:0016020,GO:0016021
BXY_0288600	GO:0035999,GO:0035999,GO:0035999,GO:0035999,GO:0035999,GO:0035999,GO:0035999,GO:0035999,GO:0019264,GO:0019264,GO:0019264,GO:0019264,GO:0019264,GO:0019264,GO:0019264,GO:0019264,GO:0004372,GO:0004372,GO:0004372,GO:0004372,GO:0004372,GO:0004372,GO:0004372,GO:0004372,GO:0030170,GO:0030170,GO:0030170,GO:0030170,GO:0030170,GO:0030170,GO:0030170,GO:0030170,GO:0003824,GO:0003824,GO:0003824,GO:0003824,GO:…
BXY_0288900	GO:0003676,GO:0003676,GO:0003676,GO:0003676,GO:0003676,GO:0005524,GO:0005524,GO:0005524,GO:0005524,GO:0005524
BXY_0289000	GO:0004190,GO:0004190,GO:0004190,GO:0004190,GO:0004190,GO:0004190,GO:0004190,GO:0004190,GO:0004190,GO:0004190,GO:0004190,GO:0006508,GO:0006508,GO:0006508,GO:0006508,GO:0006508,GO:0006508,GO:0006508,GO:0006508,GO:0006508,GO:0006508,GO:0006508,GO:0016787,GO:0016787,GO:0016787,GO:0016787,GO:0016787,GO:0016787,GO:0016787,GO:0016787,GO:0016787,GO:0016787,GO:0016787,GO:0008233,GO:0008233,GO:0008233,GO:…
BXY_0289100	GO:0061929,GO:0061929,GO:0061929,GO:0061929
BXY_0289200	GO:0016020,GO:0016020,GO:0016020,GO:0016020,GO:0016020,GO:0016020,GO:0016020,GO:0016020,GO:0016021,GO:0016021,GO:0016021,GO:0016021,GO:0016021,GO:0016021,GO:0016021,GO:0016021,GO:0000139,GO:0000139,GO:0000139,GO:0000139,GO:0000139,GO:0000139,GO:0000139,GO:0000139,GO:0005794,GO:0005794,GO:0005794,GO:0005794,GO:0005794,GO:0005794,GO:0005794,GO:0005794,GO:0006486,GO:0006486,GO:0006486,GO:0006486,GO:…
BXY_0289300	GO:0016020,GO:0016020,GO:0016021,GO:0016021
BXY_0289400	GO:0016020,GO:0016021,GO:0016740,GO:0016746,GO:0019706
BXY_0289600	GO:0008610,GO:0008610,GO:0008610,GO:0008610,GO:0008610,GO:0008610,GO:0008610,GO:0008610,GO:0008610,GO:0008609,GO:0008609,GO:0008609,GO:0008609,GO:0008609,GO:0008609,GO:0008609,GO:0008609,GO:0008609,GO:0071949,GO:0071949,GO:0071949,GO:0071949,GO:0071949,GO:0071949,GO:0071949,GO:0071949,GO:0071949,GO:0055114,GO:0055114,GO:0055114,GO:0055114,GO:0055114,GO:0055114,GO:0055114,GO:0055114,GO:0055114,GO:…
BXY_0289700	GO:0006468,GO:0006468,GO:0006468,GO:0006468,GO:0006468,GO:0004672,GO:0004672,GO:0004672,GO:0004672,GO:0004672,GO:0005524,GO:0005524,GO:0005524,GO:0005524,GO:0005524,GO:0000166,GO:0000166,GO:0000166,GO:0000166,GO:0000166,GO:0004674,GO:0004674,GO:0004674,GO:0004674,GO:0004674
BXY_0289800	GO:0016747,GO:0016747,GO:0016020,GO:0016020,GO:0016021,GO:0016021
BXY_0290200	GO:0016747,GO:0016020,GO:0016021
BXY_0290600	GO:0008375,GO:0016020
BXY_0290700	GO:0016747,GO:0016020,GO:0016021
BXY_0290800	GO:0008375,GO:0008375,GO:0016747,GO:0016747,GO:0016020,GO:0016020,GO:0016021,GO:0016021
BXY_0290900	GO:0016020,GO:0016021
BXY_0291000	GO:1902884,GO:1902884,GO:0030206,GO:0030206,GO:0047756,GO:0047756,GO:0008146,GO:0008146,GO:0016021,GO:0016021
BXY_0291100	GO:0015018,GO:0015018,GO:0015018,GO:0015018,GO:0016020,GO:0016020,GO:0016020,GO:0016020,GO:0046872,GO:0046872,GO:0046872,GO:0046872,GO:0000139,GO:0000139,GO:0000139,GO:0000139,GO:0005794,GO:0005794,GO:0005794,GO:0005794,GO:0006486,GO:0006486,GO:0006486,GO:0006486,GO:0016740,GO:0016740,GO:0016740,GO:0016740
BXY_0291200	GO:0016020,GO:0016021
BXY_0291400	GO:0008417,GO:0008417,GO:0008417,GO:0006486,GO:0006486,GO:0006486,GO:0016020,GO:0016020,GO:0016020,GO:0016021,GO:0016021,GO:0016021,GO:0005794,GO:0005794,GO:0005794,GO:0016740,GO:0016740,GO:0016740,GO:0016757,GO:0016757,GO:0016757,GO:0032580,GO:0032580,GO:0032580,GO:0036065,GO:0036065,GO:0036065
BXY_0291500	GO:0008417,GO:0008417,GO:0008417,GO:0008417,GO:0006486,GO:0006486,GO:0006486,GO:0006486,GO:0016020,GO:0016020,GO:0016020,GO:0016020,GO:0016021,GO:0016021,GO:0016021,GO:0016021,GO:0005794,GO:0005794,GO:0005794,GO:0005794,GO:0016740,GO:0016740,GO:0016740,GO:0016740,GO:0016757,GO:0016757,GO:0016757,GO:0016757,GO:0032580,GO:0032580,GO:0032580,GO:0032580,GO:0036065,GO:0036065,GO:0036065,GO:0036065
BXY_0291600	GO:0016020,GO:0016021
BXY_0291700	GO:0006486,GO:0006486,GO:0008378,GO:0008378,GO:0016020,GO:0016020,GO:0016021,GO:0016021,GO:0000139,GO:0000139,GO:0005794,GO:0005794,GO:0016740,GO:0016740,GO:0016757,GO:0016757
BXY_0292200	GO:0016020,GO:0016021
BXY_0292300	GO:0016747,GO:0016020,GO:0016021
BXY_0292400	GO:0003824,GO:0003824,GO:0003824,GO:0003824,GO:0003824
BXY_0292500	GO:0006355,GO:0006355,GO:0006355,GO:0006355,GO:0003700,GO:0003700,GO:0003700,GO:0003700
BXY_0292700	GO:0008417,GO:0008417,GO:0008417,GO:0008417,GO:0006486,GO:0006486,GO:0006486,GO:0006486,GO:0016020,GO:0016020,GO:0016020,GO:0016020,GO:0016021,GO:0016021,GO:0016021,GO:0016021,GO:0005794,GO:0005794,GO:0005794,GO:0005794,GO:0016740,GO:0016740,GO:0016740,GO:0016740,GO:0016757,GO:0016757,GO:0016757,GO:0016757,GO:0032580,GO:0032580,GO:0032580,GO:0032580,GO:0036065,GO:0036065,GO:0036065,GO:0036065
BXY_0292800	GO:0016020,GO:0016021
BXY_0292900	GO:0008417,GO:0008417,GO:0008417,GO:0008417,GO:0006486,GO:0006486,GO:0006486,GO:0006486,GO:0016020,GO:0016020,GO:0016020,GO:0016020,GO:0016021,GO:0016021,GO:0016021,GO:0016021,GO:0005794,GO:0005794,GO:0005794,GO:0005794,GO:0016740,GO:0016740,GO:0016740,GO:0016740,GO:0016757,GO:0016757,GO:0016757,GO:0016757,GO:0032580,GO:0032580,GO:0032580,GO:0032580,GO:0036065,GO:0036065,GO:0036065,GO:0036065
BXY_0293000	GO:0008417,GO:0008417,GO:0008417,GO:0008417,GO:0008417,GO:0008417,GO:0008417,GO:0006486,GO:0006486,GO:0006486,GO:0006486,GO:0006486,GO:0006486,GO:0006486,GO:0016020,GO:0016020,GO:0016020,GO:0016020,GO:0016020,GO:0016020,GO:0016020,GO:0016021,GO:0016021,GO:0016021,GO:0016021,GO:0016021,GO:0016021,GO:0016021,GO:0005794,GO:0005794,GO:0005794,GO:0005794,GO:0005794,GO:0005794,GO:0005794,GO:0016740,GO:…
BXY_0293300	GO:0008233,GO:0008233,GO:0008233,GO:0008233,GO:0008233,GO:0006508,GO:0006508,GO:0006508,GO:0006508,GO:0006508
BXY_0293500	GO:0016747,GO:0016020,GO:0016021
BXY_0293600	GO:0008233,GO:0008233,GO:0008233,GO:0008233,GO:0008233,GO:0008233,GO:0008233,GO:0006508,GO:0006508,GO:0006508,GO:0006508,GO:0006508,GO:0006508,GO:0006508
BXY_0293700	GO:0008233,GO:0008233,GO:0008233,GO:0008233,GO:0008233,GO:0008233,GO:0008233,GO:0006508,GO:0006508,GO:0006508,GO:0006508,GO:0006508,GO:0006508,GO:0006508
BXY_0293900	GO:0016020,GO:0016021
BXY_0294100	GO:0004602,GO:0004602,GO:0004602,GO:0004602,GO:0004602,GO:0004602,GO:0004602,GO:0004602,GO:0004602,GO:0004602,GO:0006979,GO:0006979,GO:0006979,GO:0006979,GO:0006979,GO:0006979,GO:0006979,GO:0006979,GO:0006979,GO:0006979,GO:0055114,GO:0055114,GO:0055114,GO:0055114,GO:0055114,GO:0055114,GO:0055114,GO:0055114,GO:0055114,GO:0055114,GO:0016491,GO:0016491,GO:0016491,GO:0016491,GO:0016491,GO:0016491,GO:…
BXY_0294600	GO:0030904,GO:0030904,GO:0030904,GO:0030904,GO:0030904,GO:0030904,GO:0042147,GO:0042147,GO:0042147,GO:0042147,GO:0042147,GO:0042147,GO:0015031,GO:0015031,GO:0015031,GO:0015031,GO:0015031,GO:0015031,GO:0005829,GO:0005829,GO:0005829,GO:0005829,GO:0005829,GO:0005829
BXY_0294900	GO:0016020,GO:0016020,GO:0016020,GO:0016021,GO:0016021,GO:0016021
BXY_0295000	GO:0016020,GO:0016021
BXY_0295100	GO:0016020,GO:0016021
BXY_0295200	GO:0016020,GO:0016021
BXY_0295300	GO:0016020,GO:0016021
BXY_0295400	GO:0003924,GO:0003924,GO:0003924,GO:0005525,GO:0005525,GO:0005525
BXY_0295700	GO:0005515
BXY_0295800	GO:0005615,GO:0005615,GO:0005615
BXY_0295900	GO:0008233,GO:0008233,GO:0006508,GO:0006508
BXY_0296100	GO:0008233,GO:0008233,GO:0008233,GO:0008233,GO:0008233,GO:0008233,GO:0008233,GO:0006508,GO:0006508,GO:0006508,GO:0006508,GO:0006508,GO:0006508,GO:0006508
BXY_0296300	GO:0005615,GO:0005615,GO:0005615,GO:0005615
BXY_0296400	GO:0005615,GO:0005615,GO:0005615
BXY_0296500	GO:0005615,GO:0005615,GO:0005615,GO:0005615
BXY_0296900	GO:0003676,GO:0003676,GO:0003676,GO:0003676,GO:0003676,GO:0003723,GO:0003723,GO:0003723,GO:0003723,GO:0003723
BXY_0297300	GO:0010506,GO:0010506,GO:0016020,GO:0016020,GO:0016021,GO:0016021,GO:0007601,GO:0007601
BXY_0297400	GO:0008233,GO:0008233,GO:0008233,GO:0008233,GO:0008233,GO:0008233,GO:0008233,GO:0008233,GO:0006508,GO:0006508,GO:0006508,GO:0006508,GO:0006508,GO:0006508,GO:0006508,GO:0006508
BXY_0297500	GO:0016020,GO:0016021
BXY_0297600	GO:0016020,GO:0016021
BXY_0297800	GO:0010506,GO:0010506,GO:0016020,GO:0016020,GO:0016021,GO:0016021,GO:0007601,GO:0007601
BXY_0297900	GO:0006468,GO:0006468,GO:0006468,GO:0006468,GO:0004672,GO:0004672,GO:0004672,GO:0004672,GO:0005524,GO:0005524,GO:0005524,GO:0005524,GO:0000166,GO:0000166,GO:0000166,GO:0000166,GO:0016740,GO:0016740,GO:0016740,GO:0016740,GO:0016301,GO:0016301,GO:0016301,GO:0016301,GO:0016310,GO:0016310,GO:0016310,GO:0016310,GO:0018108,GO:0018108,GO:0018108,GO:0018108,GO:0004713,GO:0004713,GO:0004713,GO:0004713
BXY_0298000	GO:0033961,GO:0033961,GO:0033961,GO:0033961,GO:0033961,GO:0033961,GO:0033961,GO:0033961,GO:0033961,GO:0003824,GO:0003824,GO:0003824,GO:0003824,GO:0003824,GO:0003824,GO:0003824,GO:0003824,GO:0003824,GO:0016020,GO:0016020,GO:0016020,GO:0016020,GO:0016020,GO:0016020,GO:0016020,GO:0016020,GO:0016020,GO:0016787,GO:0016787,GO:0016787,GO:0016787,GO:0016787,GO:0016787,GO:0016787,GO:0016787,GO:0016787,GO:…
BXY_0298100	GO:0008237,GO:0008237,GO:0016787,GO:0016787,GO:0006508,GO:0006508
BXY_0298200	GO:0005515,GO:0005515,GO:0005515,GO:0005515,GO:0005515,GO:0005515
BXY_0298300	GO:0005515,GO:0005515,GO:0005515,GO:0005515,GO:0005515,GO:0005515
BXY_0298400	GO:0005515,GO:0005515,GO:0005515,GO:0005515,GO:0005515,GO:0005515
BXY_0298600	GO:0005515,GO:0005515,GO:0005515,GO:0016020,GO:0016020,GO:0016020,GO:0016021,GO:0016021,GO:0016021
BXY_0298700	GO:0005515,GO:0005515
BXY_0298800	GO:0005515,GO:0005515
BXY_0298900	GO:0005515,GO:0005515,GO:0005515,GO:0005515,GO:0005515,GO:0005515
BXY_0299100	GO:0005515,GO:0005515,GO:0005515,GO:0005515,GO:0005515,GO:0005515
BXY_0299200	GO:0005515,GO:0005515,GO:0005515,GO:0005515,GO:0005515,GO:0005515
BXY_0299300	GO:0005509,GO:0005509,GO:0005509,GO:0005509,GO:0005509,GO:0005509,GO:0005509,GO:0005509,GO:0005509,GO:0005509,GO:0005509,GO:0005509,GO:0005509,GO:0005509,GO:0005509,GO:0005509,GO:0005509
BXY_0299400	GO:0005515,GO:0005515,GO:0005515,GO:0005515,GO:0005515,GO:0005515
BXY_0299600	GO:0005515,GO:0005515,GO:0005515,GO:0005515,GO:0005515,GO:0005515
BXY_0299700	GO:0005515,GO:0005515,GO:0005515
BXY_0299800	GO:0005515,GO:0005515,GO:0005515,GO:0005515,GO:0005515,GO:0005515
BXY_0299900	GO:0005515,GO:0005515,GO:0005515,GO:0005515,GO:0005515,GO:0005515
BXY_0300000	GO:0005515,GO:0005515,GO:0005515,GO:0005515,GO:0005515,GO:0005515
BXY_0300100	GO:0016020,GO:0016020,GO:0016020,GO:0016020,GO:0016021,GO:0016021,GO:0016021,GO:0016021
BXY_0300200	GO:0017110,GO:0017110,GO:0017110,GO:0017110,GO:0005509,GO:0005509,GO:0005509,GO:0005509,GO:0016020,GO:0016020,GO:0016020,GO:0016020,GO:0016021,GO:0016021,GO:0016021,GO:0016021
BXY_0300300	GO:0000166,GO:0000166,GO:0000166,GO:0000166,GO:0000166,GO:0000166,GO:0016740,GO:0016740,GO:0016740,GO:0016740,GO:0016740,GO:0016740,GO:0005524,GO:0005524,GO:0005524,GO:0005524,GO:0005524,GO:0005524
BXY_0300400	GO:0009226,GO:0009226,GO:0009226,GO:0009226,GO:0050662,GO:0050662,GO:0050662,GO:0050662,GO:0016491,GO:0016491,GO:0016491,GO:0016491,GO:0003824,GO:0003824,GO:0003824,GO:0003824,GO:0055114,GO:0055114,GO:0055114,GO:0055114
BXY_0300700	GO:0006468,GO:0006468,GO:0006468,GO:0006468,GO:0006468,GO:0004672,GO:0004672,GO:0004672,GO:0004672,GO:0004672,GO:0005524,GO:0005524,GO:0005524,GO:0005524,GO:0005524
BXY_0300800	GO:0046872,GO:0046872,GO:0046872,GO:0046872,GO:0046872,GO:0046872,GO:0046872,GO:0046872
BXY_0300900	GO:0006813,GO:0006813,GO:0006813,GO:0006813,GO:0006813,GO:0006813,GO:0006813,GO:0006813,GO:0006813,GO:0006813,GO:0006813,GO:0006813,GO:0006813,GO:0006813,GO:0006813,GO:0006813,GO:0006813,GO:0006813,GO:0006813,GO:0006813,GO:0006813,GO:0006813,GO:0006813,GO:0005249,GO:0005249,GO:0005249,GO:0005249,GO:0005249,GO:0005249,GO:0005249,GO:0005249,GO:0005249,GO:0005249,GO:0005249,GO:0005249,GO:0005249,GO:…
BXY_0301100	GO:0004879,GO:0004879,GO:0004879,GO:0004879,GO:0004879,GO:0004879,GO:0004879,GO:0004879,GO:0004879,GO:0004879,GO:0004879,GO:0004879,GO:0004879,GO:0006355,GO:0006355,GO:0006355,GO:0006355,GO:0006355,GO:0006355,GO:0006355,GO:0006355,GO:0006355,GO:0006355,GO:0006355,GO:0006355,GO:0006355,GO:0043565,GO:0043565,GO:0043565,GO:0043565,GO:0043565,GO:0043565,GO:0043565,GO:0043565,GO:0043565,GO:0043565,GO:…
BXY_0301300	GO:0016020,GO:0016021
BXY_0301400	GO:0016020,GO:0016021
BXY_0301600	GO:0008305,GO:0008305,GO:0008305,GO:0008305,GO:0008305,GO:0008305,GO:0008305,GO:0008305,GO:0008305,GO:0008305,GO:0008305,GO:0008305,GO:0008305,GO:0008305,GO:0008305,GO:0008305,GO:0008305,GO:0008305,GO:0008305,GO:0008305,GO:0008305,GO:0008305,GO:0008305,GO:0008305,GO:0008305,GO:0008305,GO:0008305,GO:0008305,GO:0008305,GO:0007155,GO:0007155,GO:0007155,GO:0007155,GO:0007155,GO:0007155,GO:0007155,GO:…
BXY_0301700	GO:0005509,GO:0005509,GO:0005509,GO:0005509,GO:0005509,GO:0005509,GO:0005509,GO:0005509,GO:0005509,GO:0005509
BXY_0302000	GO:0006468,GO:0006468,GO:0006468,GO:0006468,GO:0006468,GO:0006468,GO:0004672,GO:0004672,GO:0004672,GO:0004672,GO:0004672,GO:0004672,GO:0005524,GO:0005524,GO:0005524,GO:0005524,GO:0005524,GO:0005524,GO:0000166,GO:0000166,GO:0000166,GO:0000166,GO:0000166,GO:0000166,GO:0004674,GO:0004674,GO:0004674,GO:0004674,GO:0004674,GO:0004674
BXY_0302100	GO:0016020,GO:0016021
BXY_0302300	GO:0016020,GO:0016021
BXY_0302400	GO:0016020,GO:0016021
BXY_0303200	GO:0051304,GO:0051304,GO:0051304,GO:0051304,GO:0051304,GO:0004712,GO:0004712,GO:0004712,GO:0004712,GO:0004712,GO:0007093,GO:0007093,GO:0007093,GO:0007093,GO:0007093,GO:0006468,GO:0006468,GO:0006468,GO:0006468,GO:0006468,GO:0004672,GO:0004672,GO:0004672,GO:0004672,GO:0004672,GO:0005524,GO:0005524,GO:0005524,GO:0005524,GO:0005524
BXY_0303300	GO:0009331,GO:0009331,GO:0009331,GO:0009331,GO:0009331,GO:0009331,GO:0009331,GO:0009331,GO:0009331,GO:0009331,GO:0009331,GO:0009331,GO:0009331,GO:0009331,GO:0006072,GO:0006072,GO:0006072,GO:0006072,GO:0006072,GO:0006072,GO:0006072,GO:0006072,GO:0006072,GO:0006072,GO:0006072,GO:0006072,GO:0006072,GO:0006072,GO:0004367,GO:0004367,GO:0004367,GO:0004367,GO:0004367,GO:0004367,GO:0004367,GO:0004367,GO:…
[truncated: 8,438 more rows]
