# Supplementary material for: Molecular variation among virulent and avirulent strains of the quarantine nematode Bursaphelenchus xylophilus
Source: Mol Genet Genomics. 2020 Nov 10;296(2):259–69. doi: 10.1007/s00438-020-01739-w (PMC7895788; doi:10.1007/s00438-020-01739-w)
Supplement: Supplementary file 3 — Enriched GO terms for both avirulent populations—Molecular function (XLSX 1056 kb) [file 438_2020_1739_MOESM3_ESM.xlsx]

## Sheet: Arkusz1
GO.ID	Term	Annotated	Significant	Expected	Rank in classic Fisher	elim Fisher	classic Fisher	GO significant genes
GO:0004190	aspartic-type endopeptidase activity	113	21	7.87	5	0.000028	0.000028	BXY_0090400 | BXY_0092800 | BXY_0107500 | BXY_0117700 | BXY_0118300 | BXY_0118400 | BXY_0170200 | BXY_0206000 | BXY_0206100 | BXY_0306500 | BXY_0307300 | BXY_0403200 | BXY_0409900 | BXY_0667900 | BXY_1158800 | BXY_1301400 | BXY_1325300 | BXY_1460900 | BXY_1524400 | BXY_1557800 | BXY_1580100
GO:0005272	sodium channel activity	54	12	3.76	8	0.00026	0.00026	BXY_0049400 | BXY_0058500 | BXY_0252000 | BXY_0269800 | BXY_0425500 | BXY_0425600 | BXY_0425700 | BXY_0973300 | BXY_0973400 | BXY_1350100 | BXY_1541500 | BXY_1541600
GO:0046923	ER retention sequence binding	3	3	0.21	9	0.00034	0.00034	BXY_0506600 | BXY_1554400 | BXY_1635600
GO:0004222	metalloendopeptidase activity	120	19	8.36	11	0.00058	0.00058	BXY_0382000 | BXY_0429900 | BXY_0430200 | BXY_0430400 | BXY_0491200 | BXY_0526000 | BXY_0590200 | BXY_0616900 | BXY_0732500 | BXY_0733000 | BXY_1014700 | BXY_1104600 | BXY_1106600 | BXY_1200000 | BXY_1200100 | BXY_1283200 | BXY_1344000 | BXY_1690000 | BXY_1692600
GO:0016298	lipase activity	31	7	2.16	13	0.00462	0.00462	BXY_0403500 | BXY_0413300 | BXY_0642200 | BXY_1141100 | BXY_1217700 | BXY_1265800 | BXY_1693000
GO:0008271	secondary active sulfate transmembrane transporter activity	17	5	1.18	14	0.00493	0.00493	BXY_0087800 | BXY_0936000 | BXY_0936100 | BXY_1227000 | BXY_1510600
GO:0004198	calcium-dependent cysteine-type endopeptidase activity	6	3	0.42	17	0.00574	0.00574	BXY_0788200 | BXY_1408200 | BXY_1433200
GO:0070011	peptidase activity. acting on L-amino acid peptides	522	73	36.37	2	0.00611	0.0000000029	BXY_0049900 | BXY_0090400 | BXY_0092800 | BXY_0100800 | BXY_0103000 | BXY_0103100 | BXY_0107500 | BXY_0110600 | BXY_0117700 | BXY_0118300 | BXY_0118400 | BXY_0170200 | BXY_0206000 | BXY_0206100 | BXY_0207000 | BXY_0208500 | BXY_0306500 | BXY_0307300 | BXY_0382000 | BXY_0392000 | BXY_0396400 | BXY_0403200 | BXY_0405900 | BXY_0408000 | BXY_0408100 | BXY_0409900 | BXY_0413200 | BXY_0429900 | BXY_043…
GO:0043492	ATPase activity. coupled to movement of substances	78	12	5.43	18	0.00728	0.00728	BXY_0079400 | BXY_0203900 | BXY_0204100 | BXY_0204300 | BXY_0206800 | BXY_0207200 | BXY_0959800 | BXY_1044200 | BXY_1114500 | BXY_1532800 | BXY_1731400 | BXY_1755300
GO:0016820	hydrolase activity. acting on acid anhydrides. catalyzing transmembrane movement of substances	74	11	5.16	20	0.01281	0.01281	BXY_0079400 | BXY_0203900 | BXY_0204100 | BXY_0204300 | BXY_0206800 | BXY_0207200 | BXY_1044200 | BXY_1114500 | BXY_1532800 | BXY_1731400 | BXY_1755300
GO:0042626	ATPase activity. coupled to transmembrane movement of substances	74	11	5.16	21	0.01281	0.01281	BXY_0079400 | BXY_0203900 | BXY_0204100 | BXY_0204300 | BXY_0206800 | BXY_0207200 | BXY_1044200 | BXY_1114500 | BXY_1532800 | BXY_1731400 | BXY_1755300
GO:0015399	primary active transmembrane transporter activity	75	11	5.23	22	0.01411	0.01411	BXY_0079400 | BXY_0203900 | BXY_0204100 | BXY_0204300 | BXY_0206800 | BXY_0207200 | BXY_1044200 | BXY_1114500 | BXY_1532800 | BXY_1731400 | BXY_1755300
GO:0015405	P-P-bond-hydrolysis-driven transmembrane transporter activity	75	11	5.23	23	0.01411	0.01411	BXY_0079400 | BXY_0203900 | BXY_0204100 | BXY_0204300 | BXY_0206800 | BXY_0207200 | BXY_1044200 | BXY_1114500 | BXY_1532800 | BXY_1731400 | BXY_1755300
GO:0004620	phospholipase activity	30	6	2.09	26	0.01568	0.01568	BXY_0403500 | BXY_0413300 | BXY_1141100 | BXY_1217700 | BXY_1265800 | BXY_1693000
GO:0050660	flavin adenine dinucleotide binding	57	9	3.97	27	0.01611	0.01611	BXY_0094800 | BXY_0341900 | BXY_0977600 | BXY_1006000 | BXY_1006100 | BXY_1187700 | BXY_1562500 | BXY_1748700 | BXY_1766400
GO:0008233	peptidase activity	546	78	38.04	1	0.01626	0.00000000027	BXY_0049900 | BXY_0090400 | BXY_0092800 | BXY_0100800 | BXY_0101000 | BXY_0103000 | BXY_0103100 | BXY_0107500 | BXY_0110600 | BXY_0117700 | BXY_0118300 | BXY_0118400 | BXY_0170200 | BXY_0206000 | BXY_0206100 | BXY_0207000 | BXY_0208500 | BXY_0293300 | BXY_0293600 | BXY_0306500 | BXY_0307300 | BXY_0382000 | BXY_0392000 | BXY_0396400 | BXY_0403200 | BXY_0405900 | BXY_0408000 | BXY_0408100 | BXY_040…
GO:0017171	serine hydrolase activity	80	11	5.57	29	0.0221	0.0221	BXY_0100800 | BXY_0103000 | BXY_0103100 | BXY_0207000 | BXY_0208500 | BXY_0396400 | BXY_0722600 | BXY_0830200 | BXY_0959100 | BXY_1025500 | BXY_1703500
GO:0008236	serine-type peptidase activity	80	11	5.57	30	0.0221	0.0221	BXY_0100800 | BXY_0103000 | BXY_0103100 | BXY_0207000 | BXY_0208500 | BXY_0396400 | BXY_0722600 | BXY_0830200 | BXY_0959100 | BXY_1025500 | BXY_1703500
GO:0004180	carboxypeptidase activity	37	6	2.58	33	0.04077	0.04077	BXY_0049900 | BXY_0207000 | BXY_0999800 | BXY_1025500 | BXY_1659300 | BXY_1703500
GO:0004659	prenyltransferase activity	5	2	0.35	36	0.04207	0.04207	BXY_0008200 | BXY_0183400
GO:0071949	FAD binding	14	3	0.98	41	0.06884	0.06884	BXY_0094800 | BXY_0341900 | BXY_1562500
GO:0019706	protein-cysteine S-palmitoyltransferase activity	14	3	0.98	42	0.06884	0.06884	BXY_0289400 | BXY_1232200 | BXY_1608900
GO:0019707	protein-cysteine S-acyltransferase activity	14	3	0.98	43	0.06884	0.06884	BXY_0289400 | BXY_1232200 | BXY_1608900
GO:0015923	mannosidase activity	14	3	0.98	44	0.06884	0.06884	BXY_0082100 | BXY_0838200 | BXY_1130500
GO:0004559	alpha-mannosidase activity	14	3	0.98	45	0.06884	0.06884	BXY_0082100 | BXY_0838200 | BXY_1130500
GO:0016409	palmitoyltransferase activity	14	3	0.98	46	0.06884	0.06884	BXY_0289400 | BXY_1232200 | BXY_1608900
GO:0015927	trehalase activity	7	2	0.49	48	0.08053	0.08053	BXY_0499300 | BXY_0921500
GO:0004555	alpha.alpha-trehalase activity	7	2	0.49	49	0.08053	0.08053	BXY_0499300 | BXY_0921500
GO:0004715	non-membrane spanning protein tyrosine kinase activity	34	5	2.37	50	0.08421	0.08421	BXY_0087500 | BXY_0233100 | BXY_0335500 | BXY_0661800 | BXY_0996100
GO:0004713	protein tyrosine kinase activity	66	8	4.6	51	0.0864	0.0864	BXY_0087500 | BXY_0233100 | BXY_0273700 | BXY_0335500 | BXY_0615800 | BXY_0661800 | BXY_0996100 | BXY_1401200
GO:0003678	DNA helicase activity	25	4	1.74	53	0.09205	0.09205	BXY_0720600 | BXY_0849300 | BXY_0984200 | BXY_1193400
GO:0035091	phosphatidylinositol binding	16	3	1.11	54	0.09564	0.09564	BXY_0563000 | BXY_0914400 | BXY_1732400
GO:0016417	S-acyltransferase activity	16	3	1.11	55	0.09564	0.09564	BXY_0289400 | BXY_1232200 | BXY_1608900
GO:0008238	exopeptidase activity	57	7	3.97	56	0.09928	0.09928	BXY_0049900 | BXY_0207000 | BXY_0413200 | BXY_0999800 | BXY_1025500 | BXY_1659300 | BXY_1703500
GO:0017056	structural constituent of nuclear pore	8	2	0.56	57	0.10256	0.10256	BXY_0776400 | BXY_1703000
GO:0008061	chitin binding	17	3	1.18	58	0.1104	0.1104	BXY_0088100 | BXY_1524200 | BXY_1758200
GO:0016709	oxidoreductase activity. acting on paired donors. with incorporation or reduction of molecular oxygen. NAD(P)H as one donor. and incorporation of one atom of oxygen	18	3	1.25	59	0.12596	0.12596	BXY_0341900 | BXY_1006000 | BXY_1006100
GO:0003995	acyl-CoA dehydrogenase activity	10	2	0.7	62	0.1505	0.1505	BXY_0977600 | BXY_1748700
GO:0004089	carbonate dehydratase activity	10	2	0.7	63	0.1505	0.1505	BXY_0808200 | BXY_1372700
GO:0004252	serine-type endopeptidase activity	30	4	2.09	65	0.15276	0.15276	BXY_0100800 | BXY_0208500 | BXY_0722600 | BXY_0830200
GO:0004185	serine-type carboxypeptidase activity	20	3	1.39	66	0.1592	0.1592	BXY_0207000 | BXY_1025500 | BXY_1703500
GO:0003777	microtubule motor activity	31	4	2.16	68	0.16638	0.16638	BXY_0173100 | BXY_1332600 | BXY_1503500 | BXY_1537200
GO:0019825	oxygen binding	31	4	2.16	69	0.16638	0.16638	BXY_0510900 | BXY_1308800 | BXY_1633300 | BXY_1753400
GO:0070008	serine-type exopeptidase activity	21	3	1.46	70	0.17673	0.17673	BXY_0207000 | BXY_1025500 | BXY_1703500
GO:0008237	metallopeptidase activity	188	26	13.1	10	0.17893	0.00055	BXY_0049900 | BXY_0382000 | BXY_0429900 | BXY_0430200 | BXY_0430400 | BXY_0477800 | BXY_0478000 | BXY_0491200 | BXY_0526000 | BXY_0590200 | BXY_0616900 | BXY_0690900 | BXY_0691200 | BXY_0732500 | BXY_0733000 | BXY_0999800 | BXY_1014700 | BXY_1104600 | BXY_1106600 | BXY_1200000 | BXY_1200100 | BXY_1283200 | BXY_1344000 | BXY_1659300 | BXY_1690000 | BXY_1692600
GO:0043178	alcohol binding	3	1	0.21	75	0.19483	0.19483	BXY_1141100
GO:0008381	mechanically-gated ion channel activity	3	1	0.21	76	0.19483	0.19483	BXY_0002500
GO:0003724	RNA helicase activity	3	1	0.21	77	0.19483	0.19483	BXY_0424800
GO:0070840	dynein complex binding	3	1	0.21	78	0.19483	0.19483	BXY_0012500
GO:0030151	molybdenum ion binding	3	1	0.21	79	0.19483	0.19483	BXY_1402700
GO:0035251	UDP-glucosyltransferase activity	3	1	0.21	80	0.19483	0.19483	BXY_1130700
GO:0008318	protein prenyltransferase activity	3	1	0.21	81	0.19483	0.19483	BXY_0183400
GO:0022833	mechanically gated channel activity	3	1	0.21	82	0.19483	0.19483	BXY_0002500
GO:0070290	N-acylphosphatidylethanolamine-specific phospholipase D activity	3	1	0.21	83	0.19483	0.19483	BXY_0403500
GO:0000981	RNA polymerase II transcription factor activity. sequence-specific DNA binding	3	1	0.21	84	0.19483	0.19483	BXY_0301100
GO:0005337	nucleoside transmembrane transporter activity	3	1	0.21	85	0.19483	0.19483	BXY_1696000
GO:0030060	L-malate dehydrogenase activity	3	1	0.21	86	0.19483	0.19483	BXY_0525200
GO:0000179	rRNA (adenine-N6.N6-)-dimethyltransferase activity	3	1	0.21	87	0.19483	0.19483	BXY_0320700
GO:0016885	ligase activity. forming carbon-carbon bonds	3	1	0.21	88	0.19483	0.19483	BXY_0624100
GO:0016822	hydrolase activity. acting on acid carbon-carbon bonds	3	1	0.21	89	0.19483	0.19483	BXY_0971300
GO:0016823	hydrolase activity. acting on acid carbon-carbon bonds. in ketonic substances	3	1	0.21	90	0.19483	0.19483	BXY_0971300
GO:0016423	tRNA (guanine) methyltransferase activity	3	1	0.21	91	0.19483	0.19483	BXY_0560700
GO:0000149	SNARE binding	3	1	0.21	92	0.19483	0.19483	BXY_0466400
GO:0016433	rRNA (adenine) methyltransferase activity	3	1	0.21	93	0.19483	0.19483	BXY_0320700
GO:0016725	oxidoreductase activity. acting on CH or CH2 groups	3	1	0.21	94	0.19483	0.19483	BXY_0535000
GO:0005487	nucleocytoplasmic transporter activity	3	1	0.21	95	0.19483	0.19483	BXY_1412600
GO:0004623	phospholipase A2 activity	12	2	0.84	97	0.20181	0.20181	BXY_1217700 | BXY_1693000
GO:0004175	endopeptidase activity	287	48	20	3	0.20638	0.0000000071	BXY_0090400 | BXY_0092800 | BXY_0100800 | BXY_0107500 | BXY_0117700 | BXY_0118300 | BXY_0118400 | BXY_0170200 | BXY_0206000 | BXY_0206100 | BXY_0208500 | BXY_0306500 | BXY_0307300 | BXY_0382000 | BXY_0403200 | BXY_0409900 | BXY_0429900 | BXY_0430200 | BXY_0430400 | BXY_0491200 | BXY_0511400 | BXY_0526000 | BXY_0590200 | BXY_0616900 | BXY_0667900 | BXY_0722600 | BXY_0732500 | BXY_0733000 | BXY_078…
GO:0004521	endoribonuclease activity	23	3	1.6	99	0.21319	0.21319	BXY_0110600 | BXY_1291100 | BXY_1339000
GO:0008168	methyltransferase activity	71	7	4.95	101	0.22363	0.22363	BXY_0320700 | BXY_0560700 | BXY_0600800 | BXY_0905400 | BXY_1015800 | BXY_1222300 | BXY_1379600
GO:0005262	calcium channel activity	13	2	0.91	102	0.22815	0.22815	BXY_0078700 | BXY_1255400
GO:0016765	transferase activity. transferring alkyl or aryl (other than methyl) groups	13	2	0.91	103	0.22815	0.22815	BXY_0008200 | BXY_0183400
GO:0016831	carboxy-lyase activity	13	2	0.91	104	0.22815	0.22815	BXY_1161100 | BXY_1654400
GO:0036374	glutathione hydrolase activity	4	1	0.28	106	0.25096	0.25096	BXY_0413200
GO:0030674	protein binding. bridging	4	1	0.28	107	0.25096	0.25096	BXY_0879400
GO:0008430	selenium binding	4	1	0.28	108	0.25096	0.25096	BXY_1381700
GO:0016615	malate dehydrogenase activity	4	1	0.28	109	0.25096	0.25096	BXY_0525200
GO:0003713	transcription coactivator activity	4	1	0.28	110	0.25096	0.25096	BXY_1412700
GO:0046527	glucosyltransferase activity	4	1	0.28	111	0.25096	0.25096	BXY_1130700
GO:0016886	ligase activity. forming phosphoric ester bonds	4	1	0.28	112	0.25096	0.25096	BXY_1214900
GO:0003918	DNA topoisomerase type II (ATP-hydrolyzing) activity	4	1	0.28	113	0.25096	0.25096	BXY_1579100
GO:0061505	DNA topoisomerase II activity	4	1	0.28	114	0.25096	0.25096	BXY_1579100
GO:0004012	phospholipid-translocating ATPase activity	4	1	0.28	115	0.25096	0.25096	BXY_0959800
GO:0004359	glutaminase activity	4	1	0.28	116	0.25096	0.25096	BXY_1690600
GO:0008017	microtubule binding	25	3	1.74	117	0.25108	0.25108	BXY_0173100 | BXY_0312000 | BXY_0879400
GO:0008081	phosphoric diester hydrolase activity	25	3	1.74	118	0.25108	0.25108	BXY_0403500 | BXY_0512100 | BXY_1141100
GO:0047756	chondroitin 4-sulfotransferase activity	14	2	0.98	119	0.2547	0.2547	BXY_0076100 | BXY_0797100
GO:0034481	chondroitin sulfotransferase activity	14	2	0.98	120	0.2547	0.2547	BXY_0076100 | BXY_0797100
GO:0004869	cysteine-type endopeptidase inhibitor activity	14	2	0.98	121	0.2547	0.2547	BXY_1530000 | BXY_1544500
GO:0008234	cysteine-type peptidase activity	119	13	8.29	47	0.25633	0.06982	BXY_0110600 | BXY_0392000 | BXY_0405900 | BXY_0408000 | BXY_0408100 | BXY_0450200 | BXY_0694500 | BXY_0704000 | BXY_0788200 | BXY_1310900 | BXY_1408200 | BXY_1433200 | BXY_1460800
GO:0004386	helicase activity	62	6	4.32	122	0.26186	0.26186	BXY_0424800 | BXY_0524000 | BXY_0720600 | BXY_0849300 | BXY_0984200 | BXY_1193400
GO:0022804	active transmembrane transporter activity	158	17	11.01	40	0.26838	0.04778	BXY_0079400 | BXY_0087800 | BXY_0203900 | BXY_0204100 | BXY_0204300 | BXY_0206800 | BXY_0207200 | BXY_0854900 | BXY_0936000 | BXY_0936100 | BXY_1044200 | BXY_1114500 | BXY_1227000 | BXY_1510600 | BXY_1532800 | BXY_1731400 | BXY_1755300
GO:0050662	coenzyme binding	102	9	7.11	123	0.27963	0.27963	BXY_0094800 | BXY_0341900 | BXY_0977600 | BXY_1006000 | BXY_1006100 | BXY_1187700 | BXY_1562500 | BXY_1748700 | BXY_1766400
GO:0004499	N.N-dimethylaniline monooxygenase activity	15	2	1.05	124	0.2813	0.2813	BXY_1006000 | BXY_1006100
GO:0016741	transferase activity. transferring one-carbon groups	77	7	5.37	125	0.28863	0.28863	BXY_0320700 | BXY_0560700 | BXY_0600800 | BXY_0905400 | BXY_1015800 | BXY_1222300 | BXY_1379600
GO:0005543	phospholipid binding	27	3	1.88	126	0.28984	0.28984	BXY_0563000 | BXY_0914400 | BXY_1732400
GO:0030276	clathrin binding	5	1	0.35	127	0.30318	0.30318	BXY_0563000
GO:0060090	molecular adaptor activity	5	1	0.35	128	0.30318	0.30318	BXY_0879400
GO:0016634	oxidoreductase activity. acting on the CH-CH group of donors. oxygen as acceptor	5	1	0.35	129	0.30318	0.30318	BXY_0094800
GO:0140102	catalytic activity. acting on a rRNA	5	1	0.35	130	0.30318	0.30318	BXY_0320700
GO:0003997	acyl-CoA oxidase activity	5	1	0.35	131	0.30318	0.30318	BXY_0094800
GO:0016861	intramolecular oxidoreductase activity. interconverting aldoses and ketoses	5	1	0.35	132	0.30318	0.30318	BXY_0364800
GO:0008242	omega peptidase activity	5	1	0.35	133	0.30318	0.30318	BXY_0413200
GO:0008649	rRNA methyltransferase activity	5	1	0.35	134	0.30318	0.30318	BXY_0320700
GO:0004602	glutathione peroxidase activity	5	1	0.35	135	0.30318	0.30318	BXY_0590100
GO:0005201	extracellular matrix structural constituent	5	1	0.35	136	0.30318	0.30318	BXY_0094200
GO:0004181	metallocarboxypeptidase activity	16	2	1.11	137	0.30783	0.30783	BXY_0049900 | BXY_0999800
GO:0016849	phosphorus-oxygen lyase activity	28	3	1.95	138	0.30939	0.30939	BXY_0437300 | BXY_0559300 | BXY_1405800
GO:0004540	ribonuclease activity	29	3	2.02	139	0.32898	0.32898	BXY_0110600 | BXY_1291100 | BXY_1339000
GO:0005230	extracellular ligand-gated ion channel activity	94	8	6.55	140	0.33151	0.33151	BXY_0143800 | BXY_0242400 | BXY_0347100 | BXY_0389400 | BXY_0391400 | BXY_0592100 | BXY_1019800 | BXY_1336400
GO:0008170	N-methyltransferase activity	17	2	1.18	141	0.33415	0.33415	BXY_0320700 | BXY_1015800
GO:0008092	cytoskeletal protein binding	109	9	7.59	142	0.34846	0.34846	BXY_0173100 | BXY_0312000 | BXY_0614700 | BXY_0708000 | BXY_0879400 | BXY_0879700 | BXY_0879900 | BXY_1183700 | BXY_1487100
GO:0052689	carboxylic ester hydrolase activity	30	3	2.09	143	0.34856	0.34856	BXY_0188100 | BXY_1217700 | BXY_1693000
GO:0019787	ubiquitin-like protein transferase activity	30	3	2.09	144	0.34856	0.34856	BXY_0096200 | BXY_0760500 | BXY_0852900
GO:0003774	motor activity	56	5	3.9	145	0.3511	0.3511	BXY_0173100 | BXY_0708000 | BXY_1332600 | BXY_1503500 | BXY_1537200
GO:0003746	translation elongation factor activity	6	1	0.42	146	0.35177	0.35177	BXY_0569100
GO:0016638	oxidoreductase activity. acting on the CH-NH2 group of donors	6	1	0.42	147	0.35177	0.35177	BXY_1219800
GO:0043022	ribosome binding	6	1	0.42	148	0.35177	0.35177	BXY_0303500
GO:0002161	aminoacyl-tRNA editing activity	6	1	0.42	149	0.35177	0.35177	BXY_0188100
GO:0008134	transcription factor binding	6	1	0.42	150	0.35177	0.35177	BXY_0904200
GO:0008173	RNA methyltransferase activity	18	2	1.25	151	0.36017	0.36017	BXY_0320700 | BXY_0560700
GO:0008757	S-adenosylmethionine-dependent methyltransferase activity	31	3	2.16	152	0.36808	0.36808	BXY_0320700 | BXY_0560700 | BXY_1015800
GO:0048037	cofactor binding	153	12	10.66	154	0.37822	0.37822	BXY_0094800 | BXY_0341900 | BXY_0971300 | BXY_0977600 | BXY_1006000 | BXY_1006100 | BXY_1187700 | BXY_1402700 | BXY_1562500 | BXY_1654400 | BXY_1748700 | BXY_1766400
GO:0004553	hydrolase activity. hydrolyzing O-glycosyl compounds	85	7	5.92	155	0.3806	0.3806	BXY_0082100 | BXY_0188300 | BXY_0499300 | BXY_0831100 | BXY_0838200 | BXY_0921500 | BXY_1130500
GO:0022836	gated channel activity	140	11	9.75	156	0.38475	0.38475	BXY_0002500 | BXY_0143800 | BXY_0242400 | BXY_0347100 | BXY_0389400 | BXY_0391400 | BXY_0592100 | BXY_1019800 | BXY_1159500 | BXY_1336400 | BXY_1701500
GO:0015276	ligand-gated ion channel activity	99	8	6.9	157	0.3853	0.3853	BXY_0143800 | BXY_0242400 | BXY_0347100 | BXY_0389400 | BXY_0391400 | BXY_0592100 | BXY_1019800 | BXY_1336400
GO:0022834	ligand-gated channel activity	99	8	6.9	158	0.3853	0.3853	BXY_0143800 | BXY_0242400 | BXY_0347100 | BXY_0389400 | BXY_0391400 | BXY_0592100 | BXY_1019800 | BXY_1336400
GO:0005249	voltage-gated potassium channel activity	19	2	1.32	159	0.38581	0.38581	BXY_1159500 | BXY_1701500
GO:0016830	carbon-carbon lyase activity	19	2	1.32	160	0.38581	0.38581	BXY_1161100 | BXY_1654400
GO:0005102	receptor binding	32	3	2.23	161	0.3875	0.3875	BXY_0262600 | BXY_1141100 | BXY_1358000
GO:0015631	tubulin binding	32	3	2.23	162	0.3875	0.3875	BXY_0173100 | BXY_0312000 | BXY_0879400
GO:0016757	transferase activity. transferring glycosyl groups	224	17	15.61	163	0.39296	0.39296	BXY_0034200 | BXY_0189200 | BXY_0292900 | BXY_0491700 | BXY_0555400 | BXY_0559800 | BXY_0584300 | BXY_0838200 | BXY_1130700 | BXY_1154100 | BXY_1177000 | BXY_1202300 | BXY_1252800 | BXY_1352200 | BXY_1379200 | BXY_1417900 | BXY_1760400
GO:0004714	transmembrane receptor protein tyrosine kinase activity	7	1	0.49	164	0.39698	0.39698	BXY_0273700
GO:0003916	DNA topoisomerase activity	7	1	0.49	165	0.39698	0.39698	BXY_1579100
GO:0005548	phospholipid transporter activity	7	1	0.49	166	0.39698	0.39698	BXY_0959800
GO:0015085	calcium ion transmembrane transporter activity	20	2	1.39	167	0.41099	0.41099	BXY_0078700 | BXY_1255400
GO:0016836	hydro-lyase activity	20	2	1.39	168	0.41099	0.41099	BXY_0808200 | BXY_1372700
GO:0003779	actin binding	74	6	5.16	169	0.41244	0.41244	BXY_0614700 | BXY_0708000 | BXY_0879700 | BXY_0879900 | BXY_1183700 | BXY_1487100
GO:0061135	endopeptidase regulator activity	47	4	3.27	170	0.41641	0.41641	BXY_0376700 | BXY_0385000 | BXY_1530000 | BXY_1544500
GO:0004866	endopeptidase inhibitor activity	47	4	3.27	171	0.41641	0.41641	BXY_0376700 | BXY_0385000 | BXY_1530000 | BXY_1544500
GO:0051015	actin filament binding	21	2	1.46	173	0.43565	0.43565	BXY_0614700 | BXY_0708000
GO:0072509	divalent inorganic cation transmembrane transporter activity	21	2	1.46	174	0.43565	0.43565	BXY_0078700 | BXY_1255400
GO:0008235	metalloexopeptidase activity	21	2	1.46	175	0.43565	0.43565	BXY_0049900 | BXY_0999800
GO:0004348	glucosylceramidase activity	8	1	0.56	176	0.43904	0.43904	BXY_0831100
GO:0003682	chromatin binding	8	1	0.56	177	0.43904	0.43904	BXY_1458600
GO:0031625	ubiquitin protein ligase binding	8	1	0.56	178	0.43904	0.43904	BXY_1371600
GO:0004629	phospholipase C activity	8	1	0.56	179	0.43904	0.43904	BXY_1141100
GO:0019206	nucleoside kinase activity	8	1	0.56	180	0.43904	0.43904	BXY_0372100
GO:0044389	ubiquitin-like protein ligase binding	8	1	0.56	181	0.43904	0.43904	BXY_1371600
GO:0000030	mannosyltransferase activity	8	1	0.56	182	0.43904	0.43904	BXY_1177000
GO:0004435	phosphatidylinositol phospholipase C activity	8	1	0.56	183	0.43904	0.43904	BXY_1141100
GO:0008270	zinc ion binding	330	24	22.99	184	0.44412	0.44412	BXY_0004600 | BXY_0034000 | BXY_0049900 | BXY_0153500 | BXY_0231200 | BXY_0301100 | BXY_0364800 | BXY_0403500 | BXY_0477800 | BXY_0478000 | BXY_0616900 | BXY_0690900 | BXY_0691200 | BXY_0808200 | BXY_0906300 | BXY_0976400 | BXY_0978900 | BXY_0999800 | BXY_1022500 | BXY_1372000 | BXY_1372700 | BXY_1606800 | BXY_1679200 | BXY_1692600
GO:0016627	oxidoreductase activity. acting on the CH-CH group of donors	35	3	2.44	185	0.44471	0.44471	BXY_0094800 | BXY_0977600 | BXY_1748700
GO:0016614	oxidoreductase activity. acting on CH-OH group of donors	35	3	2.44	186	0.44471	0.44471	BXY_0525200 | BXY_0832700 | BXY_1187700
GO:0030170	pyridoxal phosphate binding	35	3	2.44	187	0.44471	0.44471	BXY_0971300 | BXY_1402700 | BXY_1654400
GO:0070279	vitamin B6 binding	35	3	2.44	188	0.44471	0.44471	BXY_0971300 | BXY_1402700 | BXY_1654400
GO:0016874	ligase activity	63	5	4.39	190	0.44981	0.44981	BXY_0110300 | BXY_0188100 | BXY_0624100 | BXY_0978900 | BXY_1214900
GO:0004383	guanylate cyclase activity	22	2	1.53	191	0.45974	0.45974	BXY_0437300 | BXY_0559300
GO:0016798	hydrolase activity. acting on glycosyl bonds	92	7	6.41	192	0.46202	0.46202	BXY_0082100 | BXY_0188300 | BXY_0499300 | BXY_0831100 | BXY_0838200 | BXY_0921500 | BXY_1130500
GO:0004519	endonuclease activity	36	3	2.51	193	0.46333	0.46333	BXY_0110600 | BXY_1291100 | BXY_1339000
GO:0140098	catalytic activity. acting on RNA	135	10	9.41	194	0.46834	0.46834	BXY_0110300 | BXY_0110600 | BXY_0188100 | BXY_0320700 | BXY_0424800 | BXY_0560700 | BXY_0978900 | BXY_1214900 | BXY_1291100 | BXY_1339000
GO:0140097	catalytic activity. acting on DNA	65	5	4.53	195	0.47743	0.47743	BXY_0720600 | BXY_0849300 | BXY_0984200 | BXY_1193400 | BXY_1579100
GO:0008408	3'-5' exonuclease activity	9	1	0.63	196	0.47817	0.47817	BXY_1178600
GO:0008175	tRNA methyltransferase activity	9	1	0.63	197	0.47817	0.47817	BXY_0560700
GO:0030246	carbohydrate binding	51	4	3.55	198	0.47955	0.47955	BXY_0082100 | BXY_0516400 | BXY_0838200 | BXY_1130500
GO:0030414	peptidase inhibitor activity	51	4	3.55	199	0.47955	0.47955	BXY_0376700 | BXY_0385000 | BXY_1530000 | BXY_1544500
GO:0009055	electron transfer activity	37	3	2.58	200	0.48167	0.48167	BXY_0607500 | BXY_0953100 | BXY_1526800
GO:0022843	voltage-gated cation channel activity	23	2	1.6	201	0.48322	0.48322	BXY_1159500 | BXY_1701500
GO:0008146	sulfotransferase activity	23	2	1.6	202	0.48322	0.48322	BXY_0076100 | BXY_0797100
GO:0009975	cyclase activity	23	2	1.6	203	0.48322	0.48322	BXY_0437300 | BXY_0559300
GO:0004812	aminoacyl-tRNA ligase activity	38	3	2.65	204	0.49971	0.49971	BXY_0110300 | BXY_0188100 | BXY_0978900
GO:0016620	oxidoreductase activity. acting on the aldehyde or oxo group of donors. NAD or NADP as acceptor	24	2	1.67	205	0.50606	0.50606	BXY_0530300 | BXY_1036700
GO:0050661	NADP binding	24	2	1.67	206	0.50606	0.50606	BXY_1006000 | BXY_1006100
GO:0101005	ubiquitinyl hydrolase activity	24	2	1.67	207	0.50606	0.50606	BXY_0392000 | BXY_0704000
GO:0036459	thiol-dependent ubiquitinyl hydrolase activity	24	2	1.67	208	0.50606	0.50606	BXY_0392000 | BXY_0704000
GO:0019783	ubiquitin-like protein-specific protease activity	24	2	1.67	209	0.50606	0.50606	BXY_0392000 | BXY_0704000
GO:0016747	transferase activity. transferring acyl groups other than amino-acyl groups	96	7	6.69	210	0.50756	0.50756	BXY_0094400 | BXY_0289400 | BXY_0289800 | BXY_0290700 | BXY_0872300 | BXY_1232200 | BXY_1608900
GO:0061134	peptidase regulator activity	53	4	3.69	211	0.51012	0.51012	BXY_0376700 | BXY_0385000 | BXY_1530000 | BXY_1544500
GO:0004518	nuclease activity	53	4	3.69	212	0.51012	0.51012	BXY_0110600 | BXY_1178600 | BXY_1291100 | BXY_1339000
GO:0019199	transmembrane receptor protein kinase activity	10	1	0.7	213	0.51457	0.51457	BXY_0273700
GO:0042054	histone methyltransferase activity	10	1	0.7	214	0.51457	0.51457	BXY_1015800
GO:0018024	histone-lysine N-methyltransferase activity	10	1	0.7	215	0.51457	0.51457	BXY_1015800
GO:0019900	kinase binding	10	1	0.7	216	0.51457	0.51457	BXY_0101100
GO:0019901	protein kinase binding	10	1	0.7	217	0.51457	0.51457	BXY_0101100
GO:0042302	structural constituent of cuticle	98	7	6.83	219	0.52985	0.52985	BXY_0085900 | BXY_0097100 | BXY_0099100 | BXY_0675700 | BXY_0832300 | BXY_1229200 | BXY_1690900
GO:0022803	passive transmembrane transporter activity	287	28	20	37	0.53437	0.04273	BXY_0002500 | BXY_0049400 | BXY_0058500 | BXY_0078700 | BXY_0143800 | BXY_0242400 | BXY_0252000 | BXY_0269800 | BXY_0347100 | BXY_0389400 | BXY_0391400 | BXY_0425500 | BXY_0425600 | BXY_0425700 | BXY_0592100 | BXY_0880500 | BXY_0973300 | BXY_0973400 | BXY_1019800 | BXY_1159500 | BXY_1255400 | BXY_1299300 | BXY_1336400 | BXY_1350100 | BXY_1541500 | BXY_1541600 | BXY_1551700 | BXY_1701500
GO:0015267	channel activity	287	28	20	38	0.53437	0.04273	BXY_0002500 | BXY_0049400 | BXY_0058500 | BXY_0078700 | BXY_0143800 | BXY_0242400 | BXY_0252000 | BXY_0269800 | BXY_0347100 | BXY_0389400 | BXY_0391400 | BXY_0425500 | BXY_0425600 | BXY_0425700 | BXY_0592100 | BXY_0880500 | BXY_0973300 | BXY_0973400 | BXY_1019800 | BXY_1159500 | BXY_1255400 | BXY_1299300 | BXY_1336400 | BXY_1350100 | BXY_1541500 | BXY_1541600 | BXY_1551700 | BXY_1701500
GO:0005515	protein binding	1398	97	97.41	220	0.53852	0.53852	BXY_0000100 | BXY_0012500 | BXY_0049300 | BXY_0091700 | BXY_0101100 | BXY_0118700 | BXY_0129700 | BXY_0173100 | BXY_0200300 | BXY_0255600 | BXY_0262600 | BXY_0273700 | BXY_0298600 | BXY_0298900 | BXY_0299800 | BXY_0299900 | BXY_0312000 | BXY_0328600 | BXY_0365600 | BXY_0365900 | BXY_0385300 | BXY_0395800 | BXY_0407000 | BXY_0409500 | BXY_0458700 | BXY_0466400 | BXY_0513800 | BXY_0519800 | BXY_056…
GO:0016758	transferase activity. transferring hexosyl groups	172	12	11.98	221	0.54209	0.54209	BXY_0189200 | BXY_0292900 | BXY_0491700 | BXY_0555400 | BXY_0559800 | BXY_0584300 | BXY_0838200 | BXY_1130700 | BXY_1154100 | BXY_1177000 | BXY_1252800 | BXY_1352200
GO:0022838	substrate-specific channel activity	274	27	19.09	34	0.54715	0.04145	BXY_0002500 | BXY_0049400 | BXY_0058500 | BXY_0078700 | BXY_0143800 | BXY_0242400 | BXY_0252000 | BXY_0269800 | BXY_0347100 | BXY_0389400 | BXY_0391400 | BXY_0425500 | BXY_0425600 | BXY_0425700 | BXY_0592100 | BXY_0880500 | BXY_0973300 | BXY_0973400 | BXY_1019800 | BXY_1159500 | BXY_1255400 | BXY_1299300 | BXY_1336400 | BXY_1350100 | BXY_1541500 | BXY_1541600 | BXY_1701500
GO:0005216	ion channel activity	274	27	19.09	35	0.54715	0.04145	BXY_0002500 | BXY_0049400 | BXY_0058500 | BXY_0078700 | BXY_0143800 | BXY_0242400 | BXY_0252000 | BXY_0269800 | BXY_0347100 | BXY_0389400 | BXY_0391400 | BXY_0425500 | BXY_0425600 | BXY_0425700 | BXY_0592100 | BXY_0880500 | BXY_0973300 | BXY_0973400 | BXY_1019800 | BXY_1159500 | BXY_1255400 | BXY_1299300 | BXY_1336400 | BXY_1350100 | BXY_1541500 | BXY_1541600 | BXY_1701500
GO:0008565	protein transporter activity	11	1	0.77	222	0.54845	0.54845	BXY_1412600
GO:0000049	tRNA binding	11	1	0.77	223	0.54845	0.54845	BXY_0978900
GO:0008810	cellulase activity	11	1	0.77	224	0.54845	0.54845	BXY_0188300
GO:0004867	serine-type endopeptidase inhibitor activity	27	2	1.88	225	0.57051	0.57051	BXY_0376700 | BXY_0385000
GO:0005096	GTPase activator activity	27	2	1.88	226	0.57051	0.57051	BXY_0457300 | BXY_1155500
GO:0016782	transferase activity. transferring sulfur-containing groups	27	2	1.88	227	0.57051	0.57051	BXY_0076100 | BXY_0797100
GO:0016491	oxidoreductase activity	483	33	33.65	228	0.576	0.576	BXY_0094800 | BXY_0096700 | BXY_0110900 | BXY_0119000 | BXY_0195200 | BXY_0253100 | BXY_0341900 | BXY_0525200 | BXY_0530300 | BXY_0535000 | BXY_0590100 | BXY_0607500 | BXY_0610800 | BXY_0621100 | BXY_0635800 | BXY_0695100 | BXY_0812200 | BXY_0829500 | BXY_0832700 | BXY_0873400 | BXY_0953100 | BXY_0977600 | BXY_1006000 | BXY_1006100 | BXY_1036700 | BXY_1187700 | BXY_1219800 | BXY_1348900 | BXY_152…
GO:0016278	lysine N-methyltransferase activity	12	1	0.84	229	0.57996	0.57996	BXY_1015800
GO:0016279	protein-lysine N-methyltransferase activity	12	1	0.84	230	0.57996	0.57996	BXY_1015800
GO:1901505	carbohydrate derivative transmembrane transporter activity	12	1	0.84	231	0.57996	0.57996	BXY_1696000
GO:0043021	ribonucleoprotein complex binding	12	1	0.84	232	0.57996	0.57996	BXY_0303500
GO:0015932	nucleobase-containing compound transmembrane transporter activity	12	1	0.84	233	0.57996	0.57996	BXY_1696000
GO:0020037	heme binding	120	8	8.36	234	0.60432	0.60432	BXY_0110900 | BXY_0119000 | BXY_0510900 | BXY_0559300 | BXY_0953100 | BXY_1308800 | BXY_1633300 | BXY_1753400
GO:0046906	tetrapyrrole binding	120	8	8.36	235	0.60432	0.60432	BXY_0110900 | BXY_0119000 | BXY_0510900 | BXY_0559300 | BXY_0953100 | BXY_1308800 | BXY_1633300 | BXY_1753400
GO:0005319	lipid transporter activity	13	1	0.91	236	0.60928	0.60928	BXY_0959800
GO:0016860	intramolecular oxidoreductase activity	13	1	0.91	237	0.60928	0.60928	BXY_0364800
GO:0030695	GTPase regulator activity	29	2	2.02	238	0.60998	0.60998	BXY_0457300 | BXY_1155500
GO:0004842	ubiquitin-protein transferase activity	29	2	2.02	239	0.60998	0.60998	BXY_0760500 | BXY_0852900
GO:0017111	nucleoside-triphosphatase activity	366	31	25.5	61	0.61005	0.14638	BXY_0079400 | BXY_0173100 | BXY_0203900 | BXY_0204100 | BXY_0204300 | BXY_0206800 | BXY_0207200 | BXY_0303500 | BXY_0424800 | BXY_0524000 | BXY_0569100 | BXY_0708000 | BXY_0720600 | BXY_0832800 | BXY_0849300 | BXY_0857400 | BXY_0959800 | BXY_0984100 | BXY_0984200 | BXY_1044200 | BXY_1114500 | BXY_1193400 | BXY_1332200 | BXY_1332600 | BXY_1503500 | BXY_1532800 | BXY_1537200 | BXY_1550700 | BXY_157…
GO:0005509	calcium ion binding	152	10	10.59	240	0.62223	0.62223	BXY_0172700 | BXY_0269800 | BXY_0301700 | BXY_0321500 | BXY_0385300 | BXY_0409500 | BXY_0754800 | BXY_1134000 | BXY_1141200 | BXY_1546400
GO:0140101	catalytic activity. acting on a tRNA	61	4	4.25	241	0.62309	0.62309	BXY_0110300 | BXY_0188100 | BXY_0560700 | BXY_0978900
GO:0004857	enzyme inhibitor activity	61	4	4.25	242	0.62309	0.62309	BXY_0376700 | BXY_0385000 | BXY_1530000 | BXY_1544500
GO:0016903	oxidoreductase activity. acting on the aldehyde or oxo group of donors	30	2	2.09	243	0.62865	0.62865	BXY_0530300 | BXY_1036700
GO:0044877	macromolecular complex binding	62	4	4.32	244	0.636	0.636	BXY_0012500 | BXY_0303500 | BXY_0614700 | BXY_0708000
GO:0004527	exonuclease activity	14	1	0.98	245	0.63655	0.63655	BXY_1178600
GO:0032403	protein complex binding	47	3	3.27	246	0.6457	0.6457	BXY_0012500 | BXY_0614700 | BXY_0708000
GO:0003824	catalytic activity	3447	264	240.18	24	0.64846	0.01461	BXY_0008200 | BXY_0015100 | BXY_0034200 | BXY_0049900 | BXY_0076100 | BXY_0079400 | BXY_0080200 | BXY_0082100 | BXY_0087500 | BXY_0090400 | BXY_0092800 | BXY_0094400 | BXY_0094800 | BXY_0095200 | BXY_0096200 | BXY_0096700 | BXY_0100800 | BXY_0101000 | BXY_0103000 | BXY_0103100 | BXY_0107500 | BXY_0110300 | BXY_0110600 | BXY_0110900 | BXY_0114700 | BXY_0117700 | BXY_0118300 | BXY_0118400 | BXY_011…
GO:0004298	threonine-type endopeptidase activity	15	1	1.05	247	0.66193	0.66193	BXY_0511400
GO:0005344	oxygen carrier activity	15	1	1.05	248	0.66193	0.66193	BXY_1753400
GO:0070003	threonine-type peptidase activity	15	1	1.05	249	0.66193	0.66193	BXY_0511400
GO:0008094	DNA-dependent ATPase activity	15	1	1.05	250	0.66193	0.66193	BXY_1579100
GO:0016829	lyase activity	111	7	7.73	251	0.66306	0.66306	BXY_0437300 | BXY_0559300 | BXY_0808200 | BXY_1161100 | BXY_1372700 | BXY_1405800 | BXY_1654400
GO:0016746	transferase activity. transferring acyl groups	127	8	8.85	252	0.66828	0.66828	BXY_0094400 | BXY_0289400 | BXY_0289800 | BXY_0290700 | BXY_0872300 | BXY_1232200 | BXY_1608900 | BXY_1761100
GO:0043168	anion binding	1149	77	80.06	253	0.67039	0.67039	BXY_0015100 | BXY_0079400 | BXY_0087500 | BXY_0094800 | BXY_0096200 | BXY_0100800 | BXY_0110300 | BXY_0143300 | BXY_0173100 | BXY_0188100 | BXY_0203900 | BXY_0204100 | BXY_0204300 | BXY_0206800 | BXY_0207200 | BXY_0231200 | BXY_0233100 | BXY_0234900 | BXY_0243500 | BXY_0273700 | BXY_0300300 | BXY_0303500 | BXY_0335500 | BXY_0341900 | BXY_0384900 | BXY_0409500 | BXY_0414600 | BXY_0424800 | BXY_043…
GO:0016462	pyrophosphatase activity	377	31	26.27	71	0.67558	0.18773	BXY_0079400 | BXY_0173100 | BXY_0203900 | BXY_0204100 | BXY_0204300 | BXY_0206800 | BXY_0207200 | BXY_0303500 | BXY_0424800 | BXY_0524000 | BXY_0569100 | BXY_0708000 | BXY_0720600 | BXY_0832800 | BXY_0849300 | BXY_0857400 | BXY_0959800 | BXY_0984100 | BXY_0984200 | BXY_1044200 | BXY_1114500 | BXY_1193400 | BXY_1332200 | BXY_1332600 | BXY_1503500 | BXY_1532800 | BXY_1537200 | BXY_1550700 | BXY_157…
GO:0016818	hydrolase activity. acting on acid anhydrides. in phosphorus-containing anhydrides	377	31	26.27	72	0.67558	0.18773	BXY_0079400 | BXY_0173100 | BXY_0203900 | BXY_0204100 | BXY_0204300 | BXY_0206800 | BXY_0207200 | BXY_0303500 | BXY_0424800 | BXY_0524000 | BXY_0569100 | BXY_0708000 | BXY_0720600 | BXY_0832800 | BXY_0849300 | BXY_0857400 | BXY_0959800 | BXY_0984100 | BXY_0984200 | BXY_1044200 | BXY_1114500 | BXY_1193400 | BXY_1332200 | BXY_1332600 | BXY_1503500 | BXY_1532800 | BXY_1537200 | BXY_1550700 | BXY_157…
GO:0016616	oxidoreductase activity. acting on the CH-OH group of donors. NAD or NADP as acceptor	33	2	2.3	254	0.68048	0.68048	BXY_0525200 | BXY_0832700
GO:0015197	peptide transporter activity	16	1	1.11	255	0.68553	0.68553	BXY_1412600
GO:0140104	molecular carrier activity	16	1	1.11	256	0.68553	0.68553	BXY_1753400
GO:0008276	protein methyltransferase activity	16	1	1.11	257	0.68553	0.68553	BXY_1015800
GO:0019205	nucleobase-containing compound kinase activity	16	1	1.11	258	0.68553	0.68553	BXY_0372100
GO:0051539	4 iron. 4 sulfur cluster binding	16	1	1.11	259	0.68553	0.68553	BXY_0873400
GO:0016817	hydrolase activity. acting on acid anhydrides	380	31	26.48	96	0.69238	0.19999	BXY_0079400 | BXY_0173100 | BXY_0203900 | BXY_0204100 | BXY_0204300 | BXY_0206800 | BXY_0207200 | BXY_0303500 | BXY_0424800 | BXY_0524000 | BXY_0569100 | BXY_0708000 | BXY_0720600 | BXY_0832800 | BXY_0849300 | BXY_0857400 | BXY_0959800 | BXY_0984100 | BXY_0984200 | BXY_1044200 | BXY_1114500 | BXY_1193400 | BXY_1332200 | BXY_1332600 | BXY_1503500 | BXY_1532800 | BXY_1537200 | BXY_1550700 | BXY_157…
GO:0008135	translation factor activity. RNA binding	34	2	2.37	260	0.6964	0.6964	BXY_0569100 | BXY_1054600
GO:0046982	protein heterodimerization activity	51	3	3.55	261	0.70008	0.70008	BXY_0603300 | BXY_1061700 | BXY_1328000
GO:0016763	transferase activity. transferring pentosyl groups	17	1	1.18	262	0.70749	0.70749	BXY_0034200
GO:0060589	nucleoside-triphosphatase regulator activity	35	2	2.44	263	0.71165	0.71165	BXY_0457300 | BXY_1155500
GO:0022832	voltage-gated channel activity	35	2	2.44	264	0.71165	0.71165	BXY_1159500 | BXY_1701500
GO:0005244	voltage-gated ion channel activity	35	2	2.44	265	0.71165	0.71165	BXY_1159500 | BXY_1701500
GO:0016787	hydrolase activity	1505	143	104.87	4	0.71645	0.000016	BXY_0049900 | BXY_0079400 | BXY_0080200 | BXY_0082100 | BXY_0090400 | BXY_0092800 | BXY_0100800 | BXY_0101000 | BXY_0103000 | BXY_0103100 | BXY_0107500 | BXY_0110600 | BXY_0114700 | BXY_0117700 | BXY_0118300 | BXY_0118400 | BXY_0170200 | BXY_0173100 | BXY_0188100 | BXY_0188300 | BXY_0203900 | BXY_0204100 | BXY_0204300 | BXY_0206000 | BXY_0206100 | BXY_0206800 | BXY_0207000 | BXY_0207200 | BXY_020…
GO:0015035	protein disulfide oxidoreductase activity	18	1	1.25	266	0.72792	0.72792	BXY_0607500
GO:0008417	fucosyltransferase activity	18	1	1.25	267	0.72792	0.72792	BXY_0292900
GO:0140096	catalytic activity. acting on a protein	1165	111	81.18	7	0.73091	0.00018	BXY_0015100 | BXY_0049900 | BXY_0087500 | BXY_0090400 | BXY_0092800 | BXY_0095200 | BXY_0096200 | BXY_0100800 | BXY_0101000 | BXY_0103000 | BXY_0103100 | BXY_0107500 | BXY_0110600 | BXY_0114700 | BXY_0117700 | BXY_0118300 | BXY_0118400 | BXY_0170200 | BXY_0183400 | BXY_0206000 | BXY_0206100 | BXY_0207000 | BXY_0208500 | BXY_0233100 | BXY_0234900 | BXY_0242400 | BXY_0273700 | BXY_0289400 | BXY_029…
GO:0008047	enzyme activator activity	37	2	2.58	268	0.74024	0.74024	BXY_0457300 | BXY_1155500
GO:0004601	peroxidase activity	19	1	1.32	269	0.74693	0.74693	BXY_0590100
GO:0016811	hydrolase activity. acting on carbon-nitrogen (but not peptide) bonds. in linear amides	19	1	1.32	270	0.74693	0.74693	BXY_1690600
GO:0015036	disulfide oxidoreductase activity	19	1	1.32	271	0.74693	0.74693	BXY_0607500
GO:0019842	vitamin binding	55	3	3.83	272	0.74788	0.74788	BXY_0971300 | BXY_1402700 | BXY_1654400
GO:0003700	DNA binding transcription factor activity	202	12	14.08	273	0.75916	0.75916	BXY_0034000 | BXY_0116400 | BXY_0153500 | BXY_0301100 | BXY_0473000 | BXY_0906300 | BXY_1124000 | BXY_1372000 | BXY_1417700 | BXY_1567400 | BXY_1650800 | BXY_1736100
GO:0098960	postsynaptic neurotransmitter receptor activity	20	1	1.39	274	0.76461	0.76461	BXY_0143800
GO:0022848	acetylcholine-gated cation-selective channel activity	20	1	1.39	275	0.76461	0.76461	BXY_0143800
GO:1904315	transmitter-gated ion channel activity involved in regulation of postsynaptic membrane potential	20	1	1.39	276	0.76461	0.76461	BXY_0143800
GO:0099529	neurotransmitter receptor activity involved in regulation of postsynaptic membrane potential	20	1	1.39	277	0.76461	0.76461	BXY_0143800
GO:0005231	excitatory extracellular ligand-gated ion channel activity	20	1	1.39	278	0.76461	0.76461	BXY_0143800
GO:0005088	Ras guanyl-nucleotide exchange factor activity	20	1	1.39	279	0.76461	0.76461	BXY_1155500
GO:0022857	transmembrane transporter activity	641	52	44.66	60	0.76596	0.13382	BXY_0002500 | BXY_0049400 | BXY_0058500 | BXY_0078700 | BXY_0079400 | BXY_0087200 | BXY_0087800 | BXY_0143800 | BXY_0203900 | BXY_0204100 | BXY_0204300 | BXY_0206800 | BXY_0207200 | BXY_0242400 | BXY_0252000 | BXY_0269800 | BXY_0347100 | BXY_0389400 | BXY_0391400 | BXY_0425500 | BXY_0425600 | BXY_0425700 | BXY_0592100 | BXY_0854900 | BXY_0880500 | BXY_0936000 | BXY_0936100 | BXY_0964300 | BXY_097…
GO:0004497	monooxygenase activity	74	4	5.16	280	0.7679	0.7679	BXY_0119000 | BXY_0341900 | BXY_1006000 | BXY_1006100
GO:0005524	ATP binding	827	53	57.62	281	0.76964	0.76964	BXY_0015100 | BXY_0079400 | BXY_0087500 | BXY_0096200 | BXY_0100800 | BXY_0110300 | BXY_0143300 | BXY_0173100 | BXY_0188100 | BXY_0203900 | BXY_0204100 | BXY_0204300 | BXY_0206800 | BXY_0207200 | BXY_0231200 | BXY_0233100 | BXY_0234900 | BXY_0273700 | BXY_0300300 | BXY_0335500 | BXY_0384900 | BXY_0414600 | BXY_0424800 | BXY_0437300 | BXY_0513800 | BXY_0524000 | BXY_0535000 | BXY_0615800 | BXY_062…
GO:0032550	purine ribonucleoside binding	157	9	10.94	282	0.77513	0.77513	BXY_0243500 | BXY_0303500 | BXY_0409500 | BXY_0569100 | BXY_0832800 | BXY_0836800 | BXY_0857400 | BXY_0984100 | BXY_1550700
GO:0005525	GTP binding	157	9	10.94	283	0.77513	0.77513	BXY_0243500 | BXY_0303500 | BXY_0409500 | BXY_0569100 | BXY_0832800 | BXY_0836800 | BXY_0857400 | BXY_0984100 | BXY_1550700
GO:0001883	purine nucleoside binding	157	9	10.94	284	0.77513	0.77513	BXY_0243500 | BXY_0303500 | BXY_0409500 | BXY_0569100 | BXY_0832800 | BXY_0836800 | BXY_0857400 | BXY_0984100 | BXY_1550700
GO:0046914	transition metal ion binding	437	27	30.45	285	0.7752	0.7752	BXY_0004600 | BXY_0034000 | BXY_0049900 | BXY_0110900 | BXY_0119000 | BXY_0153500 | BXY_0231200 | BXY_0301100 | BXY_0364800 | BXY_0403500 | BXY_0477800 | BXY_0478000 | BXY_0616900 | BXY_0690900 | BXY_0691200 | BXY_0808200 | BXY_0906300 | BXY_0976400 | BXY_0978900 | BXY_0999800 | BXY_1022500 | BXY_1372000 | BXY_1372700 | BXY_1402700 | BXY_1606800 | BXY_1679200 | BXY_1692600
GO:0032559	adenyl ribonucleotide binding	830	53	57.83	286	0.77864	0.77864	BXY_0015100 | BXY_0079400 | BXY_0087500 | BXY_0096200 | BXY_0100800 | BXY_0110300 | BXY_0143300 | BXY_0173100 | BXY_0188100 | BXY_0203900 | BXY_0204100 | BXY_0204300 | BXY_0206800 | BXY_0207200 | BXY_0231200 | BXY_0233100 | BXY_0234900 | BXY_0273700 | BXY_0300300 | BXY_0335500 | BXY_0384900 | BXY_0414600 | BXY_0424800 | BXY_0437300 | BXY_0513800 | BXY_0524000 | BXY_0535000 | BXY_0615800 | BXY_062…
GO:0005215	transporter activity	707	56	49.26	67	0.78001	0.16536	BXY_0002500 | BXY_0049400 | BXY_0058500 | BXY_0078700 | BXY_0079400 | BXY_0087200 | BXY_0087800 | BXY_0143800 | BXY_0203900 | BXY_0204100 | BXY_0204300 | BXY_0206800 | BXY_0207200 | BXY_0242400 | BXY_0252000 | BXY_0269800 | BXY_0347100 | BXY_0389400 | BXY_0391400 | BXY_0425500 | BXY_0425600 | BXY_0425700 | BXY_0592100 | BXY_0854900 | BXY_0880500 | BXY_0936000 | BXY_0936100 | BXY_0959800 | BXY_096…
GO:0030554	adenyl nucleotide binding	832	53	57.97	287	0.78451	0.78451	BXY_0015100 | BXY_0079400 | BXY_0087500 | BXY_0096200 | BXY_0100800 | BXY_0110300 | BXY_0143300 | BXY_0173100 | BXY_0188100 | BXY_0203900 | BXY_0204100 | BXY_0204300 | BXY_0206800 | BXY_0207200 | BXY_0231200 | BXY_0233100 | BXY_0234900 | BXY_0273700 | BXY_0300300 | BXY_0335500 | BXY_0384900 | BXY_0414600 | BXY_0424800 | BXY_0437300 | BXY_0513800 | BXY_0524000 | BXY_0535000 | BXY_0615800 | BXY_062…
GO:0032561	guanyl ribonucleotide binding	159	9	11.08	288	0.7876	0.7876	BXY_0243500 | BXY_0303500 | BXY_0409500 | BXY_0569100 | BXY_0832800 | BXY_0836800 | BXY_0857400 | BXY_0984100 | BXY_1550700
GO:0004672	protein kinase activity	379	23	26.41	289	0.7886	0.7886	BXY_0015100 | BXY_0087500 | BXY_0095200 | BXY_0100800 | BXY_0233100 | BXY_0234900 | BXY_0273700 | BXY_0335500 | BXY_0384900 | BXY_0437300 | BXY_0513800 | BXY_0615800 | BXY_0661800 | BXY_0757700 | BXY_0954700 | BXY_0976200 | BXY_0996100 | BXY_1180300 | BXY_1393800 | BXY_1401200 | BXY_1562500 | BXY_1695000 | BXY_1716700
GO:0005261	cation channel activity	149	17	10.38	31	0.78895	0.02956	BXY_0049400 | BXY_0058500 | BXY_0078700 | BXY_0143800 | BXY_0252000 | BXY_0269800 | BXY_0425500 | BXY_0425600 | BXY_0425700 | BXY_0973300 | BXY_0973400 | BXY_1159500 | BXY_1255400 | BXY_1350100 | BXY_1541500 | BXY_1541600 | BXY_1701500
GO:0019899	enzyme binding	77	4	5.37	290	0.79431	0.79431	BXY_0101100 | BXY_0385300 | BXY_1155500 | BXY_1371600
GO:0008375	acetylglucosaminyltransferase activity	22	1	1.53	291	0.79636	0.79636	BXY_0559800
GO:0005254	chloride channel activity	22	1	1.53	292	0.79636	0.79636	BXY_1299300
GO:0015464	acetylcholine receptor activity	22	1	1.53	293	0.79636	0.79636	BXY_0143800
GO:0019001	guanyl nucleotide binding	161	9	11.22	294	0.79956	0.79956	BXY_0243500 | BXY_0303500 | BXY_0409500 | BXY_0569100 | BXY_0832800 | BXY_0836800 | BXY_0857400 | BXY_0984100 | BXY_1550700
GO:0032549	ribonucleoside binding	161	9	11.22	295	0.79956	0.79956	BXY_0243500 | BXY_0303500 | BXY_0409500 | BXY_0569100 | BXY_0832800 | BXY_0836800 | BXY_0857400 | BXY_0984100 | BXY_1550700
GO:0001882	nucleoside binding	162	9	11.29	296	0.80535	0.80535	BXY_0243500 | BXY_0303500 | BXY_0409500 | BXY_0569100 | BXY_0832800 | BXY_0836800 | BXY_0857400 | BXY_0984100 | BXY_1550700
GO:0016773	phosphotransferase activity. alcohol group as acceptor	415	25	28.92	297	0.80848	0.80848	BXY_0015100 | BXY_0087500 | BXY_0095200 | BXY_0100800 | BXY_0233100 | BXY_0234900 | BXY_0273700 | BXY_0335500 | BXY_0372100 | BXY_0384900 | BXY_0437300 | BXY_0513800 | BXY_0615800 | BXY_0661800 | BXY_0757700 | BXY_0954700 | BXY_0976200 | BXY_0996100 | BXY_1180300 | BXY_1393800 | BXY_1401200 | BXY_1562500 | BXY_1669400 | BXY_1695000 | BXY_1716700
GO:0016705	oxidoreductase activity. acting on paired donors. with incorporation or reduction of molecular oxygen	96	5	6.69	298	0.80861	0.80861	BXY_0110900 | BXY_0119000 | BXY_0341900 | BXY_1006000 | BXY_1006100
GO:0016684	oxidoreductase activity. acting on peroxide as acceptor	23	1	1.6	299	0.81059	0.81059	BXY_0590100
GO:0005326	neurotransmitter transporter activity	23	1	1.6	300	0.81059	0.81059	BXY_0854900
GO:0005328	neurotransmitter:sodium symporter activity	23	1	1.6	301	0.81059	0.81059	BXY_0854900
GO:0005253	anion channel activity	23	1	1.6	302	0.81059	0.81059	BXY_1299300
GO:0030545	receptor regulator activity	23	1	1.6	303	0.81059	0.81059	BXY_1358000
GO:0016859	cis-trans isomerase activity	23	1	1.6	304	0.81059	0.81059	BXY_0528900
GO:0015370	solute:sodium symporter activity	23	1	1.6	305	0.81059	0.81059	BXY_0854900
GO:0003755	peptidyl-prolyl cis-trans isomerase activity	23	1	1.6	306	0.81059	0.81059	BXY_0528900
GO:0005085	guanyl-nucleotide exchange factor activity	43	2	3	307	0.81183	0.81183	BXY_0385300 | BXY_1155500
GO:0097367	carbohydrate derivative binding	1026	65	71.49	309	0.82262	0.82262	BXY_0015100 | BXY_0079400 | BXY_0087500 | BXY_0088100 | BXY_0096200 | BXY_0100800 | BXY_0110300 | BXY_0143300 | BXY_0173100 | BXY_0188100 | BXY_0203900 | BXY_0204100 | BXY_0204300 | BXY_0206800 | BXY_0207200 | BXY_0231200 | BXY_0233100 | BXY_0234900 | BXY_0243500 | BXY_0273700 | BXY_0300300 | BXY_0303500 | BXY_0335500 | BXY_0384900 | BXY_0409500 | BXY_0414600 | BXY_0424800 | BXY_0437300 | BXY_051…
GO:0003707	steroid hormone receptor activity	24	1	1.67	310	0.82384	0.82384	BXY_1372000
GO:0016651	oxidoreductase activity. acting on NAD(P)H	24	1	1.67	311	0.82384	0.82384	BXY_0873400
GO:0035639	purine ribonucleoside triphosphate binding	983	62	68.49	312	0.82717	0.82717	BXY_0015100 | BXY_0079400 | BXY_0087500 | BXY_0096200 | BXY_0100800 | BXY_0110300 | BXY_0143300 | BXY_0173100 | BXY_0188100 | BXY_0203900 | BXY_0204100 | BXY_0204300 | BXY_0206800 | BXY_0207200 | BXY_0231200 | BXY_0233100 | BXY_0234900 | BXY_0243500 | BXY_0273700 | BXY_0300300 | BXY_0303500 | BXY_0335500 | BXY_0384900 | BXY_0409500 | BXY_0414600 | BXY_0424800 | BXY_0437300 | BXY_0513800 | BXY_052…
GO:0008194	UDP-glycosyltransferase activity	45	2	3.14	313	0.83147	0.83147	BXY_0559800 | BXY_1130700
GO:0000166	nucleotide binding	1120	71	78.04	314	0.83248	0.83248	BXY_0015100 | BXY_0079400 | BXY_0087500 | BXY_0094800 | BXY_0096200 | BXY_0100800 | BXY_0110300 | BXY_0143300 | BXY_0173100 | BXY_0188100 | BXY_0203900 | BXY_0204100 | BXY_0204300 | BXY_0206800 | BXY_0207200 | BXY_0231200 | BXY_0233100 | BXY_0234900 | BXY_0243500 | BXY_0273700 | BXY_0300300 | BXY_0303500 | BXY_0335500 | BXY_0341900 | BXY_0384900 | BXY_0409500 | BXY_0414600 | BXY_0424800 | BXY_043…
GO:1901265	nucleoside phosphate binding	1120	71	78.04	315	0.83248	0.83248	BXY_0015100 | BXY_0079400 | BXY_0087500 | BXY_0094800 | BXY_0096200 | BXY_0100800 | BXY_0110300 | BXY_0143300 | BXY_0173100 | BXY_0188100 | BXY_0203900 | BXY_0204100 | BXY_0204300 | BXY_0206800 | BXY_0207200 | BXY_0231200 | BXY_0233100 | BXY_0234900 | BXY_0243500 | BXY_0273700 | BXY_0300300 | BXY_0303500 | BXY_0335500 | BXY_0341900 | BXY_0384900 | BXY_0409500 | BXY_0414600 | BXY_0424800 | BXY_043…
GO:0032555	purine ribonucleotide binding	986	62	68.7	316	0.83417	0.83417	BXY_0015100 | BXY_0079400 | BXY_0087500 | BXY_0096200 | BXY_0100800 | BXY_0110300 | BXY_0143300 | BXY_0173100 | BXY_0188100 | BXY_0203900 | BXY_0204100 | BXY_0204300 | BXY_0206800 | BXY_0207200 | BXY_0231200 | BXY_0233100 | BXY_0234900 | BXY_0243500 | BXY_0273700 | BXY_0300300 | BXY_0303500 | BXY_0335500 | BXY_0384900 | BXY_0409500 | BXY_0414600 | BXY_0424800 | BXY_0437300 | BXY_0513800 | BXY_052…
GO:0036094	small molecule binding	1181	75	82.29	317	0.83529	0.83529	BXY_0015100 | BXY_0079400 | BXY_0087500 | BXY_0094800 | BXY_0096200 | BXY_0100800 | BXY_0110300 | BXY_0143300 | BXY_0173100 | BXY_0188100 | BXY_0203900 | BXY_0204100 | BXY_0204300 | BXY_0206800 | BXY_0207200 | BXY_0231200 | BXY_0233100 | BXY_0234900 | BXY_0243500 | BXY_0273700 | BXY_0300300 | BXY_0303500 | BXY_0335500 | BXY_0341900 | BXY_0384900 | BXY_0409500 | BXY_0414600 | BXY_0424800 | BXY_043…
GO:0003743	translation initiation factor activity	25	1	1.74	318	0.83615	0.83615	BXY_1054600
GO:0099094	ligand-gated cation channel activity	25	1	1.74	319	0.83615	0.83615	BXY_0143800
GO:0051082	unfolded protein binding	25	1	1.74	320	0.83615	0.83615	BXY_1764800
GO:0140110	transcription regulator activity	234	13	16.3	321	0.84008	0.84008	BXY_0034000 | BXY_0116400 | BXY_0153500 | BXY_0301100 | BXY_0473000 | BXY_0906300 | BXY_1124000 | BXY_1372000 | BXY_1412700 | BXY_1417700 | BXY_1567400 | BXY_1650800 | BXY_1736100
GO:0016853	isomerase activity	65	3	4.53	322	0.84091	0.84091	BXY_0364800 | BXY_0528900 | BXY_1579100
GO:0017076	purine nucleotide binding	990	62	68.98	323	0.8432	0.8432	BXY_0015100 | BXY_0079400 | BXY_0087500 | BXY_0096200 | BXY_0100800 | BXY_0110300 | BXY_0143300 | BXY_0173100 | BXY_0188100 | BXY_0203900 | BXY_0204100 | BXY_0204300 | BXY_0206800 | BXY_0207200 | BXY_0231200 | BXY_0233100 | BXY_0234900 | BXY_0243500 | BXY_0273700 | BXY_0300300 | BXY_0303500 | BXY_0335500 | BXY_0384900 | BXY_0409500 | BXY_0414600 | BXY_0424800 | BXY_0437300 | BXY_0513800 | BXY_052…
GO:0099600	transmembrane receptor activity	331	19	23.06	324	0.84398	0.84398	BXY_0143800 | BXY_0172700 | BXY_0242400 | BXY_0258900 | BXY_0273700 | BXY_0347100 | BXY_0386600 | BXY_0389400 | BXY_0391400 | BXY_0451300 | BXY_0465100 | BXY_0502000 | BXY_0569400 | BXY_0592100 | BXY_1019800 | BXY_1070000 | BXY_1213400 | BXY_1336400 | BXY_1700500
GO:0022824	transmitter-gated ion channel activity	26	1	1.81	325	0.84761	0.84761	BXY_0143800
GO:0022835	transmitter-gated channel activity	26	1	1.81	326	0.84761	0.84761	BXY_0143800
GO:0016835	carbon-oxygen lyase activity	47	2	3.27	327	0.84924	0.84924	BXY_0808200 | BXY_1372700
GO:0030234	enzyme regulator activity	121	6	8.43	328	0.85686	0.85686	BXY_0376700 | BXY_0385000 | BXY_0457300 | BXY_1155500 | BXY_1530000 | BXY_1544500
GO:0015108	chloride transmembrane transporter activity	27	1	1.88	329	0.85827	0.85827	BXY_1299300
GO:0016667	oxidoreductase activity. acting on a sulfur group of donors	27	1	1.88	330	0.85827	0.85827	BXY_0607500
GO:0042623	ATPase activity. coupled	106	13	7.39	32	0.8644	0.03202	BXY_0079400 | BXY_0203900 | BXY_0204100 | BXY_0204300 | BXY_0206800 | BXY_0207200 | BXY_0959800 | BXY_1044200 | BXY_1114500 | BXY_1532800 | BXY_1579100 | BXY_1731400 | BXY_1755300
GO:0032553	ribonucleotide binding	1001	62	69.75	331	0.86625	0.86625	BXY_0015100 | BXY_0079400 | BXY_0087500 | BXY_0096200 | BXY_0100800 | BXY_0110300 | BXY_0143300 | BXY_0173100 | BXY_0188100 | BXY_0203900 | BXY_0204100 | BXY_0204300 | BXY_0206800 | BXY_0207200 | BXY_0231200 | BXY_0233100 | BXY_0234900 | BXY_0243500 | BXY_0273700 | BXY_0300300 | BXY_0303500 | BXY_0335500 | BXY_0384900 | BXY_0409500 | BXY_0414600 | BXY_0424800 | BXY_0437300 | BXY_0513800 | BXY_052…
GO:0030594	neurotransmitter receptor activity	28	1	1.95	332	0.86818	0.86818	BXY_0143800
GO:0016209	antioxidant activity	28	1	1.95	333	0.86818	0.86818	BXY_0590100
GO:0015294	solute:cation symporter activity	28	1	1.95	334	0.86818	0.86818	BXY_0854900
GO:0005198	structural molecule activity	274	15	19.09	335	0.86896	0.86896	BXY_0085900 | BXY_0094200 | BXY_0097100 | BXY_0099100 | BXY_0221400 | BXY_0501100 | BXY_0675700 | BXY_0776400 | BXY_0832300 | BXY_0890400 | BXY_0948800 | BXY_0975900 | BXY_1229200 | BXY_1690900 | BXY_1703000
GO:0003712	transcription cofactor activity	29	1	2.02	336	0.8774	0.8774	BXY_1412700
GO:0003924	GTPase activity	126	6	8.78	337	0.88144	0.88144	BXY_0303500 | BXY_0569100 | BXY_0832800 | BXY_0857400 | BXY_0984100 | BXY_1550700
GO:0004888	transmembrane signaling receptor activity	328	18	22.85	338	0.88572	0.88572	BXY_0143800 | BXY_0172700 | BXY_0242400 | BXY_0258900 | BXY_0273700 | BXY_0347100 | BXY_0386600 | BXY_0389400 | BXY_0451300 | BXY_0465100 | BXY_0502000 | BXY_0569400 | BXY_0592100 | BXY_1019800 | BXY_1070000 | BXY_1213400 | BXY_1336400 | BXY_1700500
GO:0000989	transcription factor activity. transcription factor binding	30	1	2.09	339	0.88598	0.88598	BXY_1412700
GO:0004872	receptor activity	362	20	25.22	340	0.89042	0.89042	BXY_0143800 | BXY_0172700 | BXY_0242400 | BXY_0258900 | BXY_0273700 | BXY_0347100 | BXY_0386600 | BXY_0389400 | BXY_0391400 | BXY_0451300 | BXY_0465100 | BXY_0502000 | BXY_0569400 | BXY_0592100 | BXY_1019800 | BXY_1070000 | BXY_1213400 | BXY_1336400 | BXY_1372000 | BXY_1700500
GO:0016301	kinase activity	442	25	30.8	341	0.89047	0.89047	BXY_0015100 | BXY_0087500 | BXY_0095200 | BXY_0100800 | BXY_0233100 | BXY_0234900 | BXY_0273700 | BXY_0335500 | BXY_0372100 | BXY_0384900 | BXY_0437300 | BXY_0513800 | BXY_0615800 | BXY_0661800 | BXY_0757700 | BXY_0954700 | BXY_0976200 | BXY_0996100 | BXY_1180300 | BXY_1237900 | BXY_1393800 | BXY_1401200 | BXY_1562500 | BXY_1695000 | BXY_1716700
GO:0008289	lipid binding	73	3	5.09	342	0.89241	0.89241	BXY_0563000 | BXY_0914400 | BXY_1732400
GO:0060089	molecular transducer activity	364	20	25.36	343	0.89563	0.89563	BXY_0143800 | BXY_0172700 | BXY_0242400 | BXY_0258900 | BXY_0273700 | BXY_0347100 | BXY_0386600 | BXY_0389400 | BXY_0391400 | BXY_0451300 | BXY_0465100 | BXY_0502000 | BXY_0569400 | BXY_0592100 | BXY_1019800 | BXY_1070000 | BXY_1213400 | BXY_1336400 | BXY_1372000 | BXY_1700500
GO:0004871	signal transducer activity	364	20	25.36	344	0.89563	0.89563	BXY_0143800 | BXY_0172700 | BXY_0242400 | BXY_0258900 | BXY_0273700 | BXY_0301100 | BXY_0347100 | BXY_0386600 | BXY_0389400 | BXY_0451300 | BXY_0465100 | BXY_0502000 | BXY_0569400 | BXY_0592100 | BXY_1019800 | BXY_1070000 | BXY_1213400 | BXY_1336400 | BXY_1372000 | BXY_1700500
GO:0000988	transcription factor activity. protein binding	32	1	2.23	345	0.90138	0.90138	BXY_1412700
GO:0051540	metal cluster binding	33	1	2.3	346	0.90828	0.90828	BXY_0873400
GO:0051536	iron-sulfur cluster binding	33	1	2.3	347	0.90828	0.90828	BXY_0873400
GO:0016887	ATPase activity	135	14	9.41	52	0.911	0.08643	BXY_0079400 | BXY_0203900 | BXY_0204100 | BXY_0204300 | BXY_0206800 | BXY_0207200 | BXY_0959800 | BXY_1044200 | BXY_1114500 | BXY_1332200 | BXY_1532800 | BXY_1579100 | BXY_1731400 | BXY_1755300
GO:0016740	transferase activity	1089	66	75.88	348	0.91225	0.91225	BXY_0008200 | BXY_0015100 | BXY_0034200 | BXY_0076100 | BXY_0087500 | BXY_0094400 | BXY_0095200 | BXY_0096200 | BXY_0100800 | BXY_0183400 | BXY_0189200 | BXY_0233100 | BXY_0234900 | BXY_0273700 | BXY_0289400 | BXY_0289800 | BXY_0290700 | BXY_0292900 | BXY_0300300 | BXY_0320700 | BXY_0335500 | BXY_0372100 | BXY_0384900 | BXY_0437300 | BXY_0491700 | BXY_0513800 | BXY_0555400 | BXY_0559800 | BXY_056…
GO:0038023	signaling receptor activity	355	19	24.74	349	0.91305	0.91305	BXY_0143800 | BXY_0172700 | BXY_0242400 | BXY_0258900 | BXY_0273700 | BXY_0347100 | BXY_0386600 | BXY_0389400 | BXY_0451300 | BXY_0465100 | BXY_0502000 | BXY_0569400 | BXY_0592100 | BXY_1019800 | BXY_1070000 | BXY_1213400 | BXY_1336400 | BXY_1372000 | BXY_1700500
GO:0031267	small GTPase binding	34	1	2.37	350	0.9147	0.9147	BXY_1155500
GO:0016810	hydrolase activity. acting on carbon-nitrogen (but not peptide) bonds	34	1	2.37	351	0.9147	0.9147	BXY_1690600
GO:0017016	Ras GTPase binding	34	1	2.37	352	0.9147	0.9147	BXY_1155500
GO:0015293	symporter activity	34	1	2.37	353	0.9147	0.9147	BXY_0854900
GO:0051020	GTPase binding	57	2	3.97	354	0.91499	0.91499	BXY_0385300 | BXY_1155500
GO:0005267	potassium channel activity	57	2	3.97	355	0.91499	0.91499	BXY_1159500 | BXY_1701500
GO:0046983	protein dimerization activity	99	4	6.9	356	0.92179	0.92179	BXY_0603300 | BXY_0632600 | BXY_1061700 | BXY_1328000
GO:0022892	substrate-specific transporter activity	491	39	34.21	98	0.92472	0.21281	BXY_0002500 | BXY_0049400 | BXY_0058500 | BXY_0078700 | BXY_0087800 | BXY_0143800 | BXY_0242400 | BXY_0252000 | BXY_0269800 | BXY_0347100 | BXY_0389400 | BXY_0391400 | BXY_0425500 | BXY_0425600 | BXY_0425700 | BXY_0592100 | BXY_0854900 | BXY_0880500 | BXY_0936000 | BXY_0936100 | BXY_0959800 | BXY_0964300 | BXY_0973300 | BXY_0973400 | BXY_1019800 | BXY_1159500 | BXY_1227000 | BXY_1255400 | BXY_129…
GO:0008378	galactosyltransferase activity	36	1	2.51	357	0.92623	0.92623	BXY_0189200
GO:0003735	structural constituent of ribosome	121	5	8.43	358	0.93133	0.93133	BXY_0221400 | BXY_0501100 | BXY_0890400 | BXY_0948800 | BXY_0975900
GO:0046872	metal ion binding	997	59	69.47	359	0.93192	0.93192	BXY_0004600 | BXY_0034000 | BXY_0037800 | BXY_0049900 | BXY_0082100 | BXY_0110900 | BXY_0114700 | BXY_0119000 | BXY_0153500 | BXY_0172700 | BXY_0231200 | BXY_0269800 | BXY_0301100 | BXY_0301700 | BXY_0321500 | BXY_0364800 | BXY_0385300 | BXY_0403500 | BXY_0409500 | BXY_0457300 | BXY_0477800 | BXY_0478000 | BXY_0603300 | BXY_0616900 | BXY_0624100 | BXY_0631700 | BXY_0690900 | BXY_0691200 | BXY_069…
GO:0015075	ion transmembrane transporter activity	445	36	31.01	73	0.93283	0.19194	BXY_0002500 | BXY_0049400 | BXY_0058500 | BXY_0078700 | BXY_0087800 | BXY_0143800 | BXY_0242400 | BXY_0252000 | BXY_0269800 | BXY_0347100 | BXY_0389400 | BXY_0391400 | BXY_0425500 | BXY_0425600 | BXY_0425700 | BXY_0592100 | BXY_0854900 | BXY_0880500 | BXY_0936000 | BXY_0936100 | BXY_0964300 | BXY_0973300 | BXY_0973400 | BXY_1019800 | BXY_1159500 | BXY_1227000 | BXY_1255400 | BXY_1299300 | BXY_133…
GO:0043167	ion binding	2055	129	143.19	360	0.93575	0.93575	BXY_0004600 | BXY_0015100 | BXY_0034000 | BXY_0037800 | BXY_0049900 | BXY_0079400 | BXY_0082100 | BXY_0087500 | BXY_0094800 | BXY_0096200 | BXY_0100800 | BXY_0110300 | BXY_0110900 | BXY_0114700 | BXY_0119000 | BXY_0143300 | BXY_0153500 | BXY_0172700 | BXY_0173100 | BXY_0188100 | BXY_0203900 | BXY_0204100 | BXY_0204300 | BXY_0206800 | BXY_0207200 | BXY_0231200 | BXY_0233100 | BXY_0234900 | BXY_024…
GO:0043169	cation binding	1002	59	69.82	361	0.9377	0.9377	BXY_0004600 | BXY_0034000 | BXY_0037800 | BXY_0049900 | BXY_0082100 | BXY_0110900 | BXY_0114700 | BXY_0119000 | BXY_0153500 | BXY_0172700 | BXY_0231200 | BXY_0269800 | BXY_0301100 | BXY_0301700 | BXY_0321500 | BXY_0364800 | BXY_0385300 | BXY_0403500 | BXY_0409500 | BXY_0457300 | BXY_0477800 | BXY_0478000 | BXY_0603300 | BXY_0616900 | BXY_0624100 | BXY_0631700 | BXY_0690900 | BXY_0691200 | BXY_069…
GO:0046873	metal ion transmembrane transporter activity	199	18	13.87	64	0.93888	0.15229	BXY_0049400 | BXY_0058500 | BXY_0078700 | BXY_0252000 | BXY_0269800 | BXY_0425500 | BXY_0425600 | BXY_0425700 | BXY_0854900 | BXY_0973300 | BXY_0973400 | BXY_1159500 | BXY_1255400 | BXY_1350100 | BXY_1541500 | BXY_1541600 | BXY_1548100 | BXY_1701500
GO:0015103	inorganic anion transmembrane transporter activity	56	6	3.9	74	0.93931	0.19282	BXY_0087800 | BXY_0936000 | BXY_0936100 | BXY_1227000 | BXY_1299300 | BXY_1510600
GO:0015079	potassium ion transmembrane transporter activity	63	2	4.39	362	0.94036	0.94036	BXY_1159500 | BXY_1701500
GO:0000287	magnesium ion binding	39	1	2.72	363	0.94067	0.94067	BXY_0959800
GO:0022891	substrate-specific transmembrane transporter activity	469	37	32.68	105	0.94421	0.23312	BXY_0002500 | BXY_0049400 | BXY_0058500 | BXY_0078700 | BXY_0087800 | BXY_0143800 | BXY_0242400 | BXY_0252000 | BXY_0269800 | BXY_0347100 | BXY_0389400 | BXY_0391400 | BXY_0425500 | BXY_0425600 | BXY_0425700 | BXY_0592100 | BXY_0854900 | BXY_0880500 | BXY_0936000 | BXY_0936100 | BXY_0964300 | BXY_0973300 | BXY_0973400 | BXY_1019800 | BXY_1159500 | BXY_1227000 | BXY_1255400 | BXY_1299300 | BXY_133…
GO:0008509	anion transmembrane transporter activity	58	6	4.04	100	0.94745	0.21505	BXY_0087800 | BXY_0936000 | BXY_0936100 | BXY_1227000 | BXY_1299300 | BXY_1510600
GO:0015081	sodium ion transmembrane transporter activity	96	13	6.69	25	0.94969	0.01524	BXY_0049400 | BXY_0058500 | BXY_0252000 | BXY_0269800 | BXY_0425500 | BXY_0425600 | BXY_0425700 | BXY_0854900 | BXY_0973300 | BXY_0973400 | BXY_1350100 | BXY_1541500 | BXY_1541600
GO:0098772	molecular function regulator	186	8	12.96	364	0.95291	0.95291	BXY_0376700 | BXY_0385000 | BXY_0385300 | BXY_0457300 | BXY_1155500 | BXY_1358000 | BXY_1530000 | BXY_1544500
GO:0043565	sequence-specific DNA binding	205	9	14.28	365	0.95428	0.95428	BXY_0034000 | BXY_0153500 | BXY_0301100 | BXY_0473000 | BXY_0906300 | BXY_1124000 | BXY_1372000 | BXY_1650800 | BXY_1736100
GO:0004930	G-protein coupled receptor activity	188	8	13.1	366	0.95646	0.95646	BXY_0172700 | BXY_0258900 | BXY_0386600 | BXY_0451300 | BXY_0465100 | BXY_0569400 | BXY_1070000 | BXY_1700500
GO:0005506	iron ion binding	80	2	5.57	367	0.97886	0.97886	BXY_0110900 | BXY_0119000
GO:0004725	protein tyrosine phosphatase activity	80	2	5.57	368	0.97886	0.97886	BXY_0114700 | BXY_0242400
GO:0008324	cation transmembrane transporter activity	285	21	19.86	172	0.98076	0.42741	BXY_0049400 | BXY_0058500 | BXY_0078700 | BXY_0143800 | BXY_0252000 | BXY_0269800 | BXY_0425500 | BXY_0425600 | BXY_0425700 | BXY_0854900 | BXY_0964300 | BXY_0973300 | BXY_0973400 | BXY_1159500 | BXY_1255400 | BXY_1350100 | BXY_1519200 | BXY_1541500 | BXY_1541600 | BXY_1548100 | BXY_1701500
GO:0016788	hydrolase activity. acting on ester bonds	308	18	21.46	308	0.98685	0.81642	BXY_0110600 | BXY_0114700 | BXY_0188100 | BXY_0242400 | BXY_0403500 | BXY_0413300 | BXY_0512100 | BXY_0642200 | BXY_0791400 | BXY_1141100 | BXY_1178600 | BXY_1217700 | BXY_1265800 | BXY_1291100 | BXY_1339000 | BXY_1376100 | BXY_1693000 | BXY_1693200
GO:0016772	transferase activity. transferring phosphorus-containing groups	543	26	37.84	369	0.98803	0.98803	BXY_0015100 | BXY_0087500 | BXY_0095200 | BXY_0100800 | BXY_0233100 | BXY_0234900 | BXY_0273700 | BXY_0335500 | BXY_0372100 | BXY_0384900 | BXY_0437300 | BXY_0513800 | BXY_0615800 | BXY_0661800 | BXY_0757700 | BXY_0954700 | BXY_0976200 | BXY_0996100 | BXY_1180300 | BXY_1237900 | BXY_1393800 | BXY_1401200 | BXY_1562500 | BXY_1669400 | BXY_1695000 | BXY_1716700
GO:0022890	inorganic cation transmembrane transporter activity	260	19	18.12	189	0.98975	0.44909	BXY_0049400 | BXY_0058500 | BXY_0078700 | BXY_0143800 | BXY_0252000 | BXY_0269800 | BXY_0425500 | BXY_0425600 | BXY_0425700 | BXY_0854900 | BXY_0973300 | BXY_0973400 | BXY_1159500 | BXY_1255400 | BXY_1350100 | BXY_1541500 | BXY_1541600 | BXY_1548100 | BXY_1701500
GO:0015291	secondary active transmembrane transporter activity	83	6	5.78	218	0.99136	0.52435	BXY_0087800 | BXY_0854900 | BXY_0936000 | BXY_0936100 | BXY_1227000 | BXY_1510600
GO:0004674	protein serine/threonine kinase activity	121	3	8.43	370	0.99224	0.99224	BXY_0513800 | BXY_0757700 | BXY_1695000
GO:0005488	binding	4112	261	286.52	371	0.99496	0.99299	BXY_0000100 | BXY_0004600 | BXY_0012500 | BXY_0015100 | BXY_0017100 | BXY_0034000 | BXY_0037800 | BXY_0049300 | BXY_0049900 | BXY_0079400 | BXY_0082100 | BXY_0087500 | BXY_0088100 | BXY_0091700 | BXY_0094800 | BXY_0096200 | BXY_0100800 | BXY_0101100 | BXY_0110300 | BXY_0110900 | BXY_0114700 | BXY_0116400 | BXY_0118700 | BXY_0119000 | BXY_0129700 | BXY_0143300 | BXY_0153500 | BXY_0172700 | BXY_017…
GO:0042578	phosphoric ester hydrolase activity	182	5	12.68	372	0.99657	0.99657	BXY_0114700 | BXY_0242400 | BXY_0403500 | BXY_0512100 | BXY_1141100
GO:0015077	monovalent inorganic cation transmembrane transporter activity	194	15	13.52	153	0.9971	0.37582	BXY_0049400 | BXY_0058500 | BXY_0252000 | BXY_0269800 | BXY_0425500 | BXY_0425600 | BXY_0425700 | BXY_0854900 | BXY_0973300 | BXY_0973400 | BXY_1159500 | BXY_1350100 | BXY_1541500 | BXY_1541600 | BXY_1701500
GO:0003723	RNA binding	292	10	20.35	373	0.99726	0.99726	BXY_0306700 | BXY_0424800 | BXY_0569100 | BXY_0830800 | BXY_0952700 | BXY_0975900 | BXY_0978900 | BXY_1054600 | BXY_1166800 | BXY_1560700
GO:0003677	DNA binding	495	20	34.49	374	0.99832	0.99832	BXY_0017100 | BXY_0034000 | BXY_0116400 | BXY_0153500 | BXY_0253100 | BXY_0301100 | BXY_0473000 | BXY_0552300 | BXY_0558000 | BXY_0701800 | BXY_0906300 | BXY_0921800 | BXY_1124000 | BXY_1328400 | BXY_1372000 | BXY_1412700 | BXY_1567400 | BXY_1579100 | BXY_1650800 | BXY_1736100
GO:0004721	phosphoprotein phosphatase activity	125	2	8.71	375	0.99884	0.99884	BXY_0114700 | BXY_0242400
GO:1901363	heterocyclic compound binding	2234	124	155.66	376	0.9995	0.9995	BXY_0015100 | BXY_0017100 | BXY_0034000 | BXY_0079400 | BXY_0087500 | BXY_0094800 | BXY_0096200 | BXY_0100800 | BXY_0110300 | BXY_0110900 | BXY_0116400 | BXY_0119000 | BXY_0143300 | BXY_0153500 | BXY_0173100 | BXY_0188100 | BXY_0203900 | BXY_0204100 | BXY_0204300 | BXY_0206800 | BXY_0207200 | BXY_0231200 | BXY_0233100 | BXY_0234900 | BXY_0243500 | BXY_0253100 | BXY_0273700 | BXY_0300300 | BXY_030…
GO:0097159	organic cyclic compound binding	2237	124	155.87	377	0.99953	0.99953	BXY_0015100 | BXY_0017100 | BXY_0034000 | BXY_0079400 | BXY_0087500 | BXY_0094800 | BXY_0096200 | BXY_0100800 | BXY_0110300 | BXY_0110900 | BXY_0116400 | BXY_0119000 | BXY_0143300 | BXY_0153500 | BXY_0173100 | BXY_0188100 | BXY_0203900 | BXY_0204100 | BXY_0204300 | BXY_0206800 | BXY_0207200 | BXY_0231200 | BXY_0233100 | BXY_0234900 | BXY_0243500 | BXY_0253100 | BXY_0273700 | BXY_0300300 | BXY_030…
GO:0016791	phosphatase activity	153	2	10.66	378	0.99982	0.99982	BXY_0114700 | BXY_0242400
GO:0003676	nucleic acid binding	1081	48	75.32	379	0.99993	0.99993	BXY_0017100 | BXY_0034000 | BXY_0116400 | BXY_0153500 | BXY_0231200 | BXY_0253100 | BXY_0301100 | BXY_0306700 | BXY_0328600 | BXY_0424800 | BXY_0473000 | BXY_0512500 | BXY_0524000 | BXY_0552300 | BXY_0558000 | BXY_0569100 | BXY_0701800 | BXY_0830800 | BXY_0832300 | BXY_0902500 | BXY_0906300 | BXY_0912800 | BXY_0921800 | BXY_0952700 | BXY_0975900 | BXY_0978900 | BXY_0990600 | BXY_0990700 | BXY_099…
GO:0005048	signal sequence binding	5	3	0.35	12	1	0.00302	BXY_0506600 | BXY_1554400 | BXY_1635600
GO:0004197	cysteine-type endopeptidase activity	9	3	0.63	28	1	0.02058	BXY_0788200 | BXY_1408200 | BXY_1433200
GO:0033218	amide binding	12	3	0.84	39	1	0.04611	BXY_0506600 | BXY_1554400 | BXY_1635600
GO:0003674	molecular_function	7061	492	492	380	1	1	BXY_0000100 | BXY_0002500 | BXY_0004600 | BXY_0008200 | BXY_0012500 | BXY_0015100 | BXY_0017100 | BXY_0034000 | BXY_0034200 | BXY_0037800 | BXY_0049300 | BXY_0049400 | BXY_0049900 | BXY_0058500 | BXY_0076100 | BXY_0078700 | BXY_0079400 | BXY_0080200 | BXY_0082100 | BXY_0085900 | BXY_0087200 | BXY_0087500 | BXY_0087800 | BXY_0088100 | BXY_0090400 | BXY_0091700 | BXY_0092800 | BXY_0094200 | BXY_009…
GO:0070001	aspartic-type peptidase activity	113	21	7.87	6	1	0.000028	BXY_0090400 | BXY_0092800 | BXY_0107500 | BXY_0117700 | BXY_0118300 | BXY_0118400 | BXY_0170200 | BXY_0206000 | BXY_0206100 | BXY_0306500 | BXY_0307300 | BXY_0403200 | BXY_0409900 | BXY_0667900 | BXY_1158800 | BXY_1301400 | BXY_1325300 | BXY_1460900 | BXY_1524400 | BXY_1557800 | BXY_1580100
GO:0015116	sulfate transmembrane transporter activity	17	5	1.18	15	1	0.00493	BXY_0087800 | BXY_0936000 | BXY_0936100 | BXY_1227000 | BXY_1510600
GO:1901682	sulfur compound transmembrane transporter activity	17	5	1.18	16	1	0.00493	BXY_0087800 | BXY_0936000 | BXY_0936100 | BXY_1227000 | BXY_1510600
GO:0042277	peptide binding	7	3	0.49	19	1	0.00952	BXY_0506600 | BXY_1554400 | BXY_1635600
