# Supplementary material for: Molecular variation among virulent and avirulent strains of the quarantine nematode Bursaphelenchus xylophilus
Source: Mol Genet Genomics. 2020 Nov 10;296(2):259–69. doi: 10.1007/s00438-020-01739-w (PMC7895788; doi:10.1007/s00438-020-01739-w)
Supplement: Supplementary file 4 — Enriched GO terms for both avirulent populations—Biological process (XLSX 1524 kb) [file 438_2020_1739_MOESM4_ESM.xlsx]

## Sheet: Arkusz1
GO.ID	Term	Annotated	Significant	Expected	Rank in classic Fisher	elim Fisher	classic Fisher	GO significant genes
GO:0006508	proteolysis	648	86	45.74	1	0.0000000013	0.0000000013	BXY_0049900 | BXY_0090400 | BXY_0092800 | BXY_0100800 | BXY_0101000 | BXY_0103000 | BXY_0103100 | BXY_0107500 | BXY_0110600 | BXY_0117700 | BXY_0118300 | BXY_0118400 | BXY_0170200 | BXY_0206000 | BXY_0206100 | BXY_0207000 | BXY_0208500 | BXY_0293300 | BXY_0293600 | BXY_0306500 | BXY_0307300 | BXY_0376700 | BXY_0382000 | BXY_0385000 | BXY_0392000 | BXY_0396400 | BXY_0403200 | BXY_0405900 | BXY_040…
GO:0006621	protein retention in ER lumen	3	3	0.21	2	0.00035	0.00035	BXY_0506600 | BXY_1554400 | BXY_1635600
GO:0035725	sodium ion transmembrane transport	67	12	4.73	5	0.00221	0.00221	BXY_0049400 | BXY_0058500 | BXY_0252000 | BXY_0269800 | BXY_0425500 | BXY_0425600 | BXY_0425700 | BXY_0973300 | BXY_0973400 | BXY_1350100 | BXY_1541500 | BXY_1541600
GO:1902358	sulfate transmembrane transport	16	5	1.13	7	0.00389	0.00389	BXY_0087800 | BXY_0936000 | BXY_0936100 | BXY_1227000 | BXY_1510600
GO:0009435	NAD biosynthetic process	6	3	0.42	10	0.00594	0.00594	BXY_0034200 | BXY_0341900 | BXY_0971300
GO:0071103	DNA conformation change	44	8	3.11	18	0.0107	0.0107	BXY_0558000 | BXY_0849300 | BXY_0921800 | BXY_0984200 | BXY_1124700 | BXY_1193400 | BXY_1579100 | BXY_1694300
GO:0046218	indolalkylamine catabolic process	3	2	0.21	20	0.01421	0.01421	BXY_0341900 | BXY_0971300
GO:0006568	tryptophan metabolic process	3	2	0.21	21	0.01421	0.01421	BXY_0341900 | BXY_0971300
GO:0006569	tryptophan catabolic process	3	2	0.21	22	0.01421	0.01421	BXY_0341900 | BXY_0971300
GO:0009310	amine catabolic process	3	2	0.21	23	0.01421	0.01421	BXY_0341900 | BXY_0971300
GO:0042537	benzene-containing compound metabolic process	3	2	0.21	24	0.01421	0.01421	BXY_0341900 | BXY_0971300
GO:0043650	dicarboxylic acid biosynthetic process	3	2	0.21	25	0.01421	0.01421	BXY_0341900 | BXY_0971300
GO:0006586	indolalkylamine metabolic process	3	2	0.21	26	0.01421	0.01421	BXY_0341900 | BXY_0971300
GO:0042430	indole-containing compound metabolic process	3	2	0.21	27	0.01421	0.01421	BXY_0341900 | BXY_0971300
GO:0042436	indole-containing compound catabolic process	3	2	0.21	28	0.01421	0.01421	BXY_0341900 | BXY_0971300
GO:0042402	cellular biogenic amine catabolic process	3	2	0.21	29	0.01421	0.01421	BXY_0341900 | BXY_0971300
GO:0006013	mannose metabolic process	8	3	0.56	30	0.01495	0.01495	BXY_0082100 | BXY_0838200 | BXY_1130500
GO:0032200	telomere organization	15	4	1.06	32	0.01787	0.01787	BXY_0720600 | BXY_0849300 | BXY_0984200 | BXY_1193400
GO:0006323	DNA packaging	15	4	1.06	33	0.01787	0.01787	BXY_0558000 | BXY_0921800 | BXY_1124700 | BXY_1694300
GO:0000723	telomere maintenance	15	4	1.06	34	0.01787	0.01787	BXY_0720600 | BXY_0849300 | BXY_0984200 | BXY_1193400
GO:0060249	anatomical structure homeostasis	15	4	1.06	35	0.01787	0.01787	BXY_0720600 | BXY_0849300 | BXY_0984200 | BXY_1193400
GO:0043648	dicarboxylic acid metabolic process	10	3	0.71	36	0.02883	0.02883	BXY_0341900 | BXY_0525200 | BXY_0971300
GO:0006022	aminoglycan metabolic process	26	5	1.84	37	0.03273	0.03273	BXY_0076100 | BXY_0088100 | BXY_0797100 | BXY_1524200 | BXY_1758200
GO:0000226	microtubule cytoskeleton organization	11	3	0.78	38	0.03761	0.03761	BXY_0147500 | BXY_0312000 | BXY_0857400
GO:0009074	aromatic amino acid family catabolic process	5	2	0.35	39	0.04307	0.04307	BXY_0341900 | BXY_0971300
GO:0031497	chromatin assembly	12	3	0.85	40	0.04759	0.04759	BXY_0558000 | BXY_0921800 | BXY_1694300
GO:0006030	chitin metabolic process	12	3	0.85	41	0.04759	0.04759	BXY_0088100 | BXY_1524200 | BXY_1758200
GO:0006334	nucleosome assembly	12	3	0.85	42	0.04759	0.04759	BXY_0558000 | BXY_0921800 | BXY_1694300
GO:1901071	glucosamine-containing compound metabolic process	12	3	0.85	43	0.04759	0.04759	BXY_0088100 | BXY_1524200 | BXY_1758200
GO:0043094	cellular metabolic compound salvage	12	3	0.85	44	0.04759	0.04759	BXY_0034200 | BXY_0100800 | BXY_0372100
GO:0006040	amino sugar metabolic process	13	3	0.92	46	0.05872	0.05872	BXY_0088100 | BXY_1524200 | BXY_1758200
GO:0006333	chromatin assembly or disassembly	13	3	0.92	47	0.05872	0.05872	BXY_0558000 | BXY_0921800 | BXY_1694300
GO:0034728	nucleosome organization	13	3	0.92	48	0.05872	0.05872	BXY_0558000 | BXY_0921800 | BXY_1694300
GO:0016042	lipid catabolic process	41	6	2.89	52	0.06562	0.06562	BXY_0094800 | BXY_0642200 | BXY_0791400 | BXY_1141100 | BXY_1376100 | BXY_1693200
GO:0046395	carboxylic acid catabolic process	24	4	1.69	55	0.08458	0.08458	BXY_0094800 | BXY_0341900 | BXY_0971300 | BXY_1219800
GO:0016054	organic acid catabolic process	24	4	1.69	56	0.08458	0.08458	BXY_0094800 | BXY_0341900 | BXY_0971300 | BXY_1219800
GO:0018108	peptidyl-tyrosine phosphorylation	65	8	4.59	57	0.08508	0.08508	BXY_0087500 | BXY_0233100 | BXY_0273700 | BXY_0335500 | BXY_0615800 | BXY_0661800 | BXY_0996100 | BXY_1401200
GO:0018212	peptidyl-tyrosine modification	66	8	4.66	58	0.09119	0.09119	BXY_0087500 | BXY_0233100 | BXY_0273700 | BXY_0335500 | BXY_0615800 | BXY_0661800 | BXY_0996100 | BXY_1401200
GO:0065004	protein-DNA complex assembly	16	3	1.13	60	0.09847	0.09847	BXY_0558000 | BXY_0921800 | BXY_1694300
GO:1901606	alpha-amino acid catabolic process	16	3	1.13	61	0.09847	0.09847	BXY_0341900 | BXY_0971300 | BXY_1219800
GO:0007017	microtubule-based process	68	8	4.8	62	0.10415	0.10415	BXY_0012500 | BXY_0147500 | BXY_0173100 | BXY_0312000 | BXY_0857400 | BXY_1332600 | BXY_1503500 | BXY_1537200
GO:0046128	purine ribonucleoside metabolic process	8	2	0.56	63	0.10482	0.10482	BXY_0372100 | BXY_0401000
GO:0005991	trehalose metabolic process	8	2	0.56	64	0.10482	0.10482	BXY_0499300 | BXY_0921500
GO:0005984	disaccharide metabolic process	8	2	0.56	65	0.10482	0.10482	BXY_0499300 | BXY_0921500
GO:0042278	purine nucleoside metabolic process	8	2	0.56	66	0.10482	0.10482	BXY_0372100 | BXY_0401000
GO:0006576	cellular biogenic amine metabolic process	8	2	0.56	67	0.10482	0.10482	BXY_0341900 | BXY_0971300
GO:0009308	amine metabolic process	8	2	0.56	68	0.10482	0.10482	BXY_0341900 | BXY_0971300
GO:0044106	cellular amine metabolic process	8	2	0.56	69	0.10482	0.10482	BXY_0341900 | BXY_0971300
GO:0007018	microtubule-based movement	36	5	2.54	70	0.10622	0.10622	BXY_0012500 | BXY_0173100 | BXY_1332600 | BXY_1503500 | BXY_1537200
GO:0009063	cellular amino acid catabolic process	17	3	1.2	71	0.1136	0.1136	BXY_0341900 | BXY_0971300 | BXY_1219800
GO:0006310	DNA recombination	17	3	1.2	72	0.1136	0.1136	BXY_0849300 | BXY_0984200 | BXY_1193400
GO:0071824	protein-DNA complex subunit organization	17	3	1.2	73	0.1136	0.1136	BXY_0558000 | BXY_0921800 | BXY_1694300
GO:0006928	movement of cell or subcellular component	37	5	2.61	74	0.11612	0.11612	BXY_0012500 | BXY_0173100 | BXY_1332600 | BXY_1503500 | BXY_1537200
GO:0098742	cell-cell adhesion via plasma-membrane adhesion molecules	9	2	0.64	80	0.12869	0.12869	BXY_0172700 | BXY_0754800
GO:0007156	homophilic cell adhesion via plasma membrane adhesion molecules	9	2	0.64	81	0.12869	0.12869	BXY_0172700 | BXY_0754800
GO:1901575	organic substance catabolic process	194	18	13.69	85	0.13944	0.13944	BXY_0094800 | BXY_0187200 | BXY_0341900 | BXY_0392000 | BXY_0413200 | BXY_0424800 | BXY_0511400 | BXY_0574900 | BXY_0642200 | BXY_0704000 | BXY_0791400 | BXY_0971300 | BXY_1141100 | BXY_1219800 | BXY_1371600 | BXY_1376100 | BXY_1693200 | BXY_1702900
GO:0009072	aromatic amino acid family metabolic process	19	3	1.34	86	0.14622	0.14622	BXY_0341900 | BXY_0971300 | BXY_1179900
GO:0009311	oligosaccharide metabolic process	10	2	0.71	87	0.15366	0.15366	BXY_0499300 | BXY_0921500
GO:0051276	chromosome organization	124	12	8.75	88	0.16351	0.16351	BXY_0049000 | BXY_0558000 | BXY_0701800 | BXY_0720600 | BXY_0849300 | BXY_0921800 | BXY_0984200 | BXY_1124700 | BXY_1193400 | BXY_1458600 | BXY_1579100 | BXY_1694300
GO:0006913	nucleocytoplasmic transport	20	3	1.41	89	0.16354	0.16354	BXY_0776400 | BXY_1412600 | BXY_1703000
GO:0051169	nuclear transport	20	3	1.41	90	0.16354	0.16354	BXY_0776400 | BXY_1412600 | BXY_1703000
GO:0006081	cellular aldehyde metabolic process	20	3	1.41	91	0.16354	0.16354	BXY_0100800 | BXY_0530300 | BXY_1036700
GO:0044282	small molecule catabolic process	31	4	2.19	92	0.17176	0.17176	BXY_0094800 | BXY_0341900 | BXY_0971300 | BXY_1219800
GO:0022610	biological adhesion	31	4	2.19	93	0.17176	0.17176	BXY_0172700 | BXY_0301600 | BXY_0754800 | BXY_1141200
GO:0007155	cell adhesion	31	4	2.19	94	0.17176	0.17176	BXY_0172700 | BXY_0301600 | BXY_0754800 | BXY_1141200
GO:0098609	cell-cell adhesion	11	2	0.78	95	0.17945	0.17945	BXY_0172700 | BXY_0754800
GO:0032508	DNA duplex unwinding	21	3	1.48	96	0.18144	0.18144	BXY_0849300 | BXY_0984200 | BXY_1193400
GO:0006166	purine ribonucleoside salvage	3	1	0.21	97	0.19718	0.19718	BXY_0372100
GO:0006167	AMP biosynthetic process	3	1	0.21	98	0.19718	0.19718	BXY_0372100
GO:0016925	protein sumoylation	3	1	0.21	99	0.19718	0.19718	BXY_0096200
GO:0006606	protein import into nucleus	3	1	0.21	100	0.19718	0.19718	BXY_1412600
GO:0000086	G2/M transition of mitotic cell cycle	3	1	0.21	101	0.19718	0.19718	BXY_0101100
GO:0042364	water-soluble vitamin biosynthetic process	3	1	0.21	102	0.19718	0.19718	BXY_0100800
GO:0009110	vitamin biosynthetic process	3	1	0.21	103	0.19718	0.19718	BXY_0100800
GO:0010389	regulation of G2/M transition of mitotic cell cycle	3	1	0.21	104	0.19718	0.19718	BXY_0101100
GO:0006108	malate metabolic process	3	1	0.21	105	0.19718	0.19718	BXY_0525200
GO:0051170	nuclear import	3	1	0.21	106	0.19718	0.19718	BXY_1412600
GO:0017004	cytochrome complex assembly	3	1	0.21	107	0.19718	0.19718	BXY_1032800
GO:0007219	Notch signaling pathway	3	1	0.21	108	0.19718	0.19718	BXY_0325900
GO:1901642	nucleoside transmembrane transport	3	1	0.21	109	0.19718	0.19718	BXY_1696000
GO:0046490	isopentenyl diphosphate metabolic process	3	1	0.21	110	0.19718	0.19718	BXY_1161100
GO:0009071	serine family amino acid catabolic process	3	1	0.21	111	0.19718	0.19718	BXY_1219800
GO:0015858	nucleoside transport	3	1	0.21	112	0.19718	0.19718	BXY_1696000
GO:0009298	GDP-mannose biosynthetic process	3	1	0.21	113	0.19718	0.19718	BXY_0364800
GO:0030261	chromosome condensation	3	1	0.21	114	0.19718	0.19718	BXY_1124700
GO:0019287	isopentenyl diphosphate biosynthetic process. mevalonate pathway	3	1	0.21	115	0.19718	0.19718	BXY_1161100
GO:0034504	protein localization to nucleus	3	1	0.21	116	0.19718	0.19718	BXY_1412600
GO:0009240	isopentenyl diphosphate biosynthetic process	3	1	0.21	117	0.19718	0.19718	BXY_1161100
GO:0006546	glycine catabolic process	3	1	0.21	118	0.19718	0.19718	BXY_1219800
GO:0001510	RNA methylation	22	3	1.55	119	0.19984	0.19984	BXY_0320700 | BXY_0560700 | BXY_0905400
GO:0032392	DNA geometric change	22	3	1.55	120	0.19984	0.19984	BXY_0849300 | BXY_0984200 | BXY_1193400
GO:1901571	fatty acid derivative transport	12	2	0.85	122	0.20582	0.20582	BXY_1217700 | BXY_1693000
GO:0016197	endosomal transport	12	2	0.85	123	0.20582	0.20582	BXY_0574900 | BXY_0914400
GO:0071715	icosanoid transport	12	2	0.85	124	0.20582	0.20582	BXY_1217700 | BXY_1693000
GO:0010564	regulation of cell cycle process	12	2	0.85	125	0.20582	0.20582	BXY_0101100 | BXY_0147500
GO:0050482	arachidonic acid secretion	12	2	0.85	126	0.20582	0.20582	BXY_1217700 | BXY_1693000
GO:0006338	chromatin remodeling	12	2	0.85	127	0.20582	0.20582	BXY_0701800 | BXY_1458600
GO:0046717	acid secretion	12	2	0.85	128	0.20582	0.20582	BXY_1217700 | BXY_1693000
GO:1903963	arachidonate transport	12	2	0.85	129	0.20582	0.20582	BXY_1217700 | BXY_1693000
GO:0032309	icosanoid secretion	12	2	0.85	130	0.20582	0.20582	BXY_1217700 | BXY_1693000
GO:0044270	cellular nitrogen compound catabolic process	35	4	2.47	132	0.23136	0.23136	BXY_0187200 | BXY_0341900 | BXY_0424800 | BXY_0971300
GO:0015908	fatty acid transport	13	2	0.92	133	0.23256	0.23256	BXY_1217700 | BXY_1693000
GO:0015909	long-chain fatty acid transport	13	2	0.92	134	0.23256	0.23256	BXY_1217700 | BXY_1693000
GO:0031929	TOR signaling	13	2	0.92	135	0.23256	0.23256	BXY_1073000 | BXY_1073200
GO:1901565	organonitrogen compound catabolic process	109	10	7.69	136	0.2386	0.2386	BXY_0341900 | BXY_0392000 | BXY_0413200 | BXY_0511400 | BXY_0574900 | BXY_0704000 | BXY_0971300 | BXY_1219800 | BXY_1371600 | BXY_1702900
GO:0072525	pyridine-containing compound biosynthetic process	10	4	0.71	6	0.25236	0.00364	BXY_0034200 | BXY_0100800 | BXY_0341900 | BXY_0971300
GO:0042168	heme metabolic process	4	1	0.28	138	0.25387	0.25387	BXY_0008200
GO:0019720	Mo-molybdopterin cofactor metabolic process	4	1	0.28	139	0.25387	0.25387	BXY_0401000
GO:0010948	negative regulation of cell cycle process	4	1	0.28	140	0.25387	0.25387	BXY_0147500
GO:1902652	secondary alcohol metabolic process	4	1	0.28	141	0.25387	0.25387	BXY_0642200
GO:0008283	cell proliferation	4	1	0.28	142	0.25387	0.25387	BXY_1155500
GO:0042127	regulation of cell proliferation	4	1	0.28	143	0.25387	0.25387	BXY_1155500
GO:0019673	GDP-mannose metabolic process	4	1	0.28	144	0.25387	0.25387	BXY_0364800
GO:0018342	protein prenylation	4	1	0.28	145	0.25387	0.25387	BXY_0183400
GO:0008203	cholesterol metabolic process	4	1	0.28	146	0.25387	0.25387	BXY_0642200
GO:0051189	prosthetic group metabolic process	4	1	0.28	147	0.25387	0.25387	BXY_0401000
GO:0007229	integrin-mediated signaling pathway	4	1	0.28	148	0.25387	0.25387	BXY_0301600
GO:0043545	molybdopterin cofactor metabolic process	4	1	0.28	149	0.25387	0.25387	BXY_0401000
GO:0045332	phospholipid translocation	4	1	0.28	150	0.25387	0.25387	BXY_0959800
GO:0033014	tetrapyrrole biosynthetic process	4	1	0.28	151	0.25387	0.25387	BXY_0008200
GO:0034204	lipid translocation	4	1	0.28	152	0.25387	0.25387	BXY_0959800
GO:1901068	guanosine-containing compound metabolic process	4	1	0.28	153	0.25387	0.25387	BXY_0401000
GO:0097354	prenylation	4	1	0.28	154	0.25387	0.25387	BXY_0183400
GO:0097035	regulation of membrane lipid distribution	4	1	0.28	155	0.25387	0.25387	BXY_0959800
GO:0006783	heme biosynthetic process	4	1	0.28	156	0.25387	0.25387	BXY_0008200
GO:0006777	Mo-molybdopterin cofactor biosynthetic process	4	1	0.28	157	0.25387	0.25387	BXY_0401000
GO:0006778	porphyrin-containing compound metabolic process	4	1	0.28	158	0.25387	0.25387	BXY_0008200
GO:0006779	porphyrin-containing compound biosynthetic process	4	1	0.28	159	0.25387	0.25387	BXY_0008200
GO:0019318	hexose metabolic process	25	3	1.76	161	0.25722	0.25722	BXY_0082100 | BXY_0838200 | BXY_1130500
GO:0031328	positive regulation of cellular biosynthetic process	14	2	0.99	165	0.2595	0.2595	BXY_0303500 | BXY_1412700
GO:0030166	proteoglycan biosynthetic process	14	2	0.99	166	0.2595	0.2595	BXY_0076100 | BXY_0797100
GO:0009891	positive regulation of biosynthetic process	14	2	0.99	167	0.2595	0.2595	BXY_0303500 | BXY_1412700
GO:0009119	ribonucleoside metabolic process	14	2	0.99	168	0.2595	0.2595	BXY_0372100 | BXY_0401000
GO:1902882	regulation of response to oxidative stress	14	2	0.99	169	0.2595	0.2595	BXY_0076100 | BXY_0797100
GO:1902884	positive regulation of response to oxidative stress	14	2	0.99	170	0.2595	0.2595	BXY_0076100 | BXY_0797100
GO:0006023	aminoglycan biosynthetic process	14	2	0.99	171	0.2595	0.2595	BXY_0076100 | BXY_0797100
GO:0006024	glycosaminoglycan biosynthetic process	14	2	0.99	172	0.2595	0.2595	BXY_0076100 | BXY_0797100
GO:0006029	proteoglycan metabolic process	14	2	0.99	173	0.2595	0.2595	BXY_0076100 | BXY_0797100
GO:0010557	positive regulation of macromolecule biosynthetic process	14	2	0.99	174	0.2595	0.2595	BXY_0303500 | BXY_1412700
GO:1903510	mucopolysaccharide metabolic process	14	2	0.99	175	0.2595	0.2595	BXY_0076100 | BXY_0797100
GO:0050650	chondroitin sulfate proteoglycan biosynthetic process	14	2	0.99	176	0.2595	0.2595	BXY_0076100 | BXY_0797100
GO:0050654	chondroitin sulfate proteoglycan metabolic process	14	2	0.99	177	0.2595	0.2595	BXY_0076100 | BXY_0797100
GO:0030203	glycosaminoglycan metabolic process	14	2	0.99	178	0.2595	0.2595	BXY_0076100 | BXY_0797100
GO:0030204	chondroitin sulfate metabolic process	14	2	0.99	179	0.2595	0.2595	BXY_0076100 | BXY_0797100
GO:0030206	chondroitin sulfate biosynthetic process	14	2	0.99	180	0.2595	0.2595	BXY_0076100 | BXY_0797100
GO:0046700	heterocycle catabolic process	37	4	2.61	181	0.26287	0.26287	BXY_0187200 | BXY_0341900 | BXY_0424800 | BXY_0971300
GO:0005996	monosaccharide metabolic process	26	3	1.84	184	0.27685	0.27685	BXY_0082100 | BXY_0838200 | BXY_1130500
GO:0098916	anterograde trans-synaptic signaling	26	3	1.84	185	0.27685	0.27685	BXY_0143800 | BXY_0262600 | BXY_1141100
GO:0007268	chemical synaptic transmission	26	3	1.84	186	0.27685	0.27685	BXY_0143800 | BXY_0262600 | BXY_1141100
GO:0099536	synaptic signaling	26	3	1.84	187	0.27685	0.27685	BXY_0143800 | BXY_0262600 | BXY_1141100
GO:0099537	trans-synaptic signaling	26	3	1.84	188	0.27685	0.27685	BXY_0143800 | BXY_0262600 | BXY_1141100
GO:0065003	macromolecular complex assembly	102	9	7.2	190	0.29202	0.29202	BXY_0558000 | BXY_0563000 | BXY_0857400 | BXY_0904200 | BXY_0921800 | BXY_1032800 | BXY_1054600 | BXY_1694300 | BXY_1701500
GO:1901361	organic cyclic compound catabolic process	39	4	2.75	191	0.29512	0.29512	BXY_0187200 | BXY_0341900 | BXY_0424800 | BXY_0971300
GO:0009056	catabolic process	221	18	15.6	192	0.29602	0.29602	BXY_0094800 | BXY_0187200 | BXY_0341900 | BXY_0392000 | BXY_0413200 | BXY_0424800 | BXY_0511400 | BXY_0574900 | BXY_0642200 | BXY_0704000 | BXY_0791400 | BXY_0971300 | BXY_1141100 | BXY_1219800 | BXY_1371600 | BXY_1376100 | BXY_1693200 | BXY_1702900
GO:0015074	DNA integration	27	3	1.91	194	0.29661	0.29661	BXY_1213700 | BXY_1271600 | BXY_1471800
GO:0044262	cellular carbohydrate metabolic process	27	3	1.91	195	0.29661	0.29661	BXY_0499300 | BXY_0921500 | BXY_1130700
GO:0033692	cellular polysaccharide biosynthetic process	5	1	0.35	197	0.30657	0.30657	BXY_1130700
GO:0010970	transport along microtubule	5	1	0.35	198	0.30657	0.30657	BXY_0012500
GO:0000154	rRNA modification	5	1	0.35	199	0.30657	0.30657	BXY_0320700
GO:0044273	sulfur compound catabolic process	5	1	0.35	200	0.30657	0.30657	BXY_0413200
GO:0043101	purine-containing compound salvage	5	1	0.35	201	0.30657	0.30657	BXY_0372100
GO:0000184	nuclear-transcribed mRNA catabolic process. nonsense-mediated decay	5	1	0.35	202	0.30657	0.30657	BXY_0187200
GO:0030705	cytoskeleton-dependent intracellular transport	5	1	0.35	203	0.30657	0.30657	BXY_0012500
GO:1902749	regulation of cell cycle G2/M phase transition	5	1	0.35	204	0.30657	0.30657	BXY_0101100
GO:0042147	retrograde transport. endosome to Golgi	5	1	0.35	205	0.30657	0.30657	BXY_0914400
GO:0006120	mitochondrial electron transport. NADH to ubiquinone	5	1	0.35	206	0.30657	0.30657	BXY_0083400
GO:0046033	AMP metabolic process	5	1	0.35	207	0.30657	0.30657	BXY_0372100
GO:0005978	glycogen biosynthetic process	5	1	0.35	208	0.30657	0.30657	BXY_1130700
GO:0000271	polysaccharide biosynthetic process	5	1	0.35	209	0.30657	0.30657	BXY_1130700
GO:0042219	cellular modified amino acid catabolic process	5	1	0.35	210	0.30657	0.30657	BXY_0413200
GO:0033013	tetrapyrrole metabolic process	5	1	0.35	211	0.30657	0.30657	BXY_0008200
GO:0009250	glucan biosynthetic process	5	1	0.35	212	0.30657	0.30657	BXY_1130700
GO:0009226	nucleotide-sugar biosynthetic process	5	1	0.35	213	0.30657	0.30657	BXY_0364800
GO:0036260	RNA capping	5	1	0.35	214	0.30657	0.30657	BXY_0905400
GO:0031167	rRNA methylation	5	1	0.35	215	0.30657	0.30657	BXY_0320700
GO:0006544	glycine metabolic process	5	1	0.35	216	0.30657	0.30657	BXY_1219800
GO:0006487	protein N-linked glycosylation	5	1	0.35	217	0.30657	0.30657	BXY_1101000
GO:0044839	cell cycle G2/M phase transition	5	1	0.35	218	0.30657	0.30657	BXY_0101100
GO:0006766	vitamin metabolic process	5	1	0.35	219	0.30657	0.30657	BXY_0100800
GO:0006767	water-soluble vitamin metabolic process	5	1	0.35	220	0.30657	0.30657	BXY_0100800
GO:0043171	peptide catabolic process	5	1	0.35	221	0.30657	0.30657	BXY_0413200
GO:0009452	7-methylguanosine RNA capping	5	1	0.35	222	0.30657	0.30657	BXY_0905400
GO:0043173	nucleotide salvage	5	1	0.35	223	0.30657	0.30657	BXY_0034200
GO:0043174	nucleoside salvage	5	1	0.35	224	0.30657	0.30657	BXY_0372100
GO:0006751	glutathione catabolic process	5	1	0.35	225	0.30657	0.30657	BXY_0413200
GO:0099111	microtubule-based transport	5	1	0.35	226	0.30657	0.30657	BXY_0012500
GO:0015718	monocarboxylic acid transport	16	2	1.13	228	0.31332	0.31332	BXY_1217700 | BXY_1693000
GO:0015849	organic acid transport	16	2	1.13	229	0.31332	0.31332	BXY_1217700 | BXY_1693000
GO:0051260	protein homooligomerization	16	2	1.13	230	0.31332	0.31332	BXY_0904200 | BXY_1701500
GO:0046942	carboxylic acid transport	16	2	1.13	231	0.31332	0.31332	BXY_1217700 | BXY_1693000
GO:0009190	cyclic nucleotide biosynthetic process	28	3	1.98	232	0.31646	0.31646	BXY_0437300 | BXY_0559300 | BXY_1405800
GO:0009187	cyclic nucleotide metabolic process	28	3	1.98	233	0.31646	0.31646	BXY_0437300 | BXY_0559300 | BXY_1405800
GO:0070647	protein modification by small protein conjugation or removal	67	6	4.73	236	0.33435	0.33435	BXY_0096200 | BXY_0325900 | BXY_0392000 | BXY_0704000 | BXY_0760500 | BXY_0852900
GO:0015711	organic anion transport	29	3	2.05	237	0.33633	0.33633	BXY_0959800 | BXY_1217700 | BXY_1693000
GO:0080134	regulation of response to stress	17	2	1.2	240	0.33995	0.33995	BXY_0076100 | BXY_0797100
GO:0044265	cellular macromolecule catabolic process	95	8	6.71	242	0.35524	0.35524	BXY_0187200 | BXY_0392000 | BXY_0424800 | BXY_0511400 | BXY_0574900 | BXY_0704000 | BXY_1371600 | BXY_1702900
GO:0046856	phosphatidylinositol dephosphorylation	6	1	0.42	243	0.35556	0.35556	BXY_0276200
GO:0006635	fatty acid beta-oxidation	6	1	0.42	244	0.35556	0.35556	BXY_0094800
GO:0046839	phospholipid dephosphorylation	6	1	0.42	245	0.35556	0.35556	BXY_0276200
GO:0032509	endosome transport via multivesicular body sorting pathway	6	1	0.42	246	0.35556	0.35556	BXY_0574900
GO:0031589	cell-substrate adhesion	6	1	0.42	247	0.35556	0.35556	BXY_1141200
GO:0016125	sterol metabolic process	6	1	0.42	248	0.35556	0.35556	BXY_0642200
GO:0071985	multivesicular body sorting pathway	6	1	0.42	249	0.35556	0.35556	BXY_0574900
GO:0009062	fatty acid catabolic process	6	1	0.42	250	0.35556	0.35556	BXY_0094800
GO:0019395	fatty acid oxidation	6	1	0.42	251	0.35556	0.35556	BXY_0094800
GO:0033108	mitochondrial respiratory chain complex assembly	6	1	0.42	252	0.35556	0.35556	BXY_1032800
GO:0042303	molting cycle	6	1	0.42	253	0.35556	0.35556	BXY_1692600
GO:0018996	molting cycle. collagen and cuticulin-based cuticle	6	1	0.42	254	0.35556	0.35556	BXY_1692600
GO:0034440	lipid oxidation	6	1	0.42	255	0.35556	0.35556	BXY_0094800
GO:0016482	cytosolic transport	6	1	0.42	256	0.35556	0.35556	BXY_0914400
GO:0007160	cell-matrix adhesion	6	1	0.42	257	0.35556	0.35556	BXY_1141200
GO:0034622	cellular macromolecular complex assembly	82	7	5.79	259	0.35791	0.35791	BXY_0558000 | BXY_0563000 | BXY_0857400 | BXY_0921800 | BXY_1032800 | BXY_1054600 | BXY_1694300
GO:0022607	cellular component assembly	122	10	8.61	260	0.35878	0.35878	BXY_0147500 | BXY_0558000 | BXY_0563000 | BXY_0857400 | BXY_0904200 | BXY_0921800 | BXY_1032800 | BXY_1054600 | BXY_1694300 | BXY_1701500
GO:0019439	aromatic compound catabolic process	43	4	3.03	261	0.36075	0.36075	BXY_0187200 | BXY_0341900 | BXY_0424800 | BXY_0971300
GO:0032446	protein modification by small protein conjugation	43	4	3.03	262	0.36075	0.36075	BXY_0096200 | BXY_0325900 | BXY_0760500 | BXY_0852900
GO:0070271	protein complex biogenesis	56	5	3.95	263	0.36132	0.36132	BXY_0563000 | BXY_0857400 | BXY_0904200 | BXY_1032800 | BXY_1701500
GO:0006461	protein complex assembly	56	5	3.95	264	0.36132	0.36132	BXY_0563000 | BXY_0857400 | BXY_0904200 | BXY_1032800 | BXY_1701500
GO:0051259	protein oligomerization	18	2	1.27	265	0.36625	0.36625	BXY_0904200 | BXY_1701500
GO:0034762	regulation of transmembrane transport	18	2	1.27	266	0.36625	0.36625	BXY_1159500 | BXY_1701500
GO:0034765	regulation of ion transmembrane transport	18	2	1.27	267	0.36625	0.36625	BXY_1159500 | BXY_1701500
GO:0043933	macromolecular complex subunit organization	110	9	7.76	268	0.37277	0.37277	BXY_0558000 | BXY_0563000 | BXY_0857400 | BXY_0904200 | BXY_0921800 | BXY_1032800 | BXY_1054600 | BXY_1694300 | BXY_1701500
GO:0044085	cellular component biogenesis	164	13	11.58	269	0.37281	0.37281	BXY_0147500 | BXY_0243500 | BXY_0320700 | BXY_0558000 | BXY_0563000 | BXY_0857400 | BXY_0904200 | BXY_0921800 | BXY_1032800 | BXY_1054600 | BXY_1662800 | BXY_1694300 | BXY_1701500
GO:0018193	peptidyl-amino acid modification	137	11	9.67	270	0.37342	0.37342	BXY_0049000 | BXY_0087500 | BXY_0096200 | BXY_0233100 | BXY_0273700 | BXY_0335500 | BXY_0528900 | BXY_0615800 | BXY_0661800 | BXY_0996100 | BXY_1401200
GO:0043087	regulation of GTPase activity	31	3	2.19	271	0.37592	0.37592	BXY_0399400 | BXY_0457300 | BXY_1155500
GO:0008033	tRNA processing	44	4	3.11	272	0.37721	0.37721	BXY_0165800 | BXY_0560700 | BXY_0700500 | BXY_1766400
GO:0044257	cellular protein catabolic process	71	6	5.01	273	0.38592	0.38592	BXY_0392000 | BXY_0511400 | BXY_0574900 | BXY_0704000 | BXY_1371600 | BXY_1702900
GO:0051603	proteolysis involved in cellular protein catabolic process	71	6	5.01	274	0.38592	0.38592	BXY_0392000 | BXY_0511400 | BXY_0574900 | BXY_0704000 | BXY_1371600 | BXY_1702900
GO:0010608	posttranscriptional regulation of gene expression	19	2	1.34	275	0.39214	0.39214	BXY_0303500 | BXY_1166800
GO:0043269	regulation of ion transport	19	2	1.34	276	0.39214	0.39214	BXY_1159500 | BXY_1701500
GO:0034248	regulation of cellular amide metabolic process	19	2	1.34	277	0.39214	0.39214	BXY_0303500 | BXY_1166800
GO:0006417	regulation of translation	19	2	1.34	278	0.39214	0.39214	BXY_0303500 | BXY_1166800
GO:0006399	tRNA metabolic process	85	7	6	279	0.39341	0.39341	BXY_0110300 | BXY_0165800 | BXY_0188100 | BXY_0560700 | BXY_0700500 | BXY_0978900 | BXY_1766400
GO:0022402	cell cycle process	32	3	2.26	280	0.39555	0.39555	BXY_0101100 | BXY_0147500 | BXY_1124700
GO:0006325	chromatin organization	72	6	5.08	281	0.39885	0.39885	BXY_0049000 | BXY_0558000 | BXY_0701800 | BXY_0921800 | BXY_1458600 | BXY_1694300
GO:0046129	purine ribonucleoside biosynthetic process	7	1	0.49	282	0.40109	0.40109	BXY_0372100
GO:0010648	negative regulation of cell communication	7	1	0.49	283	0.40109	0.40109	BXY_1358000
GO:0042180	cellular ketone metabolic process	7	1	0.49	284	0.40109	0.40109	BXY_0971300
GO:0009968	negative regulation of signal transduction	7	1	0.49	285	0.40109	0.40109	BXY_1358000
GO:0006112	energy reserve metabolic process	7	1	0.49	286	0.40109	0.40109	BXY_1130700
GO:0015748	organophosphate ester transport	7	1	0.49	287	0.40109	0.40109	BXY_0959800
GO:1901990	regulation of mitotic cell cycle phase transition	7	1	0.49	288	0.40109	0.40109	BXY_0101100
GO:0005976	polysaccharide metabolic process	7	1	0.49	289	0.40109	0.40109	BXY_1130700
GO:0005977	glycogen metabolic process	7	1	0.49	290	0.40109	0.40109	BXY_1130700
GO:0044772	mitotic cell cycle phase transition	7	1	0.49	291	0.40109	0.40109	BXY_0101100
GO:0006073	cellular glucan metabolic process	7	1	0.49	292	0.40109	0.40109	BXY_1130700
GO:0015914	phospholipid transport	7	1	0.49	293	0.40109	0.40109	BXY_0959800
GO:0006265	DNA topological change	7	1	0.49	294	0.40109	0.40109	BXY_1579100
GO:0072329	monocarboxylic acid catabolic process	7	1	0.49	295	0.40109	0.40109	BXY_0094800
GO:0042451	purine nucleoside biosynthetic process	7	1	0.49	296	0.40109	0.40109	BXY_0372100
GO:0051494	negative regulation of cytoskeleton organization	7	1	0.49	297	0.40109	0.40109	BXY_0147500
GO:0023057	negative regulation of signaling	7	1	0.49	298	0.40109	0.40109	BXY_1358000
GO:0044042	glucan metabolic process	7	1	0.49	299	0.40109	0.40109	BXY_1130700
GO:0044264	cellular polysaccharide metabolic process	7	1	0.49	300	0.40109	0.40109	BXY_1130700
GO:0044248	cellular catabolic process	168	13	11.86	302	0.40666	0.40666	BXY_0094800 | BXY_0187200 | BXY_0341900 | BXY_0392000 | BXY_0413200 | BXY_0424800 | BXY_0511400 | BXY_0574900 | BXY_0704000 | BXY_0971300 | BXY_1219800 | BXY_1371600 | BXY_1702900
GO:0032259	methylation	73	6	5.15	303	0.41176	0.41176	BXY_0320700 | BXY_0560700 | BXY_0600800 | BXY_0905400 | BXY_1222300 | BXY_1379600
GO:0006629	lipid metabolic process	210	16	14.82	304	0.41239	0.41239	BXY_0094800 | BXY_0276200 | BXY_0512100 | BXY_0624100 | BXY_0634200 | BXY_0642200 | BXY_0791400 | BXY_0831100 | BXY_1141100 | BXY_1161100 | BXY_1217700 | BXY_1267100 | BXY_1376100 | BXY_1693000 | BXY_1693200 | BXY_1761100
GO:0046903	secretion	33	3	2.33	305	0.41502	0.41502	BXY_1217700 | BXY_1693000 | BXY_1705300
GO:0070588	calcium ion transmembrane transport	20	2	1.41	306	0.41754	0.41754	BXY_0078700 | BXY_1255400
GO:0006511	ubiquitin-dependent protein catabolic process	60	5	4.23	307	0.41873	0.41873	BXY_0392000 | BXY_0574900 | BXY_0704000 | BXY_1371600 | BXY_1702900
GO:0052548	regulation of endopeptidase activity	47	4	3.32	308	0.42623	0.42623	BXY_0376700 | BXY_0385000 | BXY_1530000 | BXY_1544500
GO:0010951	negative regulation of endopeptidase activity	47	4	3.32	309	0.42623	0.42623	BXY_0376700 | BXY_0385000 | BXY_1530000 | BXY_1544500
GO:0019941	modification-dependent protein catabolic process	61	5	4.31	310	0.43298	0.43298	BXY_0392000 | BXY_0574900 | BXY_0704000 | BXY_1371600 | BXY_1702900
GO:0006869	lipid transport	34	3	2.4	311	0.43428	0.43428	BXY_0959800 | BXY_1217700 | BXY_1693000
GO:1901615	organic hydroxy compound metabolic process	21	2	1.48	313	0.44239	0.44239	BXY_0100800 | BXY_0642200
GO:0051049	regulation of transport	21	2	1.48	314	0.44239	0.44239	BXY_1159500 | BXY_1701500
GO:0034637	cellular carbohydrate biosynthetic process	8	1	0.56	315	0.44342	0.44342	BXY_1130700
GO:0097502	mannosylation	8	1	0.56	316	0.44342	0.44342	BXY_1177000
GO:0007034	vacuolar transport	8	1	0.56	317	0.44342	0.44342	BXY_0574900
GO:0006084	acetyl-CoA metabolic process	8	1	0.56	318	0.44342	0.44342	BXY_1161100
GO:0009225	nucleotide-sugar metabolic process	8	1	0.56	319	0.44342	0.44342	BXY_0364800
GO:0042775	mitochondrial ATP synthesis coupled electron transport	8	1	0.56	320	0.44342	0.44342	BXY_0083400
GO:0048585	negative regulation of response to stimulus	8	1	0.56	321	0.44342	0.44342	BXY_1358000
GO:0071822	protein complex subunit organization	62	5	4.38	322	0.44716	0.44716	BXY_0563000 | BXY_0857400 | BXY_0904200 | BXY_1032800 | BXY_1701500
GO:0043632	modification-dependent macromolecule catabolic process	62	5	4.38	323	0.44716	0.44716	BXY_0392000 | BXY_0574900 | BXY_0704000 | BXY_1371600 | BXY_1702900
GO:0034470	ncRNA processing	76	6	5.36	324	0.45029	0.45029	BXY_0165800 | BXY_0320700 | BXY_0560700 | BXY_0700500 | BXY_1662800 | BXY_1766400
GO:0009057	macromolecule catabolic process	104	8	7.34	325	0.45406	0.45406	BXY_0187200 | BXY_0392000 | BXY_0424800 | BXY_0511400 | BXY_0574900 | BXY_0704000 | BXY_1371600 | BXY_1702900
GO:0034660	ncRNA metabolic process	118	9	8.33	326	0.45523	0.45523	BXY_0110300 | BXY_0165800 | BXY_0188100 | BXY_0320700 | BXY_0560700 | BXY_0700500 | BXY_0978900 | BXY_1662800 | BXY_1766400
GO:0022900	electron transport chain	49	4	3.46	327	0.45838	0.45838	BXY_0083400 | BXY_0607500 | BXY_0953100 | BXY_1526800
GO:1901605	alpha-amino acid metabolic process	49	4	3.46	328	0.45838	0.45838	BXY_0341900 | BXY_0971300 | BXY_1219800 | BXY_1690600
GO:0006401	RNA catabolic process	22	2	1.55	330	0.46664	0.46664	BXY_0187200 | BXY_0424800
GO:0046068	cGMP metabolic process	22	2	1.55	331	0.46664	0.46664	BXY_0437300 | BXY_0559300
GO:0006182	cGMP biosynthetic process	22	2	1.55	332	0.46664	0.46664	BXY_0437300 | BXY_0559300
GO:0016579	protein deubiquitination	22	2	1.55	333	0.46664	0.46664	BXY_0392000 | BXY_0704000
GO:0051188	cofactor biosynthetic process	42	6	2.96	53	0.46754	0.07222	BXY_0008200 | BXY_0034200 | BXY_0100800 | BXY_0341900 | BXY_0401000 | BXY_0971300
GO:0006979	response to oxidative stress	36	3	2.54	334	0.47206	0.47206	BXY_0076100 | BXY_0590100 | BXY_0797100
GO:0010876	lipid localization	36	3	2.54	335	0.47206	0.47206	BXY_0959800 | BXY_1217700 | BXY_1693000
GO:0043623	cellular protein complex assembly	36	3	2.54	336	0.47206	0.47206	BXY_0563000 | BXY_0857400 | BXY_1032800
GO:0030163	protein catabolic process	78	6	5.51	337	0.47568	0.47568	BXY_0392000 | BXY_0511400 | BXY_0574900 | BXY_0704000 | BXY_1371600 | BXY_1702900
GO:0120031	plasma membrane bounded cell projection assembly	9	1	0.64	338	0.48276	0.48276	BXY_0147500
GO:0006749	glutathione metabolic process	9	1	0.64	339	0.48276	0.48276	BXY_0413200
GO:0008202	steroid metabolic process	9	1	0.64	340	0.48276	0.48276	BXY_0642200
GO:0044770	cell cycle phase transition	9	1	0.64	341	0.48276	0.48276	BXY_0101100
GO:1901987	regulation of cell cycle phase transition	9	1	0.64	342	0.48276	0.48276	BXY_0101100
GO:0030031	cell projection assembly	9	1	0.64	343	0.48276	0.48276	BXY_0147500
GO:0060271	cilium assembly	9	1	0.64	344	0.48276	0.48276	BXY_0147500
GO:0010466	negative regulation of peptidase activity	51	4	3.6	345	0.48989	0.48989	BXY_0376700 | BXY_0385000 | BXY_1530000 | BXY_1544500
GO:1903047	mitotic cell cycle process	23	2	1.62	346	0.49026	0.49026	BXY_0101100 | BXY_1124700
GO:0052652	cyclic purine nucleotide metabolic process	23	2	1.62	347	0.49026	0.49026	BXY_0437300 | BXY_0559300
GO:0016567	protein ubiquitination	37	3	2.61	348	0.49052	0.49052	BXY_0325900 | BXY_0760500 | BXY_0852900
GO:0007166	cell surface receptor signaling pathway	80	6	5.65	349	0.50073	0.50073	BXY_0143800 | BXY_0301600 | BXY_0325900 | BXY_0451300 | BXY_0917900 | BXY_1213400
GO:0045861	negative regulation of proteolysis	52	4	3.67	350	0.50537	0.50537	BXY_0376700 | BXY_0385000 | BXY_1530000 | BXY_1544500
GO:0009451	RNA modification	52	4	3.67	351	0.50537	0.50537	BXY_0320700 | BXY_0560700 | BXY_0700500 | BXY_0905400
GO:0006396	RNA processing	180	13	12.7	352	0.50818	0.50818	BXY_0165800 | BXY_0320700 | BXY_0365600 | BXY_0490100 | BXY_0560700 | BXY_0700500 | BXY_0905400 | BXY_0989000 | BXY_1214500 | BXY_1214900 | BXY_1662800 | BXY_1710700 | BXY_1766400
GO:0006418	tRNA aminoacylation for protein translation	38	3	2.68	353	0.50865	0.50865	BXY_0110300 | BXY_0188100 | BXY_0978900
GO:1901657	glycosyl compound metabolic process	24	2	1.69	354	0.51322	0.51322	BXY_0372100 | BXY_0401000
GO:0009116	nucleoside metabolic process	24	2	1.69	355	0.51322	0.51322	BXY_0372100 | BXY_0401000
GO:0032879	regulation of localization	24	2	1.69	356	0.51322	0.51322	BXY_1159500 | BXY_1701500
GO:0070646	protein modification by small protein removal	24	2	1.69	357	0.51322	0.51322	BXY_0392000 | BXY_0704000
GO:0005975	carbohydrate metabolic process	138	10	9.74	358	0.51376	0.51376	BXY_0082100 | BXY_0188300 | BXY_0364800 | BXY_0499300 | BXY_0525200 | BXY_0838200 | BXY_0921500 | BXY_1130500 | BXY_1130700 | BXY_1669400
GO:0008299	isoprenoid biosynthetic process	10	1	0.71	359	0.51933	0.51933	BXY_1161100
GO:0046148	pigment biosynthetic process	10	1	0.71	360	0.51933	0.51933	BXY_0008200
GO:0140014	mitotic nuclear division	10	1	0.71	361	0.51933	0.51933	BXY_1124700
GO:0044242	cellular lipid catabolic process	10	1	0.71	362	0.51933	0.51933	BXY_0094800
GO:1904029	regulation of cyclin-dependent protein kinase activity	10	1	0.71	363	0.51933	0.51933	BXY_0101100
GO:0000819	sister chromatid segregation	10	1	0.71	364	0.51933	0.51933	BXY_1124700
GO:0000070	mitotic sister chromatid segregation	10	1	0.71	365	0.51933	0.51933	BXY_1124700
GO:0000079	regulation of cyclin-dependent protein serine/threonine kinase activity	10	1	0.71	366	0.51933	0.51933	BXY_0101100
GO:0006119	oxidative phosphorylation	10	1	0.71	367	0.51933	0.51933	BXY_0083400
GO:0006888	ER to Golgi vesicle-mediated transport	10	1	0.71	368	0.51933	0.51933	BXY_1532400
GO:0002183	cytoplasmic translational initiation	10	1	0.71	369	0.51933	0.51933	BXY_1054600
GO:0044782	cilium organization	10	1	0.71	370	0.51933	0.51933	BXY_0147500
GO:0001732	formation of cytoplasmic translation initiation complex	10	1	0.71	371	0.51933	0.51933	BXY_1054600
GO:0000280	nuclear division	10	1	0.71	372	0.51933	0.51933	BXY_1124700
GO:0002097	tRNA wobble base modification	10	1	0.71	373	0.51933	0.51933	BXY_0700500
GO:0002098	tRNA wobble uridine modification	10	1	0.71	374	0.51933	0.51933	BXY_0700500
GO:0098813	nuclear chromosome segregation	10	1	0.71	375	0.51933	0.51933	BXY_1124700
GO:0042440	pigment metabolic process	10	1	0.71	376	0.51933	0.51933	BXY_0008200
GO:0042773	ATP synthesis coupled electron transport	10	1	0.71	377	0.51933	0.51933	BXY_0083400
GO:0030488	tRNA methylation	10	1	0.71	378	0.51933	0.51933	BXY_0560700
GO:0006720	isoprenoid metabolic process	10	1	0.71	379	0.51933	0.51933	BXY_1161100
GO:0052547	regulation of peptidase activity	53	4	3.74	380	0.52064	0.52064	BXY_0376700 | BXY_0385000 | BXY_1530000 | BXY_1544500
GO:0009108	coenzyme biosynthetic process	31	5	2.19	51	0.53175	0.06351	BXY_0034200 | BXY_0100800 | BXY_0341900 | BXY_0401000 | BXY_0971300
GO:0006816	calcium ion transport	25	2	1.76	382	0.53548	0.53548	BXY_0078700 | BXY_1255400
GO:0000278	mitotic cell cycle	25	2	1.76	383	0.53548	0.53548	BXY_0101100 | BXY_1124700
GO:0048584	positive regulation of response to stimulus	25	2	1.76	384	0.53548	0.53548	BXY_0076100 | BXY_0797100
GO:0032787	monocarboxylic acid metabolic process	54	4	3.81	385	0.53568	0.53568	BXY_0094800 | BXY_0341900 | BXY_0624100 | BXY_0971300
GO:0048518	positive regulation of biological process	69	5	4.87	387	0.5431	0.5431	BXY_0076100 | BXY_0303500 | BXY_0797100 | BXY_0904200 | BXY_1412700
GO:0043038	amino acid activation	40	3	2.82	388	0.54388	0.54388	BXY_0110300 | BXY_0188100 | BXY_0978900
GO:0043039	tRNA aminoacylation	40	3	2.82	389	0.54388	0.54388	BXY_0110300 | BXY_0188100 | BXY_0978900
GO:0015980	energy derivation by oxidation of organic compounds	40	3	2.82	390	0.54388	0.54388	BXY_0083400 | BXY_0525200 | BXY_1130700
GO:0022904	respiratory electron transport chain	11	1	0.78	391	0.55331	0.55331	BXY_0083400
GO:0010639	negative regulation of organelle organization	11	1	0.78	392	0.55331	0.55331	BXY_0147500
GO:0051129	negative regulation of cellular component organization	11	1	0.78	393	0.55331	0.55331	BXY_0147500
GO:0006367	transcription initiation from RNA polymerase II promoter	11	1	0.78	394	0.55331	0.55331	BXY_0392400
GO:0006541	glutamine metabolic process	11	1	0.78	395	0.55331	0.55331	BXY_1690600
GO:0010628	positive regulation of gene expression	11	1	0.78	396	0.55331	0.55331	BXY_0303500
GO:0051336	regulation of hydrolase activity	99	7	6.99	397	0.55512	0.55512	BXY_0376700 | BXY_0385000 | BXY_0399400 | BXY_0457300 | BXY_1155500 | BXY_1530000 | BXY_1544500
GO:0070838	divalent metal ion transport	26	2	1.84	398	0.55703	0.55703	BXY_0078700 | BXY_1255400
GO:0048193	Golgi vesicle transport	26	2	1.84	399	0.55703	0.55703	BXY_0399400 | BXY_1532400
GO:0030258	lipid modification	26	2	1.84	400	0.55703	0.55703	BXY_0094800 | BXY_0276200
GO:0072511	divalent inorganic cation transport	26	2	1.84	401	0.55703	0.55703	BXY_0078700 | BXY_1255400
GO:0006520	cellular amino acid metabolic process	114	8	8.05	403	0.56027	0.56027	BXY_0110300 | BXY_0188100 | BXY_0341900 | BXY_0971300 | BXY_0978900 | BXY_1179900 | BXY_1219800 | BXY_1690600
GO:0009101	glycoprotein biosynthetic process	115	8	8.12	404	0.57044	0.57044	BXY_0076100 | BXY_0189200 | BXY_0292900 | BXY_0797100 | BXY_1101000 | BXY_1202300 | BXY_1379200 | BXY_1760400
GO:0006091	generation of precursor metabolites and energy	86	6	6.07	405	0.57302	0.57302	BXY_0083400 | BXY_0525200 | BXY_0607500 | BXY_0953100 | BXY_1130700 | BXY_1526800
GO:0043547	positive regulation of GTPase activity	27	2	1.91	406	0.57786	0.57786	BXY_0457300 | BXY_1155500
GO:0120036	plasma membrane bounded cell projection organization	12	1	0.85	407	0.5849	0.5849	BXY_0147500
GO:0009163	nucleoside biosynthetic process	12	1	0.85	408	0.5849	0.5849	BXY_0372100
GO:1901659	glycosyl compound biosynthetic process	12	1	0.85	409	0.5849	0.5849	BXY_0372100
GO:0017038	protein import	12	1	0.85	410	0.5849	0.5849	BXY_1412600
GO:0030030	cell projection organization	12	1	0.85	411	0.5849	0.5849	BXY_0147500
GO:0042455	ribonucleoside biosynthetic process	12	1	0.85	412	0.5849	0.5849	BXY_0372100
GO:1901264	carbohydrate derivative transport	12	1	0.85	413	0.5849	0.5849	BXY_1696000
GO:0009100	glycoprotein metabolic process	117	8	8.26	414	0.59044	0.59044	BXY_0076100 | BXY_0189200 | BXY_0292900 | BXY_0797100 | BXY_1101000 | BXY_1202300 | BXY_1379200 | BXY_1760400
GO:0051346	negative regulation of hydrolase activity	58	4	4.09	415	0.59334	0.59334	BXY_0376700 | BXY_0385000 | BXY_1530000 | BXY_1544500
GO:0043414	macromolecule methylation	43	3	3.03	416	0.59387	0.59387	BXY_0320700 | BXY_0560700 | BXY_0905400
GO:0006364	rRNA processing	28	2	1.98	417	0.59797	0.59797	BXY_0320700 | BXY_1662800
GO:0043436	oxoacid metabolic process	206	14	14.54	418	0.60016	0.60016	BXY_0076100 | BXY_0094800 | BXY_0110300 | BXY_0188100 | BXY_0341900 | BXY_0525200 | BXY_0624100 | BXY_0797100 | BXY_0971300 | BXY_0978900 | BXY_1179900 | BXY_1219800 | BXY_1654400 | BXY_1690600
GO:0030162	regulation of proteolysis	59	4	4.16	419	0.60708	0.60708	BXY_0376700 | BXY_0385000 | BXY_1530000 | BXY_1544500
GO:0006082	organic acid metabolic process	207	14	14.61	420	0.60761	0.60761	BXY_0076100 | BXY_0094800 | BXY_0110300 | BXY_0188100 | BXY_0341900 | BXY_0525200 | BXY_0624100 | BXY_0797100 | BXY_0971300 | BXY_0978900 | BXY_1179900 | BXY_1219800 | BXY_1654400 | BXY_1690600
GO:0055085	transmembrane transport	774	63	54.63	76	0.61065	0.11771	BXY_0002500 | BXY_0049400 | BXY_0058500 | BXY_0078700 | BXY_0079400 | BXY_0087200 | BXY_0087800 | BXY_0127700 | BXY_0143800 | BXY_0203900 | BXY_0204100 | BXY_0204300 | BXY_0206800 | BXY_0207200 | BXY_0226900 | BXY_0242400 | BXY_0252000 | BXY_0269800 | BXY_0347100 | BXY_0389400 | BXY_0391400 | BXY_0425500 | BXY_0425600 | BXY_0425700 | BXY_0461100 | BXY_0518600 | BXY_0518800 | BXY_0592100 | BXY_066…
GO:1902680	positive regulation of RNA biosynthetic process	13	1	0.92	422	0.61427	0.61427	BXY_1412700
GO:0007059	chromosome segregation	13	1	0.92	423	0.61427	0.61427	BXY_1124700
GO:0045935	positive regulation of nucleobase-containing compound metabolic process	13	1	0.92	424	0.61427	0.61427	BXY_1412700
GO:0006066	alcohol metabolic process	13	1	0.92	425	0.61427	0.61427	BXY_0642200
GO:0007346	regulation of mitotic cell cycle	13	1	0.92	426	0.61427	0.61427	BXY_0101100
GO:0051254	positive regulation of RNA metabolic process	13	1	0.92	427	0.61427	0.61427	BXY_1412700
GO:1903508	positive regulation of nucleic acid-templated transcription	13	1	0.92	428	0.61427	0.61427	BXY_1412700
GO:0045786	negative regulation of cell cycle	13	1	0.92	429	0.61427	0.61427	BXY_0147500
GO:0006665	sphingolipid metabolic process	13	1	0.92	430	0.61427	0.61427	BXY_0831100
GO:0006400	tRNA modification	29	2	2.05	431	0.61735	0.61735	BXY_0560700 | BXY_0700500
GO:0010604	positive regulation of macromolecule metabolic process	29	2	2.05	432	0.61735	0.61735	BXY_0303500 | BXY_1412700
GO:0006631	fatty acid metabolic process	29	2	2.05	433	0.61735	0.61735	BXY_0094800 | BXY_0624100
GO:0051173	positive regulation of nitrogen compound metabolic process	29	2	2.05	434	0.61735	0.61735	BXY_0303500 | BXY_1412700
GO:0016072	rRNA metabolic process	29	2	2.05	435	0.61735	0.61735	BXY_0320700 | BXY_1662800
GO:0034655	nucleobase-containing compound catabolic process	29	2	2.05	436	0.61735	0.61735	BXY_0187200 | BXY_0424800
GO:0006644	phospholipid metabolic process	75	5	5.29	437	0.61866	0.61866	BXY_0276200 | BXY_1161100 | BXY_1217700 | BXY_1693000 | BXY_1761100
GO:0044093	positive regulation of molecular function	45	3	3.18	438	0.62515	0.62515	BXY_0457300 | BXY_0904200 | BXY_1155500
GO:0042592	homeostatic process	91	6	6.42	439	0.6291	0.6291	BXY_0607500 | BXY_0720600 | BXY_0849300 | BXY_0984200 | BXY_1193400 | BXY_1297900
GO:0006259	DNA metabolic process	151	10	10.66	440	0.63086	0.63086	BXY_0535000 | BXY_0720600 | BXY_0849300 | BXY_0984200 | BXY_1172400 | BXY_1193400 | BXY_1213700 | BXY_1271600 | BXY_1471800 | BXY_1579100
GO:0031325	positive regulation of cellular metabolic process	30	2	2.12	441	0.63601	0.63601	BXY_0303500 | BXY_1412700
GO:0006643	membrane lipid metabolic process	30	2	2.12	442	0.63601	0.63601	BXY_0831100 | BXY_1761100
GO:0009893	positive regulation of metabolic process	30	2	2.12	443	0.63601	0.63601	BXY_0303500 | BXY_1412700
GO:1901135	carbohydrate derivative metabolic process	270	18	19.06	444	0.6375	0.6375	BXY_0076100 | BXY_0083400 | BXY_0088100 | BXY_0189200 | BXY_0292900 | BXY_0364800 | BXY_0372100 | BXY_0401000 | BXY_0437300 | BXY_0559300 | BXY_0797100 | BXY_1101000 | BXY_1202300 | BXY_1379200 | BXY_1524200 | BXY_1758200 | BXY_1760400 | BXY_1761100
GO:0031047	gene silencing by RNA	14	1	0.99	445	0.64156	0.64156	BXY_0328600
GO:0002181	cytoplasmic translation	14	1	0.99	446	0.64156	0.64156	BXY_1054600
GO:0016051	carbohydrate biosynthetic process	14	1	0.99	447	0.64156	0.64156	BXY_1130700
GO:0009069	serine family amino acid metabolic process	14	1	0.99	448	0.64156	0.64156	BXY_1219800
GO:0006414	translational elongation	14	1	0.99	449	0.64156	0.64156	BXY_0569100
GO:0000956	nuclear-transcribed mRNA catabolic process	14	1	0.99	450	0.64156	0.64156	BXY_0187200
GO:0006996	organelle organization	256	17	18.07	451	0.64203	0.64203	BXY_0049000 | BXY_0147500 | BXY_0312000 | BXY_0558000 | BXY_0614700 | BXY_0701800 | BXY_0720600 | BXY_0849300 | BXY_0857400 | BXY_0921800 | BXY_0984200 | BXY_1032800 | BXY_1124700 | BXY_1193400 | BXY_1458600 | BXY_1579100 | BXY_1694300
GO:0055114	oxidation-reduction process	521	35	36.77	452	0.65208	0.65208	BXY_0083400 | BXY_0094800 | BXY_0096700 | BXY_0110900 | BXY_0119000 | BXY_0195200 | BXY_0253100 | BXY_0341900 | BXY_0525200 | BXY_0530300 | BXY_0535000 | BXY_0590100 | BXY_0607500 | BXY_0610800 | BXY_0621100 | BXY_0635800 | BXY_0695100 | BXY_0812200 | BXY_0829500 | BXY_0832700 | BXY_0873400 | BXY_0953100 | BXY_0977600 | BXY_1006000 | BXY_1006100 | BXY_1036700 | BXY_1130700 | BXY_1187700 | BXY_121…
GO:0009150	purine ribonucleotide metabolic process	78	5	5.51	453	0.65355	0.65355	BXY_0083400 | BXY_0372100 | BXY_0401000 | BXY_0437300 | BXY_0559300
GO:0015669	gas transport	15	1	1.06	454	0.66692	0.66692	BXY_1753400
GO:0015671	oxygen transport	15	1	1.06	455	0.66692	0.66692	BXY_1753400
GO:1901617	organic hydroxy compound biosynthetic process	15	1	1.06	456	0.66692	0.66692	BXY_0100800
GO:0006575	cellular modified amino acid metabolic process	15	1	1.06	457	0.66692	0.66692	BXY_0413200
GO:0016458	gene silencing	15	1	1.06	458	0.66692	0.66692	BXY_0328600
GO:0048285	organelle fission	15	1	1.06	459	0.66692	0.66692	BXY_1124700
GO:0007267	cell-cell signaling	48	3	3.39	460	0.66891	0.66891	BXY_0143800 | BXY_0262600 | BXY_1141100
GO:0042254	ribosome biogenesis	48	3	3.39	461	0.66891	0.66891	BXY_0243500 | BXY_0320700 | BXY_1662800
GO:0072594	establishment of protein localization to organelle	32	2	2.26	462	0.67117	0.67117	BXY_0574900 | BXY_1412600
GO:0051345	positive regulation of hydrolase activity	32	2	2.26	463	0.67117	0.67117	BXY_0457300 | BXY_1155500
GO:0043086	negative regulation of catalytic activity	64	4	4.52	464	0.67138	0.67138	BXY_0376700 | BXY_0385000 | BXY_1530000 | BXY_1544500
GO:0044092	negative regulation of molecular function	64	4	4.52	465	0.67138	0.67138	BXY_0376700 | BXY_0385000 | BXY_1530000 | BXY_1544500
GO:0051248	negative regulation of protein metabolic process	64	4	4.52	466	0.67138	0.67138	BXY_0376700 | BXY_0385000 | BXY_1530000 | BXY_1544500
GO:0032269	negative regulation of cellular protein metabolic process	64	4	4.52	467	0.67138	0.67138	BXY_0376700 | BXY_0385000 | BXY_1530000 | BXY_1544500
GO:0006163	purine nucleotide metabolic process	80	5	5.65	468	0.67565	0.67565	BXY_0083400 | BXY_0372100 | BXY_0401000 | BXY_0437300 | BXY_0559300
GO:0090407	organophosphate biosynthetic process	133	11	9.39	239	0.67568	0.33683	BXY_0034200 | BXY_0100800 | BXY_0341900 | BXY_0372100 | BXY_0401000 | BXY_0437300 | BXY_0559300 | BXY_0971300 | BXY_1161100 | BXY_1405800 | BXY_1761100
GO:0070085	glycosylation	111	7	7.83	469	0.67691	0.67691	BXY_0189200 | BXY_0292900 | BXY_1101000 | BXY_1177000 | BXY_1202300 | BXY_1379200 | BXY_1760400
GO:0032268	regulation of cellular protein metabolic process	111	7	7.83	470	0.67691	0.67691	BXY_0101100 | BXY_0303500 | BXY_0376700 | BXY_0385000 | BXY_1166800 | BXY_1530000 | BXY_1544500
GO:0046394	carboxylic acid biosynthetic process	49	3	3.46	471	0.68264	0.68264	BXY_0341900 | BXY_0624100 | BXY_0971300
GO:0016053	organic acid biosynthetic process	49	3	3.46	472	0.68264	0.68264	BXY_0341900 | BXY_0624100 | BXY_0971300
GO:0051726	regulation of cell cycle	33	2	2.33	474	0.68769	0.68769	BXY_0101100 | BXY_0147500
GO:0045333	cellular respiration	33	2	2.33	475	0.68769	0.68769	BXY_0083400 | BXY_0525200
GO:0071840	cellular component organization or biogenesis	397	26	28.02	476	0.68937	0.68937	BXY_0049000 | BXY_0147500 | BXY_0243500 | BXY_0312000 | BXY_0320700 | BXY_0558000 | BXY_0563000 | BXY_0614700 | BXY_0701800 | BXY_0720600 | BXY_0849300 | BXY_0857400 | BXY_0904200 | BXY_0921800 | BXY_0959800 | BXY_0984200 | BXY_1032800 | BXY_1054600 | BXY_1124700 | BXY_1193400 | BXY_1458600 | BXY_1487100 | BXY_1579100 | BXY_1662800 | BXY_1694300 | BXY_1701500
GO:0006402	mRNA catabolic process	16	1	1.13	477	0.69049	0.69049	BXY_0187200
GO:0071900	regulation of protein serine/threonine kinase activity	16	1	1.13	478	0.69049	0.69049	BXY_0101100
GO:0016573	histone acetylation	16	1	1.13	479	0.69049	0.69049	BXY_0049000
GO:0051247	positive regulation of protein metabolic process	16	1	1.13	480	0.69049	0.69049	BXY_0303500
GO:0032270	positive regulation of cellular protein metabolic process	16	1	1.13	481	0.69049	0.69049	BXY_0303500
GO:0070925	organelle assembly	16	1	1.13	482	0.69049	0.69049	BXY_0147500
GO:1901137	carbohydrate derivative biosynthetic process	204	13	14.4	483	0.69197	0.69197	BXY_0076100 | BXY_0189200 | BXY_0292900 | BXY_0364800 | BXY_0372100 | BXY_0437300 | BXY_0559300 | BXY_0797100 | BXY_1101000 | BXY_1202300 | BXY_1379200 | BXY_1760400 | BXY_1761100
GO:0006790	sulfur compound metabolic process	66	4	4.66	484	0.69498	0.69498	BXY_0076100 | BXY_0413200 | BXY_0797100 | BXY_1161100
GO:0051246	regulation of protein metabolic process	113	7	7.98	485	0.69505	0.69505	BXY_0101100 | BXY_0303500 | BXY_0376700 | BXY_0385000 | BXY_1166800 | BXY_1530000 | BXY_1544500
GO:0033365	protein localization to organelle	37	5	2.61	75	0.69963	0.11612	BXY_0506600 | BXY_0574900 | BXY_1412600 | BXY_1554400 | BXY_1635600
GO:0006281	DNA repair	67	4	4.73	486	0.70632	0.70632	BXY_0720600 | BXY_0849300 | BXY_0984200 | BXY_1193400
GO:0019752	carboxylic acid metabolic process	191	12	13.48	487	0.7064	0.7064	BXY_0094800 | BXY_0110300 | BXY_0188100 | BXY_0341900 | BXY_0525200 | BXY_0624100 | BXY_0971300 | BXY_0978900 | BXY_1179900 | BXY_1219800 | BXY_1654400 | BXY_1690600
GO:0016043	cellular component organization	356	23	25.13	488	0.70659	0.70659	BXY_0049000 | BXY_0147500 | BXY_0312000 | BXY_0558000 | BXY_0563000 | BXY_0614700 | BXY_0701800 | BXY_0720600 | BXY_0849300 | BXY_0857400 | BXY_0904200 | BXY_0921800 | BXY_0959800 | BXY_0984200 | BXY_1032800 | BXY_1054600 | BXY_1124700 | BXY_1193400 | BXY_1458600 | BXY_1487100 | BXY_1579100 | BXY_1694300 | BXY_1701500
GO:0009259	ribonucleotide metabolic process	83	5	5.86	489	0.70701	0.70701	BXY_0083400 | BXY_0372100 | BXY_0401000 | BXY_0437300 | BXY_0559300
GO:0044255	cellular lipid metabolic process	130	8	9.18	490	0.70815	0.70815	BXY_0094800 | BXY_0276200 | BXY_0624100 | BXY_0831100 | BXY_1161100 | BXY_1217700 | BXY_1693000 | BXY_1761100
GO:0009247	glycolipid biosynthetic process	17	1	1.2	491	0.7124	0.7124	BXY_1761100
GO:0006505	GPI anchor metabolic process	17	1	1.2	492	0.7124	0.7124	BXY_1761100
GO:0006506	GPI anchor biosynthetic process	17	1	1.2	493	0.7124	0.7124	BXY_1761100
GO:0072521	purine-containing compound metabolic process	84	5	5.93	494	0.71698	0.71698	BXY_0083400 | BXY_0372100 | BXY_0401000 | BXY_0437300 | BXY_0559300
GO:0044272	sulfur compound biosynthetic process	35	2	2.47	495	0.7187	0.7187	BXY_0076100 | BXY_0797100
GO:0043413	macromolecule glycosylation	101	6	7.13	498	0.72741	0.72741	BXY_0189200 | BXY_0292900 | BXY_1101000 | BXY_1202300 | BXY_1379200 | BXY_1760400
GO:0006486	protein glycosylation	101	6	7.13	499	0.72741	0.72741	BXY_0189200 | BXY_0292900 | BXY_1101000 | BXY_1202300 | BXY_1379200 | BXY_1760400
GO:0044283	small molecule biosynthetic process	69	4	4.87	500	0.72807	0.72807	BXY_0100800 | BXY_0341900 | BXY_0624100 | BXY_0971300
GO:0007010	cytoskeleton organization	69	4	4.87	501	0.72807	0.72807	BXY_0147500 | BXY_0312000 | BXY_0614700 | BXY_0857400
GO:0042158	lipoprotein biosynthetic process	18	1	1.27	502	0.73276	0.73276	BXY_1761100
GO:0099565	chemical synaptic transmission. postsynaptic	18	1	1.27	503	0.73276	0.73276	BXY_0143800
GO:0042391	regulation of membrane potential	18	1	1.27	504	0.73276	0.73276	BXY_0143800
GO:0036065	fucosylation	18	1	1.27	505	0.73276	0.73276	BXY_0292900
GO:0046467	membrane lipid biosynthetic process	18	1	1.27	506	0.73276	0.73276	BXY_1761100
GO:0060078	regulation of postsynaptic membrane potential	18	1	1.27	507	0.73276	0.73276	BXY_0143800
GO:0060079	excitatory postsynaptic potential	18	1	1.27	508	0.73276	0.73276	BXY_0143800
GO:0051258	protein polymerization	18	1	1.27	509	0.73276	0.73276	BXY_0857400
GO:0006497	protein lipidation	18	1	1.27	510	0.73276	0.73276	BXY_1761100
GO:0006475	internal protein amino acid acetylation	18	1	1.27	511	0.73276	0.73276	BXY_0049000
GO:0018393	internal peptidyl-lysine acetylation	18	1	1.27	512	0.73276	0.73276	BXY_0049000
GO:0018394	peptidyl-lysine acetylation	18	1	1.27	513	0.73276	0.73276	BXY_0049000
GO:0009152	purine ribonucleotide biosynthetic process	53	3	3.74	514	0.73332	0.73332	BXY_0372100 | BXY_0437300 | BXY_0559300
GO:0007049	cell cycle	53	3	3.74	515	0.73332	0.73332	BXY_0101100 | BXY_0147500 | BXY_1124700
GO:0006950	response to stress	118	7	8.33	516	0.73744	0.73744	BXY_0076100 | BXY_0590100 | BXY_0720600 | BXY_0797100 | BXY_0849300 | BXY_0984200 | BXY_1193400
GO:0048519	negative regulation of biological process	134	8	9.46	517	0.73954	0.73954	BXY_0147500 | BXY_0187200 | BXY_0328600 | BXY_0376700 | BXY_0385000 | BXY_1358000 | BXY_1530000 | BXY_1544500
GO:0006810	transport	1109	83	78.27	189	0.74254	0.28681	BXY_0002500 | BXY_0012500 | BXY_0049400 | BXY_0058500 | BXY_0078700 | BXY_0079400 | BXY_0087200 | BXY_0087800 | BXY_0127700 | BXY_0143800 | BXY_0203900 | BXY_0204100 | BXY_0204300 | BXY_0206800 | BXY_0207200 | BXY_0226900 | BXY_0242400 | BXY_0252000 | BXY_0269800 | BXY_0347100 | BXY_0389400 | BXY_0391400 | BXY_0399400 | BXY_0425500 | BXY_0425600 | BXY_0425700 | BXY_0461100 | BXY_0468400 | BXY_050…
GO:0051186	cofactor metabolic process	77	7	5.43	196	0.74379	0.29963	BXY_0008200 | BXY_0034200 | BXY_0100800 | BXY_0341900 | BXY_0401000 | BXY_0971300 | BXY_1161100
GO:0010605	negative regulation of macromolecule metabolic process	103	6	7.27	518	0.7447	0.7447	BXY_0187200 | BXY_0328600 | BXY_0376700 | BXY_0385000 | BXY_1530000 | BXY_1544500
GO:0006164	purine nucleotide biosynthetic process	54	3	3.81	519	0.74495	0.74495	BXY_0372100 | BXY_0437300 | BXY_0559300
GO:0018205	peptidyl-lysine modification	37	2	2.61	520	0.74707	0.74707	BXY_0049000 | BXY_0096200
GO:0044281	small molecule metabolic process	373	26	26.33	402	0.74839	0.55868	BXY_0034200 | BXY_0076100 | BXY_0082100 | BXY_0083400 | BXY_0094800 | BXY_0100800 | BXY_0110300 | BXY_0188100 | BXY_0341900 | BXY_0372100 | BXY_0401000 | BXY_0437300 | BXY_0525200 | BXY_0559300 | BXY_0624100 | BXY_0642200 | BXY_0797100 | BXY_0838200 | BXY_0971300 | BXY_0978900 | BXY_1130500 | BXY_1179900 | BXY_1219800 | BXY_1405800 | BXY_1654400 | BXY_1690600
GO:0051234	establishment of localization	1112	83	78.48	193	0.75148	0.29643	BXY_0002500 | BXY_0012500 | BXY_0049400 | BXY_0058500 | BXY_0078700 | BXY_0079400 | BXY_0087200 | BXY_0087800 | BXY_0127700 | BXY_0143800 | BXY_0203900 | BXY_0204100 | BXY_0204300 | BXY_0206800 | BXY_0207200 | BXY_0226900 | BXY_0242400 | BXY_0252000 | BXY_0269800 | BXY_0347100 | BXY_0389400 | BXY_0391400 | BXY_0399400 | BXY_0425500 | BXY_0425600 | BXY_0425700 | BXY_0461100 | BXY_0468400 | BXY_050…
GO:0042157	lipoprotein metabolic process	19	1	1.34	521	0.75169	0.75169	BXY_1761100
GO:0006633	fatty acid biosynthetic process	19	1	1.34	522	0.75169	0.75169	BXY_0624100
GO:0006637	acyl-CoA metabolic process	19	1	1.34	523	0.75169	0.75169	BXY_1161100
GO:0006887	exocytosis	19	1	1.34	524	0.75169	0.75169	BXY_1705300
GO:1903509	liposaccharide metabolic process	19	1	1.34	525	0.75169	0.75169	BXY_1761100
GO:0006473	protein acetylation	19	1	1.34	526	0.75169	0.75169	BXY_0049000
GO:0035383	thioester metabolic process	19	1	1.34	527	0.75169	0.75169	BXY_1161100
GO:0006664	glycolipid metabolic process	19	1	1.34	528	0.75169	0.75169	BXY_1761100
GO:0009892	negative regulation of metabolic process	104	6	7.34	529	0.75305	0.75305	BXY_0187200 | BXY_0328600 | BXY_0376700 | BXY_0385000 | BXY_1530000 | BXY_1544500
GO:0006974	cellular response to DNA damage stimulus	72	4	5.08	531	0.75842	0.75842	BXY_0720600 | BXY_0849300 | BXY_0984200 | BXY_1193400
GO:0022613	ribonucleoprotein complex biogenesis	72	4	5.08	532	0.75842	0.75842	BXY_0243500 | BXY_0320700 | BXY_1054600 | BXY_1662800
GO:0008654	phospholipid biosynthetic process	38	2	2.68	533	0.76032	0.76032	BXY_1161100 | BXY_1761100
GO:0048523	negative regulation of cellular process	105	6	7.41	534	0.76119	0.76119	BXY_0147500 | BXY_0376700 | BXY_0385000 | BXY_1358000 | BXY_1530000 | BXY_1544500
GO:0050790	regulation of catalytic activity	137	8	9.67	535	0.76152	0.76152	BXY_0101100 | BXY_0376700 | BXY_0385000 | BXY_0399400 | BXY_0457300 | BXY_1155500 | BXY_1530000 | BXY_1544500
GO:0019693	ribose phosphate metabolic process	89	5	6.28	536	0.76322	0.76322	BXY_0083400 | BXY_0372100 | BXY_0401000 | BXY_0437300 | BXY_0559300
GO:0045859	regulation of protein kinase activity	20	1	1.41	537	0.76927	0.76927	BXY_0101100
GO:0043543	protein acylation	20	1	1.41	538	0.76927	0.76927	BXY_0049000
GO:0009064	glutamine family amino acid metabolic process	20	1	1.41	539	0.76927	0.76927	BXY_1690600
GO:0001932	regulation of protein phosphorylation	20	1	1.41	540	0.76927	0.76927	BXY_0101100
GO:0016485	protein processing	20	1	1.41	541	0.76927	0.76927	BXY_0662300
GO:0051493	regulation of cytoskeleton organization	20	1	1.41	542	0.76927	0.76927	BXY_0147500
GO:0009144	purine nucleoside triphosphate metabolic process	39	2	2.75	543	0.77296	0.77296	BXY_0083400 | BXY_0401000
GO:0009205	purine ribonucleoside triphosphate metabolic process	39	2	2.75	544	0.77296	0.77296	BXY_0083400 | BXY_0401000
GO:0051172	negative regulation of nitrogen compound metabolic process	74	4	5.22	545	0.77715	0.77715	BXY_0376700 | BXY_0385000 | BXY_1530000 | BXY_1544500
GO:0072522	purine-containing compound biosynthetic process	57	3	4.02	546	0.77741	0.77741	BXY_0372100 | BXY_0437300 | BXY_0559300
GO:0009165	nucleotide biosynthetic process	81	7	5.72	241	0.78158	0.34614	BXY_0034200 | BXY_0341900 | BXY_0372100 | BXY_0437300 | BXY_0559300 | BXY_0971300 | BXY_1405800
GO:0065008	regulation of biological quality	144	11	10.16	312	0.78198	0.43826	BXY_0143800 | BXY_0506600 | BXY_0607500 | BXY_0720600 | BXY_0849300 | BXY_0959800 | BXY_0984200 | BXY_1193400 | BXY_1297900 | BXY_1554400 | BXY_1635600
GO:0072524	pyridine-containing compound metabolic process	27	4	1.91	78	0.78332	0.11871	BXY_0034200 | BXY_0100800 | BXY_0341900 | BXY_0971300
GO:0035556	intracellular signal transduction	172	10	12.14	547	0.78347	0.78347	BXY_0037800 | BXY_0385300 | BXY_0437300 | BXY_0559300 | BXY_0583000 | BXY_1073000 | BXY_1073200 | BXY_1141100 | BXY_1405800 | BXY_1695000
GO:0090502	RNA phosphodiester bond hydrolysis. endonucleolytic	21	1	1.48	548	0.78562	0.78562	BXY_0110600
GO:0042325	regulation of phosphorylation	21	1	1.48	549	0.78562	0.78562	BXY_0101100
GO:0043549	regulation of kinase activity	21	1	1.48	550	0.78562	0.78562	BXY_0101100
GO:0032940	secretion by cell	21	1	1.48	551	0.78562	0.78562	BXY_1705300
GO:0031324	negative regulation of cellular metabolic process	75	4	5.29	552	0.78608	0.78608	BXY_0376700 | BXY_0385000 | BXY_1530000 | BXY_1544500
GO:0046390	ribose phosphate biosynthetic process	58	3	4.09	553	0.78745	0.78745	BXY_0372100 | BXY_0437300 | BXY_0559300
GO:0009260	ribonucleotide biosynthetic process	58	3	4.09	554	0.78745	0.78745	BXY_0372100 | BXY_0437300 | BXY_0559300
GO:0019637	organophosphate metabolic process	212	15	14.96	386	0.79004	0.53606	BXY_0034200 | BXY_0083400 | BXY_0100800 | BXY_0276200 | BXY_0341900 | BXY_0372100 | BXY_0401000 | BXY_0437300 | BXY_0559300 | BXY_0971300 | BXY_1161100 | BXY_1217700 | BXY_1405800 | BXY_1693000 | BXY_1761100
GO:0000398	mRNA splicing. via spliceosome	41	2	2.89	555	0.79651	0.79651	BXY_0989000 | BXY_1214500
GO:0000375	RNA splicing. via transesterification reactions	41	2	2.89	556	0.79651	0.79651	BXY_0989000 | BXY_1214500
GO:0000377	RNA splicing. via transesterification reactions with bulged adenosine as nucleophile	41	2	2.89	557	0.79651	0.79651	BXY_0989000 | BXY_1214500
GO:0010629	negative regulation of gene expression	41	2	2.89	558	0.79651	0.79651	BXY_0187200 | BXY_0328600
GO:0006099	tricarboxylic acid cycle	22	1	1.55	559	0.80081	0.80081	BXY_0525200
GO:0009060	aerobic respiration	22	1	1.55	560	0.80081	0.80081	BXY_0525200
GO:0072330	monocarboxylic acid biosynthetic process	22	1	1.55	561	0.80081	0.80081	BXY_0624100
GO:0006661	phosphatidylinositol biosynthetic process	22	1	1.55	562	0.80081	0.80081	BXY_1761100
GO:0006732	coenzyme metabolic process	66	6	4.66	234	0.80267	0.32157	BXY_0034200 | BXY_0100800 | BXY_0341900 | BXY_0401000 | BXY_0971300 | BXY_1161100
GO:0009199	ribonucleoside triphosphate metabolic process	42	2	2.96	563	0.80746	0.80746	BXY_0083400 | BXY_0401000
GO:0046488	phosphatidylinositol metabolic process	42	2	2.96	564	0.80746	0.80746	BXY_0276200 | BXY_1761100
GO:0065009	regulation of molecular function	161	9	11.36	565	0.81247	0.81247	BXY_0101100 | BXY_0376700 | BXY_0385000 | BXY_0399400 | BXY_0457300 | BXY_0904200 | BXY_1155500 | BXY_1530000 | BXY_1544500
GO:0009117	nucleotide metabolic process	119	9	8.4	329	0.81431	0.46548	BXY_0034200 | BXY_0083400 | BXY_0341900 | BXY_0372100 | BXY_0401000 | BXY_0437300 | BXY_0559300 | BXY_0971300 | BXY_1405800
GO:0006101	citrate metabolic process	23	1	1.62	566	0.81492	0.81492	BXY_0525200
GO:0072350	tricarboxylic acid metabolic process	23	1	1.62	567	0.81492	0.81492	BXY_0525200
GO:0000413	protein peptidyl-prolyl isomerization	23	1	1.62	568	0.81492	0.81492	BXY_0528900
GO:0046907	intracellular transport	146	8	10.3	569	0.81944	0.81944	BXY_0012500 | BXY_0574900 | BXY_0665300 | BXY_0776400 | BXY_0914400 | BXY_1412600 | BXY_1532400 | BXY_1703000
GO:0051179	localization	1119	84	78.98	183	0.82238	0.27464	BXY_0002500 | BXY_0012500 | BXY_0049400 | BXY_0058500 | BXY_0078700 | BXY_0079400 | BXY_0087200 | BXY_0087800 | BXY_0127700 | BXY_0143800 | BXY_0203900 | BXY_0204100 | BXY_0204300 | BXY_0206800 | BXY_0207200 | BXY_0226900 | BXY_0242400 | BXY_0252000 | BXY_0269800 | BXY_0347100 | BXY_0389400 | BXY_0391400 | BXY_0399400 | BXY_0425500 | BXY_0425600 | BXY_0425700 | BXY_0461100 | BXY_0468400 | BXY_050…
GO:1901293	nucleoside phosphate biosynthetic process	86	7	6.07	301	0.82247	0.40526	BXY_0034200 | BXY_0341900 | BXY_0372100 | BXY_0437300 | BXY_0559300 | BXY_0971300 | BXY_1405800
GO:0006468	protein phosphorylation	398	24	28.09	570	0.82392	0.82392	BXY_0015100 | BXY_0087500 | BXY_0095200 | BXY_0100800 | BXY_0101100 | BXY_0233100 | BXY_0234900 | BXY_0273700 | BXY_0335500 | BXY_0384900 | BXY_0437300 | BXY_0513800 | BXY_0615800 | BXY_0661800 | BXY_0757700 | BXY_0954700 | BXY_0976200 | BXY_0996100 | BXY_1180300 | BXY_1393800 | BXY_1401200 | BXY_1562500 | BXY_1695000 | BXY_1716700
GO:0016192	vesicle-mediated transport	114	6	8.05	571	0.82574	0.82574	BXY_0399400 | BXY_0574900 | BXY_0914400 | BXY_1532400 | BXY_1545900 | BXY_1705300
GO:0033554	cellular response to stress	80	4	5.65	572	0.82652	0.82652	BXY_0720600 | BXY_0849300 | BXY_0984200 | BXY_1193400
GO:0043085	positive regulation of catalytic activity	44	2	3.11	573	0.82779	0.82779	BXY_0457300 | BXY_1155500
GO:0006820	anion transport	97	9	6.85	137	0.82781	0.24413	BXY_0087800 | BXY_0936000 | BXY_0936100 | BXY_0959800 | BXY_1217700 | BXY_1227000 | BXY_1299300 | BXY_1510600 | BXY_1693000
GO:0009725	response to hormone	24	1	1.69	574	0.82804	0.82804	BXY_1372000
GO:0048545	response to steroid hormone	24	1	1.69	575	0.82804	0.82804	BXY_1372000
GO:0033993	response to lipid	24	1	1.69	576	0.82804	0.82804	BXY_1372000
GO:0014070	response to organic cyclic compound	24	1	1.69	577	0.82804	0.82804	BXY_1372000
GO:0071407	cellular response to organic cyclic compound	24	1	1.69	578	0.82804	0.82804	BXY_1372000
GO:0032870	cellular response to hormone stimulus	24	1	1.69	579	0.82804	0.82804	BXY_1372000
GO:0071396	cellular response to lipid	24	1	1.69	580	0.82804	0.82804	BXY_1372000
GO:0043401	steroid hormone mediated signaling pathway	24	1	1.69	581	0.82804	0.82804	BXY_1372000
GO:0051338	regulation of transferase activity	24	1	1.69	582	0.82804	0.82804	BXY_0101100
GO:0071383	cellular response to steroid hormone stimulus	24	1	1.69	583	0.82804	0.82804	BXY_1372000
GO:0009755	hormone-mediated signaling pathway	24	1	1.69	584	0.82804	0.82804	BXY_1372000
GO:0006412	translation	214	12	15.1	585	0.83686	0.83686	BXY_0110300 | BXY_0188100 | BXY_0221400 | BXY_0303500 | BXY_0501100 | BXY_0569100 | BXY_0890400 | BXY_0948800 | BXY_0975900 | BXY_0978900 | BXY_1054600 | BXY_1166800
GO:0009141	nucleoside triphosphate metabolic process	45	2	3.18	586	0.83721	0.83721	BXY_0083400 | BXY_0401000
GO:0006352	DNA-templated transcription. initiation	25	1	1.76	587	0.84023	0.84023	BXY_0392400
GO:0015931	nucleobase-containing compound transport	25	1	1.76	588	0.84023	0.84023	BXY_1696000
GO:0033043	regulation of organelle organization	25	1	1.76	589	0.84023	0.84023	BXY_0147500
GO:0006413	translational initiation	25	1	1.76	590	0.84023	0.84023	BXY_1054600
GO:0006518	peptide metabolic process	233	13	16.45	591	0.84979	0.84979	BXY_0110300 | BXY_0188100 | BXY_0221400 | BXY_0303500 | BXY_0413200 | BXY_0501100 | BXY_0569100 | BXY_0890400 | BXY_0948800 | BXY_0975900 | BXY_0978900 | BXY_1054600 | BXY_1166800
GO:0043043	peptide biosynthetic process	217	12	15.32	592	0.85004	0.85004	BXY_0110300 | BXY_0188100 | BXY_0221400 | BXY_0303500 | BXY_0501100 | BXY_0569100 | BXY_0890400 | BXY_0948800 | BXY_0975900 | BXY_0978900 | BXY_1054600 | BXY_1166800
GO:0006753	nucleoside phosphate metabolic process	125	9	8.82	381	0.85071	0.526	BXY_0034200 | BXY_0083400 | BXY_0341900 | BXY_0372100 | BXY_0401000 | BXY_0437300 | BXY_0559300 | BXY_0971300 | BXY_1405800
GO:0007005	mitochondrion organization	26	1	1.84	593	0.85156	0.85156	BXY_1032800
GO:0018208	peptidyl-proline modification	26	1	1.84	594	0.85156	0.85156	BXY_0528900
GO:0051649	establishment of localization in cell	153	8	10.8	595	0.85652	0.85652	BXY_0012500 | BXY_0574900 | BXY_0665300 | BXY_0776400 | BXY_0914400 | BXY_1412600 | BXY_1532400 | BXY_1703000
GO:0098661	inorganic anion transmembrane transport	43	6	3.03	54	0.85921	0.0792	BXY_0087800 | BXY_0936000 | BXY_0936100 | BXY_1227000 | BXY_1299300 | BXY_1510600
GO:0016071	mRNA metabolic process	85	4	6	596	0.86043	0.86043	BXY_0187200 | BXY_0989000 | BXY_1214500 | BXY_1710700
GO:1902476	chloride transmembrane transport	27	1	1.91	597	0.86209	0.86209	BXY_1299300
GO:0009168	purine ribonucleoside monophosphate biosynthetic process	27	1	1.91	598	0.86209	0.86209	BXY_0372100
GO:0009127	purine nucleoside monophosphate biosynthetic process	27	1	1.91	599	0.86209	0.86209	BXY_0372100
GO:0045454	cell redox homeostasis	49	2	3.46	600	0.87042	0.87042	BXY_0607500 | BXY_1297900
GO:0006650	glycerophospholipid metabolic process	49	2	3.46	601	0.87042	0.87042	BXY_0276200 | BXY_1761100
GO:0061024	membrane organization	28	1	1.98	602	0.87187	0.87187	BXY_0959800
GO:0006821	chloride transport	28	1	1.98	603	0.87187	0.87187	BXY_1299300
GO:0051604	protein maturation	28	1	1.98	604	0.87187	0.87187	BXY_0662300
GO:0098869	cellular oxidant detoxification	28	1	1.98	605	0.87187	0.87187	BXY_0590100
GO:0006836	neurotransmitter transport	28	1	1.98	606	0.87187	0.87187	BXY_0854900
GO:0051128	regulation of cellular component organization	28	1	1.98	607	0.87187	0.87187	BXY_0147500
GO:0046474	glycerophospholipid biosynthetic process	28	1	1.98	608	0.87187	0.87187	BXY_1761100
GO:0034220	ion transmembrane transport	395	34	27.88	79	0.872	0.12709	BXY_0049400 | BXY_0058500 | BXY_0078700 | BXY_0087800 | BXY_0143800 | BXY_0242400 | BXY_0252000 | BXY_0269800 | BXY_0347100 | BXY_0389400 | BXY_0391400 | BXY_0425500 | BXY_0425600 | BXY_0425700 | BXY_0592100 | BXY_0880500 | BXY_0936000 | BXY_0936100 | BXY_0964300 | BXY_0973300 | BXY_0973400 | BXY_1019800 | BXY_1114500 | BXY_1159500 | BXY_1227000 | BXY_1255400 | BXY_1299300 | BXY_1336400 | BXY_135…
GO:0043604	amide biosynthetic process	223	12	15.74	609	0.8739	0.8739	BXY_0110300 | BXY_0188100 | BXY_0221400 | BXY_0303500 | BXY_0501100 | BXY_0569100 | BXY_0890400 | BXY_0948800 | BXY_0975900 | BXY_0978900 | BXY_1054600 | BXY_1166800
GO:0006397	mRNA processing	69	3	4.87	610	0.87495	0.87495	BXY_0989000 | BXY_1214500 | BXY_1710700
GO:0009167	purine ribonucleoside monophosphate metabolic process	50	2	3.53	611	0.87769	0.87769	BXY_0083400 | BXY_0372100
GO:0009126	purine nucleoside monophosphate metabolic process	50	2	3.53	612	0.87769	0.87769	BXY_0083400 | BXY_0372100
GO:0046486	glycerolipid metabolic process	50	2	3.53	613	0.87769	0.87769	BXY_0276200 | BXY_1761100
GO:1901566	organonitrogen compound biosynthetic process	471	30	33.24	530	0.87853	0.75586	BXY_0008200 | BXY_0034200 | BXY_0076100 | BXY_0100800 | BXY_0110300 | BXY_0188100 | BXY_0189200 | BXY_0221400 | BXY_0292900 | BXY_0303500 | BXY_0341900 | BXY_0372100 | BXY_0401000 | BXY_0437300 | BXY_0501100 | BXY_0559300 | BXY_0569100 | BXY_0797100 | BXY_0890400 | BXY_0948800 | BXY_0971300 | BXY_0975900 | BXY_0978900 | BXY_1054600 | BXY_1101000 | BXY_1166800 | BXY_1202300 | BXY_1379200 | BXY_176…
GO:0097237	cellular response to toxic substance	29	1	2.05	614	0.88096	0.88096	BXY_0590100
GO:0098754	detoxification	29	1	2.05	615	0.88096	0.88096	BXY_0590100
GO:0006605	protein targeting	29	1	2.05	616	0.88096	0.88096	BXY_0665300
GO:0009636	response to toxic substance	29	1	2.05	617	0.88096	0.88096	BXY_0590100
GO:0097435	supramolecular fiber organization	29	1	2.05	618	0.88096	0.88096	BXY_0857400
GO:0045017	glycerolipid biosynthetic process	29	1	2.05	619	0.88096	0.88096	BXY_1761100
GO:1990748	cellular detoxification	29	1	2.05	620	0.88096	0.88096	BXY_0590100
GO:0008380	RNA splicing	51	2	3.6	621	0.88458	0.88458	BXY_0989000 | BXY_1214500
GO:0071704	organic substance metabolic process	3094	230	218.37	77	0.88469	0.1178	BXY_0008200 | BXY_0015100 | BXY_0017100 | BXY_0034000 | BXY_0034200 | BXY_0049000 | BXY_0049900 | BXY_0076100 | BXY_0082100 | BXY_0083400 | BXY_0087500 | BXY_0088100 | BXY_0090400 | BXY_0092800 | BXY_0094800 | BXY_0095200 | BXY_0096200 | BXY_0100800 | BXY_0101000 | BXY_0101100 | BXY_0103000 | BXY_0103100 | BXY_0107500 | BXY_0110300 | BXY_0110600 | BXY_0114700 | BXY_0116400 | BXY_0117700 | BXY_011…
GO:0022618	ribonucleoprotein complex assembly	30	1	2.12	622	0.88941	0.88941	BXY_1054600
GO:0043170	macromolecule metabolic process	2505	192	176.8	50	0.89148	0.05984	BXY_0015100 | BXY_0017100 | BXY_0034000 | BXY_0049000 | BXY_0049900 | BXY_0076100 | BXY_0087500 | BXY_0088100 | BXY_0090400 | BXY_0092800 | BXY_0095200 | BXY_0096200 | BXY_0100800 | BXY_0101000 | BXY_0101100 | BXY_0103000 | BXY_0103100 | BXY_0107500 | BXY_0110300 | BXY_0110600 | BXY_0114700 | BXY_0116400 | BXY_0117700 | BXY_0118300 | BXY_0118400 | BXY_0153500 | BXY_0165800 | BXY_0170200 | BXY_018…
GO:0055086	nucleobase-containing small molecule metabolic process	134	9	9.46	421	0.89421	0.61181	BXY_0034200 | BXY_0083400 | BXY_0341900 | BXY_0372100 | BXY_0401000 | BXY_0437300 | BXY_0559300 | BXY_0971300 | BXY_1405800
GO:0071826	ribonucleoprotein complex subunit organization	31	1	2.19	624	0.89725	0.89725	BXY_1054600
GO:0048522	positive regulation of cellular process	53	2	3.74	625	0.8973	0.8973	BXY_0303500 | BXY_1412700
GO:0043603	cellular amide metabolic process	248	13	17.5	626	0.90236	0.90236	BXY_0110300 | BXY_0188100 | BXY_0221400 | BXY_0303500 | BXY_0413200 | BXY_0501100 | BXY_0569100 | BXY_0890400 | BXY_0948800 | BXY_0975900 | BXY_0978900 | BXY_1054600 | BXY_1166800
GO:0008610	lipid biosynthetic process	74	3	5.22	627	0.90293	0.90293	BXY_0624100 | BXY_1161100 | BXY_1761100
GO:0006260	DNA replication	54	2	3.81	628	0.90316	0.90316	BXY_0535000 | BXY_1172400
GO:0007606	sensory perception of chemical stimulus	54	2	3.81	629	0.90316	0.90316	BXY_0502000 | BXY_1764300
GO:0008152	metabolic process	3608	261	254.65	164	0.9057	0.25826	BXY_0008200 | BXY_0015100 | BXY_0017100 | BXY_0034000 | BXY_0034200 | BXY_0049000 | BXY_0049900 | BXY_0076100 | BXY_0082100 | BXY_0083400 | BXY_0087500 | BXY_0088100 | BXY_0090400 | BXY_0092800 | BXY_0094800 | BXY_0095200 | BXY_0096200 | BXY_0096700 | BXY_0100800 | BXY_0101000 | BXY_0101100 | BXY_0103000 | BXY_0103100 | BXY_0107500 | BXY_0110300 | BXY_0110600 | BXY_0110900 | BXY_0114700 | BXY_011…
GO:0098655	cation transmembrane transport	219	19	15.46	121	0.91076	0.20276	BXY_0049400 | BXY_0058500 | BXY_0078700 | BXY_0252000 | BXY_0269800 | BXY_0425500 | BXY_0425600 | BXY_0425700 | BXY_0964300 | BXY_0973300 | BXY_0973400 | BXY_1114500 | BXY_1159500 | BXY_1255400 | BXY_1350100 | BXY_1519200 | BXY_1541500 | BXY_1541600 | BXY_1701500
GO:0009156	ribonucleoside monophosphate biosynthetic process	33	1	2.33	630	0.91132	0.91132	BXY_0372100
GO:0051174	regulation of phosphorus metabolic process	33	1	2.33	631	0.91132	0.91132	BXY_0101100
GO:0019220	regulation of phosphate metabolic process	33	1	2.33	632	0.91132	0.91132	BXY_0101100
GO:0006811	ion transport	509	40	35.93	160	0.91286	0.25403	BXY_0049400 | BXY_0058500 | BXY_0078700 | BXY_0087800 | BXY_0143800 | BXY_0242400 | BXY_0252000 | BXY_0269800 | BXY_0347100 | BXY_0389400 | BXY_0391400 | BXY_0425500 | BXY_0425600 | BXY_0425700 | BXY_0468400 | BXY_0592100 | BXY_0880500 | BXY_0936000 | BXY_0936100 | BXY_0959800 | BXY_0964300 | BXY_0973300 | BXY_0973400 | BXY_1019800 | BXY_1114500 | BXY_1159500 | BXY_1210800 | BXY_1217700 | BXY_122…
GO:0019538	protein metabolic process	1673	141	118.08	9	0.91371	0.00559	BXY_0015100 | BXY_0049000 | BXY_0049900 | BXY_0076100 | BXY_0087500 | BXY_0090400 | BXY_0092800 | BXY_0095200 | BXY_0096200 | BXY_0100800 | BXY_0101000 | BXY_0101100 | BXY_0103000 | BXY_0103100 | BXY_0107500 | BXY_0110300 | BXY_0110600 | BXY_0114700 | BXY_0117700 | BXY_0118300 | BXY_0118400 | BXY_0170200 | BXY_0183400 | BXY_0188100 | BXY_0189200 | BXY_0206000 | BXY_0206100 | BXY_0207000 | BXY_020…
GO:0090305	nucleic acid phosphodiester bond hydrolysis	56	2	3.95	633	0.91395	0.91395	BXY_0110600 | BXY_1178600
GO:0009161	ribonucleoside monophosphate metabolic process	56	2	3.95	634	0.91395	0.91395	BXY_0083400 | BXY_0372100
GO:0098656	anion transmembrane transport	50	6	3.53	83	0.91545	0.13794	BXY_0087800 | BXY_0936000 | BXY_0936100 | BXY_1227000 | BXY_1299300 | BXY_1510600
GO:0090501	RNA phosphodiester bond hydrolysis	34	1	2.4	635	0.91762	0.91762	BXY_0110600
GO:0031399	regulation of protein modification process	34	1	2.4	636	0.91762	0.91762	BXY_0101100
GO:0051641	cellular localization	173	11	12.21	473	0.91782	0.68623	BXY_0012500 | BXY_0506600 | BXY_0574900 | BXY_0665300 | BXY_0776400 | BXY_0914400 | BXY_1412600 | BXY_1532400 | BXY_1554400 | BXY_1635600 | BXY_1703000
GO:0044238	primary metabolic process	2991	222	211.1	82	0.91884	0.13502	BXY_0015100 | BXY_0017100 | BXY_0034000 | BXY_0034200 | BXY_0049000 | BXY_0049900 | BXY_0076100 | BXY_0082100 | BXY_0083400 | BXY_0087500 | BXY_0090400 | BXY_0092800 | BXY_0094800 | BXY_0095200 | BXY_0096200 | BXY_0100800 | BXY_0101000 | BXY_0101100 | BXY_0103000 | BXY_0103100 | BXY_0107500 | BXY_0110300 | BXY_0110600 | BXY_0114700 | BXY_0116400 | BXY_0117700 | BXY_0118300 | BXY_0118400 | BXY_015…
GO:0071495	cellular response to endogenous stimulus	35	1	2.47	637	0.92347	0.92347	BXY_1372000
GO:0009719	response to endogenous stimulus	35	1	2.47	638	0.92347	0.92347	BXY_1372000
GO:0071804	cellular potassium ion transport	59	2	4.16	639	0.92805	0.92805	BXY_1159500 | BXY_1701500
GO:0071805	potassium ion transmembrane transport	59	2	4.16	640	0.92805	0.92805	BXY_1159500 | BXY_1701500
GO:0007600	sensory perception	59	2	4.16	641	0.92805	0.92805	BXY_0502000 | BXY_1764300
GO:0050877	nervous system process	59	2	4.16	642	0.92805	0.92805	BXY_0502000 | BXY_1764300
GO:0071310	cellular response to organic substance	36	1	2.54	643	0.92891	0.92891	BXY_1372000
GO:0046034	ATP metabolic process	37	1	2.61	645	0.93396	0.93396	BXY_0083400
GO:0007275	multicellular organism development	37	1	2.61	646	0.93396	0.93396	BXY_0017100
GO:1905114	cell surface receptor signaling pathway involved in cell-cell signaling	37	1	2.61	647	0.93396	0.93396	BXY_0143800
GO:0016310	phosphorylation	475	26	33.53	648	0.93787	0.93787	BXY_0015100 | BXY_0083400 | BXY_0087500 | BXY_0095200 | BXY_0100800 | BXY_0101100 | BXY_0233100 | BXY_0234900 | BXY_0273700 | BXY_0335500 | BXY_0384900 | BXY_0437300 | BXY_0513800 | BXY_0615800 | BXY_0661800 | BXY_0757700 | BXY_0954700 | BXY_0976200 | BXY_0996100 | BXY_1180300 | BXY_1237900 | BXY_1393800 | BXY_1401200 | BXY_1562500 | BXY_1695000 | BXY_1716700
GO:1901564	organonitrogen compound metabolic process	1897	155	133.89	19	0.93863	0.01167	BXY_0008200 | BXY_0015100 | BXY_0034200 | BXY_0049000 | BXY_0049900 | BXY_0076100 | BXY_0083400 | BXY_0087500 | BXY_0088100 | BXY_0090400 | BXY_0092800 | BXY_0095200 | BXY_0096200 | BXY_0100800 | BXY_0101000 | BXY_0101100 | BXY_0103000 | BXY_0103100 | BXY_0107500 | BXY_0110300 | BXY_0110600 | BXY_0114700 | BXY_0117700 | BXY_0118300 | BXY_0118400 | BXY_0170200 | BXY_0183400 | BXY_0188100 | BXY_018…
GO:0009124	nucleoside monophosphate biosynthetic process	38	1	2.68	649	0.93865	0.93865	BXY_0372100
GO:0030029	actin filament-based process	38	1	2.68	650	0.93865	0.93865	BXY_0614700
GO:0030036	actin cytoskeleton organization	38	1	2.68	651	0.93865	0.93865	BXY_0614700
GO:0030001	metal ion transport	194	17	13.69	131	0.94593	0.20735	BXY_0049400 | BXY_0058500 | BXY_0078700 | BXY_0252000 | BXY_0269800 | BXY_0425500 | BXY_0425600 | BXY_0425700 | BXY_0973300 | BXY_0973400 | BXY_1159500 | BXY_1255400 | BXY_1350100 | BXY_1541500 | BXY_1541600 | BXY_1548100 | BXY_1701500
GO:0009123	nucleoside monophosphate metabolic process	64	2	4.52	652	0.94682	0.94682	BXY_0083400 | BXY_0372100
GO:0003008	system process	64	2	4.52	653	0.94682	0.94682	BXY_0502000 | BXY_1764300
GO:0016569	covalent chromatin modification	40	1	2.82	654	0.94706	0.94706	BXY_0049000
GO:0016570	histone modification	40	1	2.82	655	0.94706	0.94706	BXY_0049000
GO:0032501	multicellular organismal process	106	4	7.48	656	0.94796	0.94796	BXY_0017100 | BXY_0502000 | BXY_1692600 | BXY_1764300
GO:0006886	intracellular protein transport	106	4	7.48	657	0.94796	0.94796	BXY_0574900 | BXY_0665300 | BXY_0914400 | BXY_1412600
GO:0019725	cellular homeostasis	65	2	4.59	658	0.94997	0.94997	BXY_0607500 | BXY_1297900
GO:0010033	response to organic substance	42	1	2.96	662	0.95432	0.95432	BXY_1372000
GO:0048856	anatomical structure development	42	1	2.96	663	0.95432	0.95432	BXY_0017100
GO:0006807	nitrogen compound metabolic process	2723	203	192.19	84	0.95677	0.13811	BXY_0008200 | BXY_0015100 | BXY_0017100 | BXY_0034000 | BXY_0034200 | BXY_0049000 | BXY_0049900 | BXY_0076100 | BXY_0083400 | BXY_0087500 | BXY_0088100 | BXY_0090400 | BXY_0092800 | BXY_0095200 | BXY_0096200 | BXY_0100800 | BXY_0101000 | BXY_0101100 | BXY_0103000 | BXY_0103100 | BXY_0107500 | BXY_0110300 | BXY_0110600 | BXY_0114700 | BXY_0116400 | BXY_0117700 | BXY_0118300 | BXY_0118400 | BXY_015…
GO:0032502	developmental process	43	1	3.03	665	0.95757	0.95757	BXY_0017100
GO:0006457	protein folding	43	1	3.03	666	0.95757	0.95757	BXY_1764800
GO:0015031	protein transport	149	6	10.52	667	0.95777	0.95777	BXY_0506600 | BXY_0574900 | BXY_0665300 | BXY_0914400 | BXY_1412600 | BXY_1635600
GO:0006812	cation transport	257	20	18.14	258	0.95838	0.35643	BXY_0049400 | BXY_0058500 | BXY_0078700 | BXY_0252000 | BXY_0269800 | BXY_0425500 | BXY_0425600 | BXY_0425700 | BXY_0964300 | BXY_0973300 | BXY_0973400 | BXY_1114500 | BXY_1159500 | BXY_1255400 | BXY_1350100 | BXY_1519200 | BXY_1541500 | BXY_1541600 | BXY_1548100 | BXY_1701500
GO:0006813	potassium ion transport	68	2	4.8	668	0.95838	0.95838	BXY_1159500 | BXY_1701500
GO:0070887	cellular response to chemical stimulus	69	2	4.87	669	0.96087	0.96087	BXY_0590100 | BXY_1372000
GO:0045184	establishment of protein localization	151	6	10.66	670	0.96136	0.96136	BXY_0506600 | BXY_0574900 | BXY_0665300 | BXY_0914400 | BXY_1412600 | BXY_1635600
GO:0070727	cellular macromolecule localization	116	7	8.19	496	0.96179	0.72099	BXY_0506600 | BXY_0574900 | BXY_0665300 | BXY_0914400 | BXY_1412600 | BXY_1554400 | BXY_1635600
GO:0034613	cellular protein localization	116	7	8.19	497	0.96179	0.72099	BXY_0506600 | BXY_0574900 | BXY_0665300 | BXY_0914400 | BXY_1412600 | BXY_1554400 | BXY_1635600
GO:0090304	nucleic acid metabolic process	874	50	61.69	671	0.96317	0.96317	BXY_0017100 | BXY_0034000 | BXY_0110300 | BXY_0110600 | BXY_0116400 | BXY_0153500 | BXY_0165800 | BXY_0187200 | BXY_0188100 | BXY_0301100 | BXY_0320700 | BXY_0365600 | BXY_0392400 | BXY_0424800 | BXY_0473000 | BXY_0490100 | BXY_0535000 | BXY_0552300 | BXY_0559500 | BXY_0560700 | BXY_0700500 | BXY_0720600 | BXY_0779600 | BXY_0830800 | BXY_0849300 | BXY_0904200 | BXY_0905400 | BXY_0906300 | BXY_097…
GO:0098662	inorganic cation transmembrane transport	203	17	14.33	182	0.9642	0.26433	BXY_0049400 | BXY_0058500 | BXY_0078700 | BXY_0252000 | BXY_0269800 | BXY_0425500 | BXY_0425600 | BXY_0425700 | BXY_0973300 | BXY_0973400 | BXY_1114500 | BXY_1159500 | BXY_1255400 | BXY_1350100 | BXY_1541500 | BXY_1541600 | BXY_1701500
GO:0048583	regulation of response to stimulus	95	3	6.71	672	0.96859	0.96859	BXY_0076100 | BXY_0797100 | BXY_1358000
GO:0098660	inorganic ion transmembrane transport	244	23	17.22	59	0.96949	0.09216	BXY_0049400 | BXY_0058500 | BXY_0078700 | BXY_0087800 | BXY_0252000 | BXY_0269800 | BXY_0425500 | BXY_0425600 | BXY_0425700 | BXY_0936000 | BXY_0936100 | BXY_0973300 | BXY_0973400 | BXY_1114500 | BXY_1159500 | BXY_1227000 | BXY_1255400 | BXY_1299300 | BXY_1350100 | BXY_1510600 | BXY_1541500 | BXY_1541600 | BXY_1701500
GO:0071702	organic substance transport	231	10	16.3	673	0.97015	0.97015	BXY_0506600 | BXY_0574900 | BXY_0665300 | BXY_0914400 | BXY_0959800 | BXY_1217700 | BXY_1412600 | BXY_1635600 | BXY_1693000 | BXY_1696000
GO:0042886	amide transport	158	6	11.15	674	0.97184	0.97184	BXY_0506600 | BXY_0574900 | BXY_0665300 | BXY_0914400 | BXY_1412600 | BXY_1635600
GO:0015833	peptide transport	158	6	11.15	675	0.97184	0.97184	BXY_0506600 | BXY_0574900 | BXY_0665300 | BXY_0914400 | BXY_1412600 | BXY_1635600
GO:0010556	regulation of macromolecule biosynthetic process	423	21	29.86	676	0.97246	0.97246	BXY_0017100 | BXY_0034000 | BXY_0116400 | BXY_0153500 | BXY_0301100 | BXY_0303500 | BXY_0473000 | BXY_0552300 | BXY_0559500 | BXY_0779600 | BXY_0830800 | BXY_0904200 | BXY_0906300 | BXY_1124000 | BXY_1166800 | BXY_1372000 | BXY_1412700 | BXY_1417700 | BXY_1567400 | BXY_1650800 | BXY_1736100
GO:0031326	regulation of cellular biosynthetic process	424	21	29.93	677	0.97328	0.97328	BXY_0017100 | BXY_0034000 | BXY_0116400 | BXY_0153500 | BXY_0301100 | BXY_0303500 | BXY_0473000 | BXY_0552300 | BXY_0559500 | BXY_0779600 | BXY_0830800 | BXY_0904200 | BXY_0906300 | BXY_1124000 | BXY_1166800 | BXY_1372000 | BXY_1412700 | BXY_1417700 | BXY_1567400 | BXY_1650800 | BXY_1736100
GO:0009889	regulation of biosynthetic process	424	21	29.93	678	0.97328	0.97328	BXY_0017100 | BXY_0034000 | BXY_0116400 | BXY_0153500 | BXY_0301100 | BXY_0303500 | BXY_0473000 | BXY_0552300 | BXY_0559500 | BXY_0779600 | BXY_0830800 | BXY_0904200 | BXY_0906300 | BXY_1124000 | BXY_1166800 | BXY_1372000 | BXY_1412700 | BXY_1417700 | BXY_1567400 | BXY_1650800 | BXY_1736100
GO:0015698	inorganic anion transport	66	6	4.66	235	0.97371	0.32157	BXY_0087800 | BXY_0936000 | BXY_0936100 | BXY_1227000 | BXY_1299300 | BXY_1510600
GO:1901360	organic cyclic compound metabolic process	1073	64	75.73	659	0.97421	0.95024	BXY_0008200 | BXY_0017100 | BXY_0034000 | BXY_0034200 | BXY_0083400 | BXY_0100800 | BXY_0110300 | BXY_0110600 | BXY_0116400 | BXY_0153500 | BXY_0165800 | BXY_0187200 | BXY_0188100 | BXY_0301100 | BXY_0320700 | BXY_0341900 | BXY_0364800 | BXY_0365600 | BXY_0372100 | BXY_0392400 | BXY_0401000 | BXY_0424800 | BXY_0437300 | BXY_0473000 | BXY_0490100 | BXY_0535000 | BXY_0552300 | BXY_0559300 | BXY_055…
GO:0006725	cellular aromatic compound metabolic process	1061	63	74.88	660	0.97605	0.95313	BXY_0008200 | BXY_0017100 | BXY_0034000 | BXY_0034200 | BXY_0083400 | BXY_0100800 | BXY_0110300 | BXY_0110600 | BXY_0116400 | BXY_0153500 | BXY_0165800 | BXY_0187200 | BXY_0188100 | BXY_0301100 | BXY_0320700 | BXY_0341900 | BXY_0364800 | BXY_0365600 | BXY_0372100 | BXY_0392400 | BXY_0401000 | BXY_0424800 | BXY_0437300 | BXY_0473000 | BXY_0490100 | BXY_0535000 | BXY_0552300 | BXY_0559300 | BXY_055…
GO:0042221	response to chemical	77	2	5.43	679	0.97625	0.97625	BXY_0590100 | BXY_1372000
GO:0046483	heterocycle metabolic process	1046	62	73.83	661	0.97629	0.95328	BXY_0008200 | BXY_0017100 | BXY_0034000 | BXY_0034200 | BXY_0083400 | BXY_0100800 | BXY_0110300 | BXY_0110600 | BXY_0116400 | BXY_0153500 | BXY_0165800 | BXY_0187200 | BXY_0188100 | BXY_0301100 | BXY_0320700 | BXY_0341900 | BXY_0364800 | BXY_0365600 | BXY_0372100 | BXY_0392400 | BXY_0401000 | BXY_0424800 | BXY_0437300 | BXY_0473000 | BXY_0490100 | BXY_0535000 | BXY_0552300 | BXY_0559300 | BXY_055…
GO:0071705	nitrogen compound transport	182	7	12.85	680	0.97728	0.97728	BXY_0506600 | BXY_0574900 | BXY_0665300 | BXY_0914400 | BXY_1412600 | BXY_1635600 | BXY_1696000
GO:0035335	peptidyl-tyrosine dephosphorylation	78	2	5.51	681	0.9777	0.9777	BXY_0114700 | BXY_0242400
GO:0006139	nucleobase-containing compound metabolic process	1019	60	71.92	664	0.97831	0.95627	BXY_0017100 | BXY_0034000 | BXY_0034200 | BXY_0083400 | BXY_0110300 | BXY_0110600 | BXY_0116400 | BXY_0153500 | BXY_0165800 | BXY_0187200 | BXY_0188100 | BXY_0301100 | BXY_0320700 | BXY_0341900 | BXY_0364800 | BXY_0365600 | BXY_0372100 | BXY_0392400 | BXY_0401000 | BXY_0424800 | BXY_0437300 | BXY_0473000 | BXY_0490100 | BXY_0535000 | BXY_0552300 | BXY_0559300 | BXY_0559500 | BXY_0560700 | BXY_070…
GO:0016070	RNA metabolic process	726	39	51.24	682	0.97921	0.97921	BXY_0017100 | BXY_0034000 | BXY_0110300 | BXY_0110600 | BXY_0116400 | BXY_0153500 | BXY_0165800 | BXY_0187200 | BXY_0188100 | BXY_0301100 | BXY_0320700 | BXY_0365600 | BXY_0392400 | BXY_0424800 | BXY_0473000 | BXY_0490100 | BXY_0552300 | BXY_0559500 | BXY_0560700 | BXY_0700500 | BXY_0779600 | BXY_0830800 | BXY_0904200 | BXY_0905400 | BXY_0906300 | BXY_0978900 | BXY_0989000 | BXY_1124000 | BXY_121…
GO:0010646	regulation of cell communication	80	2	5.65	684	0.98035	0.98035	BXY_1141100 | BXY_1358000
GO:0060255	regulation of macromolecule metabolic process	551	28	38.89	685	0.9807	0.9807	BXY_0017100 | BXY_0034000 | BXY_0101100 | BXY_0116400 | BXY_0153500 | BXY_0187200 | BXY_0301100 | BXY_0303500 | BXY_0328600 | BXY_0376700 | BXY_0385000 | BXY_0473000 | BXY_0552300 | BXY_0559500 | BXY_0779600 | BXY_0830800 | BXY_0904200 | BXY_0906300 | BXY_1124000 | BXY_1166800 | BXY_1372000 | BXY_1412700 | BXY_1417700 | BXY_1530000 | BXY_1544500 | BXY_1567400 | BXY_1650800 | BXY_1736100
GO:0023051	regulation of signaling	81	2	5.72	686	0.98156	0.98156	BXY_1141100 | BXY_1358000
GO:1903506	regulation of nucleic acid-templated transcription	402	19	28.37	687	0.98158	0.98158	BXY_0017100 | BXY_0034000 | BXY_0116400 | BXY_0153500 | BXY_0301100 | BXY_0473000 | BXY_0552300 | BXY_0559500 | BXY_0779600 | BXY_0830800 | BXY_0904200 | BXY_0906300 | BXY_1124000 | BXY_1372000 | BXY_1412700 | BXY_1417700 | BXY_1567400 | BXY_1650800 | BXY_1736100
GO:2001141	regulation of RNA biosynthetic process	402	19	28.37	688	0.98158	0.98158	BXY_0017100 | BXY_0034000 | BXY_0116400 | BXY_0153500 | BXY_0301100 | BXY_0473000 | BXY_0552300 | BXY_0559500 | BXY_0779600 | BXY_0830800 | BXY_0904200 | BXY_0906300 | BXY_1124000 | BXY_1372000 | BXY_1412700 | BXY_1417700 | BXY_1567400 | BXY_1650800 | BXY_1736100
GO:0010468	regulation of gene expression	453	22	31.97	689	0.98166	0.98166	BXY_0017100 | BXY_0034000 | BXY_0116400 | BXY_0153500 | BXY_0187200 | BXY_0301100 | BXY_0303500 | BXY_0328600 | BXY_0473000 | BXY_0552300 | BXY_0559500 | BXY_0779600 | BXY_0830800 | BXY_0904200 | BXY_0906300 | BXY_1124000 | BXY_1166800 | BXY_1372000 | BXY_1417700 | BXY_1567400 | BXY_1650800 | BXY_1736100
GO:0051171	regulation of nitrogen compound metabolic process	520	26	36.7	690	0.98178	0.98178	BXY_0017100 | BXY_0034000 | BXY_0101100 | BXY_0116400 | BXY_0153500 | BXY_0301100 | BXY_0303500 | BXY_0376700 | BXY_0385000 | BXY_0473000 | BXY_0552300 | BXY_0559500 | BXY_0779600 | BXY_0830800 | BXY_0904200 | BXY_0906300 | BXY_1124000 | BXY_1166800 | BXY_1372000 | BXY_1412700 | BXY_1417700 | BXY_1530000 | BXY_1544500 | BXY_1567400 | BXY_1650800 | BXY_1736100
GO:2000112	regulation of cellular macromolecule biosynthetic process	420	20	29.64	691	0.98214	0.98214	BXY_0017100 | BXY_0034000 | BXY_0116400 | BXY_0153500 | BXY_0301100 | BXY_0303500 | BXY_0473000 | BXY_0552300 | BXY_0559500 | BXY_0779600 | BXY_0830800 | BXY_0904200 | BXY_0906300 | BXY_1124000 | BXY_1166800 | BXY_1372000 | BXY_1417700 | BXY_1567400 | BXY_1650800 | BXY_1736100
GO:0080090	regulation of primary metabolic process	522	26	36.84	692	0.98283	0.98283	BXY_0017100 | BXY_0034000 | BXY_0101100 | BXY_0116400 | BXY_0153500 | BXY_0301100 | BXY_0303500 | BXY_0376700 | BXY_0385000 | BXY_0473000 | BXY_0552300 | BXY_0559500 | BXY_0779600 | BXY_0830800 | BXY_0904200 | BXY_0906300 | BXY_1124000 | BXY_1166800 | BXY_1372000 | BXY_1412700 | BXY_1417700 | BXY_1530000 | BXY_1544500 | BXY_1567400 | BXY_1650800 | BXY_1736100
GO:0019222	regulation of metabolic process	556	28	39.24	693	0.98329	0.98329	BXY_0017100 | BXY_0034000 | BXY_0101100 | BXY_0116400 | BXY_0153500 | BXY_0187200 | BXY_0301100 | BXY_0303500 | BXY_0328600 | BXY_0376700 | BXY_0385000 | BXY_0473000 | BXY_0552300 | BXY_0559500 | BXY_0779600 | BXY_0830800 | BXY_0904200 | BXY_0906300 | BXY_1124000 | BXY_1166800 | BXY_1372000 | BXY_1412700 | BXY_1417700 | BXY_1530000 | BXY_1544500 | BXY_1567400 | BXY_1650800 | BXY_1736100
GO:0051252	regulation of RNA metabolic process	405	19	28.58	694	0.98331	0.98331	BXY_0017100 | BXY_0034000 | BXY_0116400 | BXY_0153500 | BXY_0301100 | BXY_0473000 | BXY_0552300 | BXY_0559500 | BXY_0779600 | BXY_0830800 | BXY_0904200 | BXY_0906300 | BXY_1124000 | BXY_1372000 | BXY_1412700 | BXY_1417700 | BXY_1567400 | BXY_1650800 | BXY_1736100
GO:0031323	regulation of cellular metabolic process	523	26	36.91	695	0.98333	0.98333	BXY_0017100 | BXY_0034000 | BXY_0101100 | BXY_0116400 | BXY_0153500 | BXY_0301100 | BXY_0303500 | BXY_0376700 | BXY_0385000 | BXY_0473000 | BXY_0552300 | BXY_0559500 | BXY_0779600 | BXY_0830800 | BXY_0904200 | BXY_0906300 | BXY_1124000 | BXY_1166800 | BXY_1372000 | BXY_1412700 | BXY_1417700 | BXY_1530000 | BXY_1544500 | BXY_1567400 | BXY_1650800 | BXY_1736100
GO:0015992	proton transport	56	1	3.95	697	0.98376	0.98376	BXY_1114500
GO:1902600	hydrogen ion transmembrane transport	56	1	3.95	698	0.98376	0.98376	BXY_1114500
GO:0006818	hydrogen transport	56	1	3.95	699	0.98376	0.98376	BXY_1114500
GO:0019219	regulation of nucleobase-containing compound metabolic process	407	19	28.73	700	0.98438	0.98438	BXY_0017100 | BXY_0034000 | BXY_0116400 | BXY_0153500 | BXY_0301100 | BXY_0473000 | BXY_0552300 | BXY_0559500 | BXY_0779600 | BXY_0830800 | BXY_0904200 | BXY_0906300 | BXY_1124000 | BXY_1372000 | BXY_1412700 | BXY_1417700 | BXY_1567400 | BXY_1650800 | BXY_1736100
GO:0033036	macromolecule localization	195	10	13.76	623	0.98459	0.89202	BXY_0506600 | BXY_0574900 | BXY_0665300 | BXY_0914400 | BXY_0959800 | BXY_1217700 | BXY_1412600 | BXY_1554400 | BXY_1635600 | BXY_1693000
GO:0007264	small GTPase mediated signal transduction	57	1	4.02	701	0.98492	0.98492	BXY_0385300
GO:0043412	macromolecule modification	875	47	61.76	704	0.98805	0.98805	BXY_0015100 | BXY_0049000 | BXY_0087500 | BXY_0095200 | BXY_0096200 | BXY_0100800 | BXY_0101100 | BXY_0114700 | BXY_0183400 | BXY_0189200 | BXY_0233100 | BXY_0234900 | BXY_0242400 | BXY_0273700 | BXY_0292900 | BXY_0320700 | BXY_0325900 | BXY_0335500 | BXY_0384900 | BXY_0392000 | BXY_0414600 | BXY_0437300 | BXY_0513800 | BXY_0528900 | BXY_0560700 | BXY_0615800 | BXY_0661800 | BXY_0700500 | BXY_070…
GO:0006355	regulation of transcription. DNA-templated	399	18	28.16	705	0.98862	0.98862	BXY_0017100 | BXY_0034000 | BXY_0116400 | BXY_0153500 | BXY_0301100 | BXY_0473000 | BXY_0552300 | BXY_0559500 | BXY_0779600 | BXY_0830800 | BXY_0904200 | BXY_0906300 | BXY_1124000 | BXY_1372000 | BXY_1417700 | BXY_1567400 | BXY_1650800 | BXY_1736100
GO:0015672	monovalent inorganic cation transport	183	15	12.92	227	0.98929	0.31011	BXY_0049400 | BXY_0058500 | BXY_0252000 | BXY_0269800 | BXY_0425500 | BXY_0425600 | BXY_0425700 | BXY_0973300 | BXY_0973400 | BXY_1114500 | BXY_1159500 | BXY_1350100 | BXY_1541500 | BXY_1541600 | BXY_1701500
GO:0034641	cellular nitrogen compound metabolic process	1240	72	87.52	683	0.99009	0.98	BXY_0008200 | BXY_0017100 | BXY_0034000 | BXY_0034200 | BXY_0083400 | BXY_0100800 | BXY_0110300 | BXY_0110600 | BXY_0116400 | BXY_0153500 | BXY_0165800 | BXY_0187200 | BXY_0188100 | BXY_0221400 | BXY_0301100 | BXY_0303500 | BXY_0320700 | BXY_0341900 | BXY_0364800 | BXY_0365600 | BXY_0372100 | BXY_0392400 | BXY_0401000 | BXY_0413200 | BXY_0424800 | BXY_0437300 | BXY_0473000 | BXY_0490100 | BXY_050…
GO:0044267	cellular protein metabolic process	1150	64	81.17	706	0.99037	0.99037	BXY_0015100 | BXY_0049000 | BXY_0087500 | BXY_0095200 | BXY_0096200 | BXY_0100800 | BXY_0101100 | BXY_0110300 | BXY_0114700 | BXY_0183400 | BXY_0188100 | BXY_0189200 | BXY_0221400 | BXY_0233100 | BXY_0234900 | BXY_0242400 | BXY_0273700 | BXY_0292900 | BXY_0303500 | BXY_0325900 | BXY_0335500 | BXY_0376700 | BXY_0384900 | BXY_0385000 | BXY_0392000 | BXY_0401000 | BXY_0414600 | BXY_0437300 | BXY_050…
GO:0007186	G-protein coupled receptor signaling pathway	223	8	15.74	707	0.99143	0.99143	BXY_0172700 | BXY_0258900 | BXY_0386600 | BXY_0451300 | BXY_0465100 | BXY_0569400 | BXY_1070000 | BXY_1700500
GO:0006464	cellular protein modification process	825	43	58.23	708	0.99169	0.99169	BXY_0015100 | BXY_0049000 | BXY_0087500 | BXY_0095200 | BXY_0096200 | BXY_0100800 | BXY_0101100 | BXY_0114700 | BXY_0183400 | BXY_0189200 | BXY_0233100 | BXY_0234900 | BXY_0242400 | BXY_0273700 | BXY_0292900 | BXY_0325900 | BXY_0335500 | BXY_0384900 | BXY_0392000 | BXY_0414600 | BXY_0437300 | BXY_0513800 | BXY_0528900 | BXY_0615800 | BXY_0661800 | BXY_0704000 | BXY_0757700 | BXY_0760500 | BXY_085…
GO:0036211	protein modification process	825	43	58.23	709	0.99169	0.99169	BXY_0015100 | BXY_0049000 | BXY_0087500 | BXY_0095200 | BXY_0096200 | BXY_0100800 | BXY_0101100 | BXY_0114700 | BXY_0183400 | BXY_0189200 | BXY_0233100 | BXY_0234900 | BXY_0242400 | BXY_0273700 | BXY_0292900 | BXY_0325900 | BXY_0335500 | BXY_0384900 | BXY_0392000 | BXY_0414600 | BXY_0437300 | BXY_0513800 | BXY_0528900 | BXY_0615800 | BXY_0661800 | BXY_0704000 | BXY_0757700 | BXY_0760500 | BXY_085…
GO:0006366	transcription from RNA polymerase II promoter	68	1	4.8	712	0.99332	0.99332	BXY_0392400
GO:0023052	signaling	590	28	41.64	713	0.99408	0.99408	BXY_0037800 | BXY_0143800 | BXY_0172700 | BXY_0258900 | BXY_0262600 | BXY_0301100 | BXY_0301600 | BXY_0325900 | BXY_0385300 | BXY_0386600 | BXY_0437300 | BXY_0451300 | BXY_0465100 | BXY_0559300 | BXY_0569400 | BXY_0583000 | BXY_0917900 | BXY_0984100 | BXY_1070000 | BXY_1073000 | BXY_1073200 | BXY_1141100 | BXY_1213400 | BXY_1358000 | BXY_1372000 | BXY_1405800 | BXY_1695000 | BXY_1700500
GO:0007154	cell communication	593	28	41.85	715	0.99463	0.99463	BXY_0037800 | BXY_0143800 | BXY_0172700 | BXY_0258900 | BXY_0262600 | BXY_0301100 | BXY_0301600 | BXY_0325900 | BXY_0385300 | BXY_0386600 | BXY_0437300 | BXY_0451300 | BXY_0465100 | BXY_0559300 | BXY_0569400 | BXY_0583000 | BXY_0917900 | BXY_0984100 | BXY_1070000 | BXY_1073000 | BXY_1073200 | BXY_1141100 | BXY_1213400 | BXY_1358000 | BXY_1372000 | BXY_1405800 | BXY_1695000 | BXY_1700500
GO:0010467	gene expression	908	47	64.09	716	0.99503	0.99503	BXY_0017100 | BXY_0034000 | BXY_0110300 | BXY_0116400 | BXY_0153500 | BXY_0165800 | BXY_0187200 | BXY_0188100 | BXY_0221400 | BXY_0301100 | BXY_0303500 | BXY_0320700 | BXY_0328600 | BXY_0365600 | BXY_0392400 | BXY_0473000 | BXY_0490100 | BXY_0501100 | BXY_0552300 | BXY_0559500 | BXY_0560700 | BXY_0569100 | BXY_0662300 | BXY_0700500 | BXY_0779600 | BXY_0830800 | BXY_0890400 | BXY_0904200 | BXY_090…
GO:0018130	heterocycle biosynthetic process	606	31	42.77	696	0.99513	0.98365	BXY_0008200 | BXY_0017100 | BXY_0034000 | BXY_0034200 | BXY_0100800 | BXY_0116400 | BXY_0153500 | BXY_0301100 | BXY_0341900 | BXY_0364800 | BXY_0372100 | BXY_0392400 | BXY_0401000 | BXY_0437300 | BXY_0473000 | BXY_0552300 | BXY_0559300 | BXY_0559500 | BXY_0779600 | BXY_0830800 | BXY_0904200 | BXY_0906300 | BXY_0971300 | BXY_1124000 | BXY_1372000 | BXY_1405800 | BXY_1412700 | BXY_1417700 | BXY_156…
GO:0008104	protein localization	155	7	10.94	644	0.99525	0.92914	BXY_0506600 | BXY_0574900 | BXY_0665300 | BXY_0914400 | BXY_1412600 | BXY_1554400 | BXY_1635600
GO:0007165	signal transduction	580	27	40.94	717	0.99528	0.99528	BXY_0037800 | BXY_0143800 | BXY_0172700 | BXY_0258900 | BXY_0301100 | BXY_0301600 | BXY_0325900 | BXY_0385300 | BXY_0386600 | BXY_0437300 | BXY_0451300 | BXY_0465100 | BXY_0559300 | BXY_0569400 | BXY_0583000 | BXY_0917900 | BXY_0984100 | BXY_1070000 | BXY_1073000 | BXY_1073200 | BXY_1141100 | BXY_1213400 | BXY_1358000 | BXY_1372000 | BXY_1405800 | BXY_1695000 | BXY_1700500
GO:1901362	organic cyclic compound biosynthetic process	616	31	43.48	703	0.99649	0.98771	BXY_0008200 | BXY_0017100 | BXY_0034000 | BXY_0034200 | BXY_0100800 | BXY_0116400 | BXY_0153500 | BXY_0301100 | BXY_0341900 | BXY_0364800 | BXY_0372100 | BXY_0392400 | BXY_0401000 | BXY_0437300 | BXY_0473000 | BXY_0552300 | BXY_0559300 | BXY_0559500 | BXY_0779600 | BXY_0830800 | BXY_0904200 | BXY_0906300 | BXY_0971300 | BXY_1124000 | BXY_1372000 | BXY_1405800 | BXY_1412700 | BXY_1417700 | BXY_156…
GO:0019438	aromatic compound biosynthetic process	599	30	42.28	702	0.99651	0.98752	BXY_0008200 | BXY_0017100 | BXY_0034000 | BXY_0034200 | BXY_0100800 | BXY_0116400 | BXY_0153500 | BXY_0301100 | BXY_0341900 | BXY_0364800 | BXY_0372100 | BXY_0392400 | BXY_0437300 | BXY_0473000 | BXY_0552300 | BXY_0559300 | BXY_0559500 | BXY_0779600 | BXY_0830800 | BXY_0904200 | BXY_0906300 | BXY_0971300 | BXY_1124000 | BXY_1372000 | BXY_1405800 | BXY_1412700 | BXY_1417700 | BXY_1567400 | BXY_165…
GO:0097659	nucleic acid-templated transcription	469	20	33.1	719	0.99675	0.99675	BXY_0017100 | BXY_0034000 | BXY_0116400 | BXY_0153500 | BXY_0301100 | BXY_0392400 | BXY_0473000 | BXY_0552300 | BXY_0559500 | BXY_0779600 | BXY_0830800 | BXY_0904200 | BXY_0906300 | BXY_1124000 | BXY_1372000 | BXY_1412700 | BXY_1417700 | BXY_1567400 | BXY_1650800 | BXY_1736100
GO:0032774	RNA biosynthetic process	471	20	33.24	720	0.99698	0.99698	BXY_0017100 | BXY_0034000 | BXY_0116400 | BXY_0153500 | BXY_0301100 | BXY_0392400 | BXY_0473000 | BXY_0552300 | BXY_0559500 | BXY_0779600 | BXY_0830800 | BXY_0904200 | BXY_0906300 | BXY_1124000 | BXY_1372000 | BXY_1412700 | BXY_1417700 | BXY_1567400 | BXY_1650800 | BXY_1736100
GO:0050896	response to stimulus	712	34	50.25	721	0.99698	0.99698	BXY_0037800 | BXY_0076100 | BXY_0143800 | BXY_0172700 | BXY_0258900 | BXY_0301100 | BXY_0301600 | BXY_0325900 | BXY_0385300 | BXY_0386600 | BXY_0437300 | BXY_0451300 | BXY_0465100 | BXY_0559300 | BXY_0569400 | BXY_0583000 | BXY_0590100 | BXY_0720600 | BXY_0797100 | BXY_0849300 | BXY_0917900 | BXY_0984100 | BXY_0984200 | BXY_1070000 | BXY_1073000 | BXY_1073200 | BXY_1141100 | BXY_1193400 | BXY_121…
GO:0009966	regulation of signal transduction	79	1	5.58	722	0.99705	0.99705	BXY_1358000
GO:0009059	macromolecule biosynthetic process	880	44	62.11	723	0.99724	0.99724	BXY_0017100 | BXY_0034000 | BXY_0076100 | BXY_0110300 | BXY_0116400 | BXY_0153500 | BXY_0188100 | BXY_0189200 | BXY_0221400 | BXY_0292900 | BXY_0301100 | BXY_0303500 | BXY_0392400 | BXY_0473000 | BXY_0501100 | BXY_0535000 | BXY_0552300 | BXY_0559500 | BXY_0569100 | BXY_0779600 | BXY_0797100 | BXY_0830800 | BXY_0890400 | BXY_0904200 | BXY_0906300 | BXY_0948800 | BXY_0975900 | BXY_0978900 | BXY_105…
GO:0051716	cellular response to stimulus	683	32	48.21	724	0.9974	0.9974	BXY_0037800 | BXY_0143800 | BXY_0172700 | BXY_0258900 | BXY_0301100 | BXY_0301600 | BXY_0325900 | BXY_0385300 | BXY_0386600 | BXY_0437300 | BXY_0451300 | BXY_0465100 | BXY_0559300 | BXY_0569400 | BXY_0583000 | BXY_0590100 | BXY_0720600 | BXY_0849300 | BXY_0917900 | BXY_0984100 | BXY_0984200 | BXY_1070000 | BXY_1073000 | BXY_1073200 | BXY_1141100 | BXY_1193400 | BXY_1213400 | BXY_1358000 | BXY_137…
GO:0006796	phosphate-containing compound metabolic process	779	40	54.98	710	0.9975	0.99223	BXY_0015100 | BXY_0034200 | BXY_0083400 | BXY_0087500 | BXY_0095200 | BXY_0100800 | BXY_0101100 | BXY_0114700 | BXY_0233100 | BXY_0234900 | BXY_0242400 | BXY_0273700 | BXY_0276200 | BXY_0335500 | BXY_0341900 | BXY_0372100 | BXY_0384900 | BXY_0401000 | BXY_0437300 | BXY_0513800 | BXY_0559300 | BXY_0615800 | BXY_0661800 | BXY_0757700 | BXY_0954700 | BXY_0971300 | BXY_0976200 | BXY_0996100 | BXY_116…
GO:0006351	transcription. DNA-templated	462	19	32.61	727	0.99785	0.99785	BXY_0017100 | BXY_0034000 | BXY_0116400 | BXY_0153500 | BXY_0301100 | BXY_0392400 | BXY_0473000 | BXY_0552300 | BXY_0559500 | BXY_0779600 | BXY_0830800 | BXY_0904200 | BXY_0906300 | BXY_1124000 | BXY_1372000 | BXY_1417700 | BXY_1567400 | BXY_1650800 | BXY_1736100
GO:0034645	cellular macromolecule biosynthetic process	873	43	61.62	728	0.99792	0.99792	BXY_0017100 | BXY_0034000 | BXY_0076100 | BXY_0110300 | BXY_0116400 | BXY_0153500 | BXY_0188100 | BXY_0189200 | BXY_0221400 | BXY_0292900 | BXY_0301100 | BXY_0303500 | BXY_0392400 | BXY_0473000 | BXY_0501100 | BXY_0535000 | BXY_0552300 | BXY_0559500 | BXY_0569100 | BXY_0779600 | BXY_0797100 | BXY_0830800 | BXY_0890400 | BXY_0904200 | BXY_0906300 | BXY_0948800 | BXY_0975900 | BXY_0978900 | BXY_105…
GO:0044271	cellular nitrogen compound biosynthetic process	822	42	58.02	714	0.99814	0.99423	BXY_0008200 | BXY_0017100 | BXY_0034000 | BXY_0034200 | BXY_0100800 | BXY_0110300 | BXY_0116400 | BXY_0153500 | BXY_0188100 | BXY_0221400 | BXY_0301100 | BXY_0303500 | BXY_0341900 | BXY_0364800 | BXY_0372100 | BXY_0392400 | BXY_0437300 | BXY_0473000 | BXY_0501100 | BXY_0552300 | BXY_0559300 | BXY_0559500 | BXY_0569100 | BXY_0779600 | BXY_0830800 | BXY_0890400 | BXY_0904200 | BXY_0906300 | BXY_094…
GO:0034654	nucleobase-containing compound biosynthetic process	585	28	41.29	711	0.99831	0.99306	BXY_0017100 | BXY_0034000 | BXY_0034200 | BXY_0116400 | BXY_0153500 | BXY_0301100 | BXY_0341900 | BXY_0364800 | BXY_0372100 | BXY_0392400 | BXY_0437300 | BXY_0473000 | BXY_0552300 | BXY_0559300 | BXY_0559500 | BXY_0779600 | BXY_0830800 | BXY_0904200 | BXY_0906300 | BXY_0971300 | BXY_1124000 | BXY_1372000 | BXY_1405800 | BXY_1412700 | BXY_1417700 | BXY_1567400 | BXY_1650800 | BXY_1736100
GO:0044260	cellular macromolecule metabolic process	1967	113	138.83	730	0.99833	0.99833	BXY_0015100 | BXY_0017100 | BXY_0034000 | BXY_0049000 | BXY_0076100 | BXY_0087500 | BXY_0095200 | BXY_0096200 | BXY_0100800 | BXY_0101100 | BXY_0110300 | BXY_0110600 | BXY_0114700 | BXY_0116400 | BXY_0153500 | BXY_0165800 | BXY_0183400 | BXY_0187200 | BXY_0188100 | BXY_0189200 | BXY_0221400 | BXY_0233100 | BXY_0234900 | BXY_0242400 | BXY_0273700 | BXY_0292900 | BXY_0301100 | BXY_0303500 | BXY_032…
GO:0006793	phosphorus metabolic process	798	40	56.32	718	0.99863	0.99549	BXY_0015100 | BXY_0034200 | BXY_0083400 | BXY_0087500 | BXY_0095200 | BXY_0100800 | BXY_0101100 | BXY_0114700 | BXY_0233100 | BXY_0234900 | BXY_0242400 | BXY_0273700 | BXY_0276200 | BXY_0335500 | BXY_0341900 | BXY_0372100 | BXY_0384900 | BXY_0401000 | BXY_0437300 | BXY_0513800 | BXY_0559300 | BXY_0615800 | BXY_0661800 | BXY_0757700 | BXY_0954700 | BXY_0971300 | BXY_0976200 | BXY_0996100 | BXY_116…
GO:0065007	biological regulation	1313	71	92.67	725	0.99904	0.99752	BXY_0017100 | BXY_0034000 | BXY_0037800 | BXY_0076100 | BXY_0101100 | BXY_0116400 | BXY_0143800 | BXY_0147500 | BXY_0153500 | BXY_0172700 | BXY_0187200 | BXY_0258900 | BXY_0301100 | BXY_0301600 | BXY_0303500 | BXY_0325900 | BXY_0328600 | BXY_0376700 | BXY_0385000 | BXY_0385300 | BXY_0386600 | BXY_0399400 | BXY_0437300 | BXY_0451300 | BXY_0457300 | BXY_0465100 | BXY_0473000 | BXY_0506600 | BXY_055…
GO:0044249	cellular biosynthetic process	1095	57	77.28	726	0.99916	0.99766	BXY_0008200 | BXY_0017100 | BXY_0034000 | BXY_0034200 | BXY_0076100 | BXY_0100800 | BXY_0110300 | BXY_0116400 | BXY_0153500 | BXY_0188100 | BXY_0189200 | BXY_0221400 | BXY_0292900 | BXY_0301100 | BXY_0303500 | BXY_0341900 | BXY_0364800 | BXY_0372100 | BXY_0392400 | BXY_0401000 | BXY_0437300 | BXY_0473000 | BXY_0501100 | BXY_0535000 | BXY_0552300 | BXY_0559300 | BXY_0559500 | BXY_0569100 | BXY_062…
GO:1901576	organic substance biosynthetic process	1104	57	77.92	729	0.99936	0.99818	BXY_0008200 | BXY_0017100 | BXY_0034000 | BXY_0034200 | BXY_0076100 | BXY_0100800 | BXY_0110300 | BXY_0116400 | BXY_0153500 | BXY_0188100 | BXY_0189200 | BXY_0221400 | BXY_0292900 | BXY_0301100 | BXY_0303500 | BXY_0341900 | BXY_0364800 | BXY_0372100 | BXY_0392400 | BXY_0401000 | BXY_0437300 | BXY_0473000 | BXY_0501100 | BXY_0535000 | BXY_0552300 | BXY_0559300 | BXY_0559500 | BXY_0569100 | BXY_062…
GO:0006470	protein dephosphorylation	137	2	9.67	732	0.99955	0.99955	BXY_0114700 | BXY_0242400
GO:0016311	dephosphorylation	167	3	11.79	733	0.9996	0.9996	BXY_0114700 | BXY_0242400 | BXY_0276200
GO:0050789	regulation of biological process	1223	61	86.32	734	0.99965	0.99965	BXY_0017100 | BXY_0034000 | BXY_0037800 | BXY_0076100 | BXY_0101100 | BXY_0116400 | BXY_0143800 | BXY_0147500 | BXY_0153500 | BXY_0172700 | BXY_0187200 | BXY_0258900 | BXY_0301100 | BXY_0301600 | BXY_0303500 | BXY_0325900 | BXY_0328600 | BXY_0376700 | BXY_0385000 | BXY_0385300 | BXY_0386600 | BXY_0437300 | BXY_0451300 | BXY_0465100 | BXY_0473000 | BXY_0552300 | BXY_0559300 | BXY_0559500 | BXY_056…
GO:0050794	regulation of cellular process	1153	55	81.38	736	0.99985	0.99985	BXY_0017100 | BXY_0034000 | BXY_0037800 | BXY_0101100 | BXY_0116400 | BXY_0143800 | BXY_0147500 | BXY_0153500 | BXY_0172700 | BXY_0258900 | BXY_0301100 | BXY_0301600 | BXY_0303500 | BXY_0325900 | BXY_0376700 | BXY_0385000 | BXY_0385300 | BXY_0386600 | BXY_0437300 | BXY_0451300 | BXY_0465100 | BXY_0473000 | BXY_0552300 | BXY_0559300 | BXY_0559500 | BXY_0569400 | BXY_0583000 | BXY_0607500 | BXY_077…
GO:0009058	biosynthetic process	1150	57	81.17	731	0.99985	0.99954	BXY_0008200 | BXY_0017100 | BXY_0034000 | BXY_0034200 | BXY_0076100 | BXY_0100800 | BXY_0110300 | BXY_0116400 | BXY_0153500 | BXY_0188100 | BXY_0189200 | BXY_0221400 | BXY_0292900 | BXY_0301100 | BXY_0303500 | BXY_0341900 | BXY_0364800 | BXY_0372100 | BXY_0392400 | BXY_0401000 | BXY_0437300 | BXY_0473000 | BXY_0501100 | BXY_0535000 | BXY_0552300 | BXY_0559300 | BXY_0559500 | BXY_0569100 | BXY_062…
GO:0044237	cellular metabolic process	2517	145	177.65	735	0.99989	0.99979	BXY_0008200 | BXY_0015100 | BXY_0017100 | BXY_0034000 | BXY_0034200 | BXY_0049000 | BXY_0076100 | BXY_0083400 | BXY_0087500 | BXY_0094800 | BXY_0095200 | BXY_0096200 | BXY_0100800 | BXY_0101100 | BXY_0110300 | BXY_0110600 | BXY_0114700 | BXY_0116400 | BXY_0153500 | BXY_0165800 | BXY_0183400 | BXY_0187200 | BXY_0188100 | BXY_0189200 | BXY_0221400 | BXY_0233100 | BXY_0234900 | BXY_0242400 | BXY_027…
GO:0009987	cellular process	3427	196	241.88	737	1	1	BXY_0008200 | BXY_0012500 | BXY_0015100 | BXY_0017100 | BXY_0034000 | BXY_0034200 | BXY_0037800 | BXY_0049000 | BXY_0076100 | BXY_0083400 | BXY_0087500 | BXY_0094800 | BXY_0095200 | BXY_0096200 | BXY_0100800 | BXY_0101100 | BXY_0110300 | BXY_0110600 | BXY_0114700 | BXY_0116400 | BXY_0143800 | BXY_0147500 | BXY_0153500 | BXY_0165800 | BXY_0172700 | BXY_0173100 | BXY_0183400 | BXY_0187200 | BXY_018…
GO:0006733	oxidoreduction coenzyme metabolic process	29	3	2.05	238	1	0.33633	BXY_0034200 | BXY_0341900 | BXY_0971300
GO:0032507	maintenance of protein location in cell	6	3	0.42	11	1	0.00594	BXY_0506600 | BXY_1554400 | BXY_1635600
GO:0019674	NAD metabolic process	7	3	0.49	15	1	0.00986	BXY_0034200 | BXY_0341900 | BXY_0971300
GO:0008272	sulfate transport	17	5	1.2	8	1	0.00519	BXY_0087800 | BXY_0936000 | BXY_0936100 | BXY_1227000 | BXY_1510600
GO:0045185	maintenance of protein location	7	3	0.49	16	1	0.00986	BXY_0506600 | BXY_1554400 | BXY_1635600
GO:0051651	maintenance of location in cell	6	3	0.42	12	1	0.00594	BXY_0506600 | BXY_1554400 | BXY_1635600
GO:0035437	maintenance of protein localization in endoplasmic reticulum	3	3	0.21	3	1	0.00035	BXY_0506600 | BXY_1554400 | BXY_1635600
GO:0006814	sodium ion transport	77	12	5.43	13	1	0.00715	BXY_0049400 | BXY_0058500 | BXY_0252000 | BXY_0269800 | BXY_0425500 | BXY_0425600 | BXY_0425700 | BXY_0973300 | BXY_0973400 | BXY_1350100 | BXY_1541500 | BXY_1541600
GO:0046496	nicotinamide nucleotide metabolic process	25	3	1.76	162	1	0.25722	BXY_0034200 | BXY_0341900 | BXY_0971300
GO:0019362	pyridine nucleotide metabolic process	25	3	1.76	163	1	0.25722	BXY_0034200 | BXY_0341900 | BXY_0971300
GO:0019363	pyridine nucleotide biosynthetic process	8	3	0.56	31	1	0.01495	BXY_0034200 | BXY_0341900 | BXY_0971300
GO:0019359	nicotinamide nucleotide biosynthetic process	7	3	0.49	17	1	0.00986	BXY_0034200 | BXY_0341900 | BXY_0971300
GO:0072595	maintenance of protein localization in organelle	3	3	0.21	4	1	0.00035	BXY_0506600 | BXY_1554400 | BXY_1635600
GO:0072348	sulfur compound transport	19	5	1.34	14	1	0.00868	BXY_0087800 | BXY_0936000 | BXY_0936100 | BXY_1227000 | BXY_1510600
GO:0008150	biological_process	5469	386	386	738	1	1	BXY_0002500 | BXY_0008200 | BXY_0012500 | BXY_0015100 | BXY_0017100 | BXY_0034000 | BXY_0034200 | BXY_0037800 | BXY_0049000 | BXY_0049400 | BXY_0049900 | BXY_0058500 | BXY_0076100 | BXY_0078700 | BXY_0079400 | BXY_0082100 | BXY_0083400 | BXY_0087200 | BXY_0087500 | BXY_0087800 | BXY_0088100 | BXY_0090400 | BXY_0092800 | BXY_0094800 | BXY_0095200 | BXY_0096200 | BXY_0096700 | BXY_0100800 | BXY_010…
GO:0051235	maintenance of location	12	3	0.85	45	1	0.04759	BXY_0506600 | BXY_1554400 | BXY_1635600
GO:0070972	protein localization to endoplasmic reticulum	13	3	0.92	49	1	0.05872	BXY_0506600 | BXY_1554400 | BXY_1635600
