# Supplementary material for: Molecular variation among virulent and avirulent strains of the quarantine nematode Bursaphelenchus xylophilus
Source: Mol Genet Genomics. 2020 Nov 10;296(2):259–69. doi: 10.1007/s00438-020-01739-w (PMC7895788; doi:10.1007/s00438-020-01739-w)
Supplement: Supplementary file 5 — Enriched GO terms for both avirulent populations—Cellular component (XLSX 789 kb) [file 438_2020_1739_MOESM5_ESM.xlsx]

## Sheet: Arkusz1
GO.ID	Term	Annotated	Significant	Expected	Rank in classic Fisher	elim Fisher	classic Fisher	GO significant genes
GO:0016021	integral component of membrane	4378	362	320.74	1	0.0000089	0.0000089	BXY_0002500 | BXY_0008200 | BXY_0014000 | BXY_0034900 | BXY_0049400 | BXY_0051900 | BXY_0053700 | BXY_0058500 | BXY_0076100 | BXY_0079400 | BXY_0081900 | BXY_0082000 | BXY_0082100 | BXY_0082800 | BXY_0084400 | BXY_0084600 | BXY_0085900 | BXY_0087200 | BXY_0087800 | BXY_0088500 | BXY_0088600 | BXY_0089400 | BXY_0089700 | BXY_0091400 | BXY_0092300 | BXY_0094000 | BXY_0094100 | BXY_0094300 | BXY_009…
GO:0016586	RSC-type complex	3	2	0.22	5	0.015	0.015	BXY_0701800 | BXY_1458600
GO:0031932	TORC2 complex	4	2	0.29	6	0.029	0.029	BXY_1073000 | BXY_1073200
GO:0038201	TOR complex	5	2	0.37	7	0.046	0.046	BXY_1073000 | BXY_1073200
GO:0005615	extracellular space	83	10	6.08	8	0.08	0.08	BXY_0051900 | BXY_0098600 | BXY_0098700 | BXY_0503300 | BXY_1131900 | BXY_1195400 | BXY_1264600 | BXY_1376400 | BXY_1570700 | BXY_1754000
GO:0032040	small-subunit processome	7	2	0.51	9	0.088	0.088	BXY_0810700 | BXY_1662800
GO:0044421	extracellular region part	91	10	6.67	10	0.128	0.128	BXY_0051900 | BXY_0098600 | BXY_0098700 | BXY_0503300 | BXY_1131900 | BXY_1195400 | BXY_1264600 | BXY_1376400 | BXY_1570700 | BXY_1754000
GO:0120038	plasma membrane bounded cell projection part	9	2	0.66	11	0.137	0.137	BXY_0147500 | BXY_1221000
GO:0044441	ciliary part	9	2	0.66	12	0.137	0.137	BXY_0147500 | BXY_1221000
GO:0044463	cell projection part	9	2	0.66	13	0.137	0.137	BXY_0147500 | BXY_1221000
GO:0005875	microtubule associated complex	28	4	2.05	14	0.145	0.145	BXY_0012500 | BXY_1332600 | BXY_1503500 | BXY_1537200
GO:0030286	dynein complex	19	3	1.39	15	0.158	0.158	BXY_1332600 | BXY_1503500 | BXY_1537200
GO:0030684	preribosome	11	2	0.81	16	0.19	0.19	BXY_0810700 | BXY_1662800
GO:0031975	envelope	101	10	7.4	17	0.204	0.204	BXY_0008200 | BXY_0083400 | BXY_0138600 | BXY_0303500 | BXY_0341900 | BXY_0665300 | BXY_0776400 | BXY_1095000 | BXY_1161700 | BXY_1703000
GO:0031967	organelle envelope	101	10	7.4	18	0.204	0.204	BXY_0008200 | BXY_0083400 | BXY_0138600 | BXY_0303500 | BXY_0341900 | BXY_0665300 | BXY_0776400 | BXY_1095000 | BXY_1161700 | BXY_1703000
GO:0008250	oligosaccharyltransferase complex	3	1	0.22	19	0.204	0.204	BXY_1101000
GO:0005868	cytoplasmic dynein complex	3	1	0.22	20	0.204	0.204	BXY_1537200
GO:0030904	retromer complex	3	1	0.22	21	0.204	0.204	BXY_0914400
GO:0017053	transcriptional repressor complex	3	1	0.22	22	0.204	0.204	BXY_0978300
GO:0005643	nuclear pore	12	2	0.88	23	0.218	0.218	BXY_0776400 | BXY_1703000
GO:0005929	cilium	13	2	0.95	24	0.246	0.246	BXY_0147500 | BXY_1221000
GO:0030014	CCR4-NOT complex	4	1	0.29	25	0.262	0.262	BXY_0779600
GO:0017119	Golgi transport complex	4	1	0.29	26	0.262	0.262	BXY_0802200
GO:0033588	Elongator holoenzyme complex	4	1	0.29	27	0.262	0.262	BXY_0700500
GO:0000813	ESCRT I complex	4	1	0.29	28	0.262	0.262	BXY_0574900
GO:0098799	outer mitochondrial membrane protein complex	4	1	0.29	29	0.262	0.262	BXY_0665300
GO:0042995	cell projection	14	2	1.03	30	0.274	0.274	BXY_0147500 | BXY_1221000
GO:0005635	nuclear envelope	14	2	1.03	31	0.274	0.274	BXY_0776400 | BXY_1703000
GO:0120025	plasma membrane bounded cell projection	14	2	1.03	32	0.274	0.274	BXY_0147500 | BXY_1221000
GO:0005576	extracellular region	185	16	13.55	33	0.28	0.28	BXY_0051900 | BXY_0098600 | BXY_0098700 | BXY_0503300 | BXY_1131900 | BXY_1195400 | BXY_1217700 | BXY_1264600 | BXY_1358000 | BXY_1376400 | BXY_1524200 | BXY_1570700 | BXY_1692600 | BXY_1693000 | BXY_1754000 | BXY_1758200
GO:0070603	SWI/SNF superfamily-type complex	15	2	1.1	34	0.302	0.302	BXY_0701800 | BXY_1458600
GO:0000790	nuclear chromatin	15	2	1.1	35	0.302	0.302	BXY_0701800 | BXY_1458600
GO:0005740	mitochondrial envelope	87	8	6.37	36	0.305	0.305	BXY_0008200 | BXY_0083400 | BXY_0138600 | BXY_0303500 | BXY_0341900 | BXY_0665300 | BXY_1095000 | BXY_1161700
GO:0005581	collagen trimer	5	1	0.37	37	0.317	0.317	BXY_0094200
GO:0016471	vacuolar proton-transporting V-type ATPase complex	5	1	0.37	38	0.317	0.317	BXY_1114500
GO:0005815	microtubule organizing center	5	1	0.37	39	0.317	0.317	BXY_0857400
GO:0031966	mitochondrial membrane	78	7	5.71	40	0.346	0.346	BXY_0008200 | BXY_0083400 | BXY_0303500 | BXY_0341900 | BXY_0665300 | BXY_1095000 | BXY_1161700
GO:1904949	ATPase complex	17	2	1.25	41	0.357	0.357	BXY_0701800 | BXY_1458600
GO:0005869	dynactin complex	6	1	0.44	42	0.367	0.367	BXY_0012500
GO:0016272	prefoldin complex	6	1	0.44	43	0.367	0.367	BXY_1764800
GO:0030136	clathrin-coated vesicle	6	1	0.44	44	0.367	0.367	BXY_0563000
GO:0044429	mitochondrial part	107	9	7.84	45	0.384	0.384	BXY_0008200 | BXY_0083400 | BXY_0138600 | BXY_0303500 | BXY_0341900 | BXY_0560700 | BXY_0665300 | BXY_1095000 | BXY_1161700
GO:0099023	tethering complex	19	2	1.39	46	0.411	0.411	BXY_0802200 | BXY_1705300
GO:0036452	ESCRT complex	7	1	0.51	47	0.413	0.413	BXY_0574900
GO:0005758	mitochondrial intermembrane space	8	1	0.59	48	0.456	0.456	BXY_0138600
GO:0034464	BBSome	8	1	0.59	49	0.456	0.456	BXY_1221000
GO:0031970	organelle envelope lumen	8	1	0.59	50	0.456	0.456	BXY_0138600
GO:0045271	respiratory chain complex I	8	1	0.59	51	0.456	0.456	BXY_0083400
GO:0005747	mitochondrial respiratory chain complex I	8	1	0.59	52	0.456	0.456	BXY_0083400
GO:0030964	NADH dehydrogenase complex	8	1	0.59	53	0.456	0.456	BXY_0083400
GO:0005759	mitochondrial matrix	21	2	1.54	54	0.462	0.462	BXY_0303500 | BXY_0560700
GO:0005829	cytosol	22	2	1.61	55	0.487	0.487	BXY_0914400 | BXY_1161100
GO:0000785	chromatin	49	4	3.59	56	0.488	0.488	BXY_0558000 | BXY_0701800 | BXY_0921800 | BXY_1458600
GO:0098802	plasma membrane receptor complex	9	1	0.66	57	0.496	0.496	BXY_0301600
GO:0000145	exocyst	9	1	0.66	58	0.496	0.496	BXY_1705300
GO:0015630	microtubule cytoskeleton	64	5	4.69	59	0.509	0.509	BXY_0012500 | BXY_0857400 | BXY_1332600 | BXY_1503500 | BXY_1537200
GO:0005887	integral component of plasma membrane	37	3	2.71	60	0.516	0.516	BXY_0301600 | BXY_0313900 | BXY_1701500
GO:0099568	cytoplasmic region	10	1	0.73	61	0.533	0.533	BXY_1705300
GO:0033290	eukaryotic 48S preinitiation complex	10	1	0.73	62	0.533	0.533	BXY_1054600
GO:0044448	cell cortex part	10	1	0.73	63	0.533	0.533	BXY_1705300
GO:0005741	mitochondrial outer membrane	10	1	0.73	64	0.533	0.533	BXY_0665300
GO:0016282	eukaryotic 43S preinitiation complex	10	1	0.73	65	0.533	0.533	BXY_1054600
GO:0070993	translation preinitiation complex	10	1	0.73	66	0.533	0.533	BXY_1054600
GO:0005938	cell cortex	10	1	0.73	67	0.533	0.533	BXY_1705300
GO:0031968	organelle outer membrane	10	1	0.73	68	0.533	0.533	BXY_0665300
GO:0043235	receptor complex	10	1	0.73	69	0.533	0.533	BXY_0301600
GO:0005921	gap junction	24	2	1.76	70	0.534	0.534	BXY_0468400 | BXY_1210800
GO:0031226	intrinsic component of plasma membrane	38	3	2.78	71	0.534	0.534	BXY_0301600 | BXY_0313900 | BXY_1701500
GO:0044454	nuclear chromosome part	25	2	1.83	72	0.556	0.556	BXY_0701800 | BXY_1458600
GO:0019867	outer membrane	11	1	0.81	73	0.567	0.567	BXY_0665300
GO:0005746	mitochondrial respiratory chain	11	1	0.81	74	0.567	0.567	BXY_0083400
GO:0034707	chloride channel complex	11	1	0.81	75	0.567	0.567	BXY_1299300
GO:0010008	endosome membrane	11	1	0.81	76	0.567	0.567	BXY_0574900
GO:0016020	membrane	4608	374	337.59	4	0.576	0.000044	BXY_0002500 | BXY_0008200 | BXY_0014000 | BXY_0034900 | BXY_0049400 | BXY_0051900 | BXY_0053700 | BXY_0058500 | BXY_0076100 | BXY_0078700 | BXY_0079400 | BXY_0081900 | BXY_0082000 | BXY_0082100 | BXY_0082800 | BXY_0083400 | BXY_0084400 | BXY_0084600 | BXY_0085900 | BXY_0087200 | BXY_0087800 | BXY_0088500 | BXY_0088600 | BXY_0089400 | BXY_0089700 | BXY_0091400 | BXY_0092300 | BXY_0094000 | BXY_009…
GO:0005739	mitochondrion	156	11	11.43	77	0.598	0.598	BXY_0008200 | BXY_0083400 | BXY_0138600 | BXY_0303500 | BXY_0341900 | BXY_0560700 | BXY_0665300 | BXY_1032800 | BXY_1095000 | BXY_1161700 | BXY_1219800
GO:0005773	vacuole	12	1	0.88	78	0.599	0.599	BXY_1114500
GO:0005774	vacuolar membrane	12	1	0.88	79	0.599	0.599	BXY_1114500
GO:0098803	respiratory chain complex	12	1	0.88	80	0.599	0.599	BXY_0083400
GO:0044440	endosomal part	12	1	0.88	81	0.599	0.599	BXY_0574900
GO:0044437	vacuolar part	12	1	0.88	82	0.599	0.599	BXY_1114500
GO:0008076	voltage-gated potassium channel complex	13	1	0.95	83	0.628	0.628	BXY_1701500
GO:0031227	intrinsic component of endoplasmic reticulum membrane	13	1	0.95	84	0.628	0.628	BXY_1177000
GO:0005852	eukaryotic translation initiation factor 3 complex	13	1	0.95	85	0.628	0.628	BXY_1054600
GO:0030176	integral component of endoplasmic reticulum membrane	13	1	0.95	86	0.628	0.628	BXY_1177000
GO:0034705	potassium channel complex	13	1	0.95	87	0.628	0.628	BXY_1701500
GO:0000228	nuclear chromosome	29	2	2.12	88	0.638	0.638	BXY_0701800 | BXY_1458600
GO:0005839	proteasome core complex	14	1	1.03	89	0.656	0.656	BXY_0511400
GO:0098797	plasma membrane protein complex	14	1	1.03	90	0.656	0.656	BXY_0301600
GO:0090575	RNA polymerase II transcription factor complex	14	1	1.03	91	0.656	0.656	BXY_0392400
GO:0005768	endosome	14	1	1.03	92	0.656	0.656	BXY_0574900
GO:0005911	cell-cell junction	30	2	2.2	93	0.657	0.657	BXY_0468400 | BXY_1210800
GO:0005743	mitochondrial inner membrane	63	4	4.62	94	0.688	0.688	BXY_0083400 | BXY_0303500 | BXY_1095000 | BXY_1161700
GO:0098798	mitochondrial protein complex	32	2	2.34	95	0.691	0.691	BXY_0083400 | BXY_0665300
GO:0019866	organelle inner membrane	64	4	4.69	96	0.7	0.7	BXY_0083400 | BXY_0303500 | BXY_1095000 | BXY_1161700
GO:0000123	histone acetyltransferase complex	16	1	1.17	97	0.704	0.704	BXY_0049000
GO:0005681	spliceosomal complex	16	1	1.17	98	0.704	0.704	BXY_1214500
GO:0044815	DNA packaging complex	33	2	2.42	99	0.708	0.708	BXY_0558000 | BXY_0921800
GO:0000786	nucleosome	33	2	2.42	100	0.708	0.708	BXY_0558000 | BXY_0921800
GO:0005730	nucleolus	33	2	2.42	101	0.708	0.708	BXY_0923900 | BXY_1662800
GO:0030054	cell junction	50	3	3.66	102	0.72	0.72	BXY_0143800 | BXY_0468400 | BXY_1210800
GO:0031985	Golgi cisterna	17	1	1.25	103	0.726	0.726	BXY_0292900
GO:0044798	nuclear transcription factor complex	17	1	1.25	104	0.726	0.726	BXY_0392400
GO:0032580	Golgi cisterna membrane	17	1	1.25	105	0.726	0.726	BXY_0292900
GO:1990204	oxidoreductase complex	17	1	1.25	106	0.726	0.726	BXY_0083400
GO:0030135	coated vesicle	17	1	1.25	107	0.726	0.726	BXY_0563000
GO:0005777	peroxisome	18	1	1.32	108	0.746	0.746	BXY_0094800
GO:0070469	respiratory chain	18	1	1.32	109	0.746	0.746	BXY_0083400
GO:1902493	acetyltransferase complex	18	1	1.32	110	0.746	0.746	BXY_0049000
GO:0042579	microbody	18	1	1.32	111	0.746	0.746	BXY_0094800
GO:0005795	Golgi stack	18	1	1.32	112	0.746	0.746	BXY_0292900
GO:0031248	protein acetyltransferase complex	18	1	1.32	113	0.746	0.746	BXY_0049000
GO:0071944	cell periphery	176	11	12.89	114	0.752	0.752	BXY_0143800 | BXY_0172700 | BXY_0301600 | BXY_0313900 | BXY_0347100 | BXY_0468400 | BXY_0592100 | BXY_1210800 | BXY_1299300 | BXY_1701500 | BXY_1705300
GO:0044427	chromosomal part	69	4	5.06	115	0.755	0.755	BXY_0558000 | BXY_0701800 | BXY_0921800 | BXY_1458600
GO:0034703	cation channel complex	19	1	1.39	116	0.765	0.765	BXY_1701500
GO:0034702	ion channel complex	37	2	2.71	117	0.766	0.766	BXY_1299300 | BXY_1701500
GO:0044455	mitochondrial membrane part	37	2	2.71	118	0.766	0.766	BXY_0083400 | BXY_0665300
GO:0033176	proton-transporting V-type ATPase complex	20	1	1.47	119	0.782	0.782	BXY_1114500
GO:0016459	myosin complex	20	1	1.47	120	0.782	0.782	BXY_0708000
GO:0005886	plasma membrane	166	10	12.16	121	0.785	0.785	BXY_0143800 | BXY_0172700 | BXY_0301600 | BXY_0313900 | BXY_0347100 | BXY_0468400 | BXY_0592100 | BXY_1210800 | BXY_1299300 | BXY_1701500
GO:0044430	cytoskeletal part	106	6	7.77	122	0.799	0.799	BXY_0012500 | BXY_0708000 | BXY_0857400 | BXY_1332600 | BXY_1503500 | BXY_1537200
GO:0032993	protein-DNA complex	40	2	2.93	123	0.802	0.802	BXY_0558000 | BXY_0921800
GO:0097060	synaptic membrane	22	1	1.61	124	0.813	0.813	BXY_0143800
GO:0000502	proteasome complex	22	1	1.61	125	0.813	0.813	BXY_0511400
GO:0098794	postsynapse	22	1	1.61	126	0.813	0.813	BXY_0143800
GO:0045211	postsynaptic membrane	22	1	1.61	127	0.813	0.813	BXY_0143800
GO:1905369	endopeptidase complex	22	1	1.61	128	0.813	0.813	BXY_0511400
GO:1902495	transmembrane transporter complex	41	2	3	129	0.814	0.814	BXY_1299300 | BXY_1701500
GO:0044425	membrane part	4482	366	328.36	3	0.816	0.000037	BXY_0002500 | BXY_0008200 | BXY_0014000 | BXY_0034900 | BXY_0049400 | BXY_0051900 | BXY_0053700 | BXY_0058500 | BXY_0076100 | BXY_0079400 | BXY_0081900 | BXY_0082000 | BXY_0082100 | BXY_0082800 | BXY_0083400 | BXY_0084400 | BXY_0084600 | BXY_0085900 | BXY_0087200 | BXY_0087800 | BXY_0088500 | BXY_0088600 | BXY_0089400 | BXY_0089700 | BXY_0091400 | BXY_0092300 | BXY_0094000 | BXY_0094100 | BXY_009…
GO:1990351	transporter complex	42	2	3.08	130	0.824	0.824	BXY_1299300 | BXY_1701500
GO:0044459	plasma membrane part	77	4	5.64	131	0.826	0.826	BXY_0143800 | BXY_0301600 | BXY_0313900 | BXY_1701500
GO:0097708	intracellular vesicle	43	2	3.15	132	0.834	0.834	BXY_0563000 | BXY_0574900
GO:0031982	vesicle	43	2	3.15	133	0.834	0.834	BXY_0563000 | BXY_0574900
GO:0031410	cytoplasmic vesicle	43	2	3.15	134	0.834	0.834	BXY_0563000 | BXY_0574900
GO:0098805	whole membrane	61	3	4.47	135	0.835	0.835	BXY_0574900 | BXY_0665300 | BXY_1114500
GO:0098590	plasma membrane region	24	1	1.76	136	0.839	0.839	BXY_0143800
GO:0016591	DNA-directed RNA polymerase II. holoenzyme	24	1	1.76	137	0.839	0.839	BXY_0392400
GO:0005856	cytoskeleton	161	9	11.8	138	0.844	0.844	BXY_0012500 | BXY_0708000 | BXY_0857400 | BXY_0879400 | BXY_0879700 | BXY_0879900 | BXY_1332600 | BXY_1503500 | BXY_1537200
GO:0005783	endoplasmic reticulum	97	5	7.11	139	0.849	0.849	BXY_0506600 | BXY_1101000 | BXY_1177000 | BXY_1554400 | BXY_1635600
GO:0015629	actin cytoskeleton	45	2	3.3	140	0.852	0.852	BXY_0012500 | BXY_0708000
GO:0098796	membrane protein complex	115	6	8.43	141	0.857	0.857	BXY_0083400 | BXY_0301600 | BXY_0574900 | BXY_0665300 | BXY_0914400 | BXY_1114500
GO:0005789	endoplasmic reticulum membrane	82	4	6.01	142	0.861	0.861	BXY_0506600 | BXY_1101000 | BXY_1177000 | BXY_1635600
GO:0044432	endoplasmic reticulum part	82	4	6.01	143	0.861	0.861	BXY_0506600 | BXY_1101000 | BXY_1177000 | BXY_1635600
GO:0098827	endoplasmic reticulum subcompartment	82	4	6.01	144	0.861	0.861	BXY_0506600 | BXY_1101000 | BXY_1177000 | BXY_1635600
GO:0042175	nuclear outer membrane-endoplasmic reticulum membrane network	83	4	6.08	145	0.867	0.867	BXY_0506600 | BXY_1101000 | BXY_1177000 | BXY_1635600
GO:0043234	protein complex	442	27	32.38	146	0.869	0.869	BXY_0012500 | BXY_0083400 | BXY_0094200 | BXY_0147500 | BXY_0301600 | BXY_0392400 | BXY_0511400 | BXY_0574900 | BXY_0665300 | BXY_0700500 | BXY_0708000 | BXY_0776400 | BXY_0779600 | BXY_0802200 | BXY_0857400 | BXY_0914400 | BXY_1054600 | BXY_1073000 | BXY_1073200 | BXY_1114500 | BXY_1221000 | BXY_1332600 | BXY_1503500 | BXY_1537200 | BXY_1703000 | BXY_1705300 | BXY_1764800
GO:0000428	DNA-directed RNA polymerase complex	27	1	1.98	147	0.872	0.872	BXY_0392400
GO:0098800	inner mitochondrial membrane protein complex	27	1	1.98	148	0.872	0.872	BXY_0083400
GO:0055029	nuclear DNA-directed RNA polymerase complex	27	1	1.98	149	0.872	0.872	BXY_0392400
GO:0005694	chromosome	84	4	6.15	150	0.873	0.873	BXY_0558000 | BXY_0701800 | BXY_0921800 | BXY_1458600
GO:0030880	RNA polymerase complex	29	1	2.12	151	0.89	0.89	BXY_0392400
GO:1902494	catalytic complex	189	10	13.85	152	0.896	0.896	BXY_0049000 | BXY_0083400 | BXY_0392400 | BXY_0511400 | BXY_0701800 | BXY_1101000 | BXY_1332600 | BXY_1458600 | BXY_1503500 | BXY_1537200
GO:0005667	transcription factor complex	30	1	2.2	153	0.899	0.899	BXY_0392400
GO:1905368	peptidase complex	30	1	2.2	154	0.899	0.899	BXY_0511400
GO:0044456	synapse part	30	1	2.2	155	0.899	0.899	BXY_0143800
GO:0045202	synapse	31	1	2.27	156	0.906	0.906	BXY_0143800
GO:0031974	membrane-enclosed lumen	177	9	12.97	157	0.91	0.91	BXY_0049000 | BXY_0138600 | BXY_0303500 | BXY_0392400 | BXY_0560700 | BXY_0701800 | BXY_0923900 | BXY_1458600 | BXY_1662800
GO:0070013	intracellular organelle lumen	177	9	12.97	158	0.91	0.91	BXY_0049000 | BXY_0138600 | BXY_0303500 | BXY_0392400 | BXY_0560700 | BXY_0701800 | BXY_0923900 | BXY_1458600 | BXY_1662800
GO:0043233	organelle lumen	177	9	12.97	159	0.91	0.91	BXY_0049000 | BXY_0138600 | BXY_0303500 | BXY_0392400 | BXY_0560700 | BXY_0701800 | BXY_0923900 | BXY_1458600 | BXY_1662800
GO:0016469	proton-transporting two-sector ATPase complex	32	1	2.34	160	0.913	0.913	BXY_1114500
GO:0030529	intracellular ribonucleoprotein complex	179	9	13.11	161	0.917	0.917	BXY_0221400 | BXY_0501100 | BXY_0810700 | BXY_0890400 | BXY_0948800 | BXY_0975900 | BXY_1054600 | BXY_1214500 | BXY_1662800
GO:0044433	cytoplasmic vesicle part	33	1	2.42	162	0.919	0.919	BXY_0574900
GO:1990904	ribonucleoprotein complex	182	9	13.33	163	0.925	0.925	BXY_0221400 | BXY_0501100 | BXY_0810700 | BXY_0890400 | BXY_0948800 | BXY_0975900 | BXY_1054600 | BXY_1214500 | BXY_1662800
GO:0061695	transferase complex. transferring phosphorus-containing groups	39	1	2.86	164	0.949	0.949	BXY_0392400
GO:0031090	organelle membrane	226	11	16.56	165	0.949	0.949	BXY_0008200 | BXY_0083400 | BXY_0189200 | BXY_0292900 | BXY_0303500 | BXY_0341900 | BXY_0574900 | BXY_0665300 | BXY_1095000 | BXY_1114500 | BXY_1161700
GO:0005874	microtubule	41	1	3	166	0.956	0.956	BXY_0857400
GO:0005840	ribosome	125	5	9.16	167	0.957	0.957	BXY_0221400 | BXY_0501100 | BXY_0890400 | BXY_0948800 | BXY_0975900
GO:0012505	endomembrane system	251	12	18.39	168	0.962	0.962	BXY_0189200 | BXY_0292900 | BXY_0506600 | BXY_0574900 | BXY_0776400 | BXY_0802200 | BXY_0914400 | BXY_1101000 | BXY_1177000 | BXY_1554400 | BXY_1635600 | BXY_1703000
GO:0031981	nuclear lumen	148	6	10.84	169	0.965	0.965	BXY_0049000 | BXY_0392400 | BXY_0701800 | BXY_0923900 | BXY_1458600 | BXY_1662800
GO:1990234	transferase complex	91	3	6.67	170	0.968	0.968	BXY_0049000 | BXY_0392400 | BXY_1101000
GO:0099513	polymeric cytoskeletal fiber	47	1	3.44	171	0.972	0.972	BXY_0857400
GO:0044428	nuclear part	208	9	15.24	172	0.973	0.973	BXY_0049000 | BXY_0392400 | BXY_0701800 | BXY_0776400 | BXY_0923900 | BXY_1214500 | BXY_1458600 | BXY_1662800 | BXY_1703000
GO:0032991	macromolecular complex	776	44	56.85	173	0.978	0.978	BXY_0012500 | BXY_0049000 | BXY_0083400 | BXY_0094200 | BXY_0147500 | BXY_0221400 | BXY_0301600 | BXY_0392400 | BXY_0501100 | BXY_0511400 | BXY_0558000 | BXY_0574900 | BXY_0665300 | BXY_0700500 | BXY_0701800 | BXY_0708000 | BXY_0776400 | BXY_0779600 | BXY_0802200 | BXY_0810700 | BXY_0857400 | BXY_0890400 | BXY_0914400 | BXY_0921800 | BXY_0948800 | BXY_0975900 | BXY_0978300 | BXY_1054600 | BXY_107…
GO:0043228	non-membrane-bounded organelle	404	20	29.6	174	0.981	0.981	BXY_0012500 | BXY_0221400 | BXY_0501100 | BXY_0558000 | BXY_0701800 | BXY_0708000 | BXY_0857400 | BXY_0879400 | BXY_0879700 | BXY_0879900 | BXY_0890400 | BXY_0921800 | BXY_0923900 | BXY_0948800 | BXY_0975900 | BXY_1332600 | BXY_1458600 | BXY_1503500 | BXY_1537200 | BXY_1662800
GO:0043232	intracellular non-membrane-bounded organelle	404	20	29.6	175	0.981	0.981	BXY_0012500 | BXY_0221400 | BXY_0501100 | BXY_0558000 | BXY_0701800 | BXY_0708000 | BXY_0857400 | BXY_0879400 | BXY_0879700 | BXY_0879900 | BXY_0890400 | BXY_0921800 | BXY_0923900 | BXY_0948800 | BXY_0975900 | BXY_1332600 | BXY_1458600 | BXY_1503500 | BXY_1537200 | BXY_1662800
GO:0099080	supramolecular complex	53	1	3.88	176	0.983	0.983	BXY_0857400
GO:0099081	supramolecular polymer	53	1	3.88	177	0.983	0.983	BXY_0857400
GO:0099512	supramolecular fiber	53	1	3.88	178	0.983	0.983	BXY_0857400
GO:0098588	bounding membrane of organelle	147	5	10.77	179	0.986	0.986	BXY_0189200 | BXY_0292900 | BXY_0574900 | BXY_0665300 | BXY_1114500
GO:0044444	cytoplasmic part	627	33	45.94	180	0.988	0.988	BXY_0008200 | BXY_0083400 | BXY_0094800 | BXY_0138600 | BXY_0189200 | BXY_0221400 | BXY_0292900 | BXY_0303500 | BXY_0341900 | BXY_0501100 | BXY_0506600 | BXY_0560700 | BXY_0563000 | BXY_0574900 | BXY_0665300 | BXY_0802200 | BXY_0857400 | BXY_0890400 | BXY_0914400 | BXY_0948800 | BXY_0975900 | BXY_1032800 | BXY_1054600 | BXY_1095000 | BXY_1101000 | BXY_1114500 | BXY_1161100 | BXY_1161700 | BXY_117…
GO:0044431	Golgi apparatus part	108	3	7.91	181	0.988	0.988	BXY_0189200 | BXY_0292900 | BXY_0802200
GO:0031984	organelle subcompartment	175	6	12.82	182	0.991	0.991	BXY_0189200 | BXY_0292900 | BXY_0506600 | BXY_1101000 | BXY_1177000 | BXY_1635600
GO:0000139	Golgi membrane	92	2	6.74	183	0.993	0.993	BXY_0189200 | BXY_0292900
GO:0044451	nucleoplasm part	93	2	6.81	184	0.993	0.993	BXY_0049000 | BXY_0392400
GO:0098791	Golgi subcompartment	95	2	6.96	185	0.994	0.994	BXY_0189200 | BXY_0292900
GO:0005654	nucleoplasm	96	2	7.03	186	0.994	0.994	BXY_0049000 | BXY_0392400
GO:0044422	organelle part	718	37	52.6	187	0.995	0.995	BXY_0008200 | BXY_0012500 | BXY_0049000 | BXY_0083400 | BXY_0138600 | BXY_0147500 | BXY_0189200 | BXY_0292900 | BXY_0303500 | BXY_0341900 | BXY_0392400 | BXY_0506600 | BXY_0558000 | BXY_0560700 | BXY_0574900 | BXY_0665300 | BXY_0701800 | BXY_0708000 | BXY_0776400 | BXY_0802200 | BXY_0857400 | BXY_0921800 | BXY_0923900 | BXY_1095000 | BXY_1101000 | BXY_1114500 | BXY_1161700 | BXY_1177000 | BXY_121…
GO:0005794	Golgi apparatus	122	3	8.94	188	0.995	0.995	BXY_0189200 | BXY_0292900 | BXY_0802200
GO:0044446	intracellular organelle part	709	35	51.94	189	0.997	0.997	BXY_0008200 | BXY_0012500 | BXY_0049000 | BXY_0083400 | BXY_0138600 | BXY_0189200 | BXY_0292900 | BXY_0303500 | BXY_0341900 | BXY_0392400 | BXY_0506600 | BXY_0558000 | BXY_0560700 | BXY_0574900 | BXY_0665300 | BXY_0701800 | BXY_0708000 | BXY_0776400 | BXY_0802200 | BXY_0857400 | BXY_0921800 | BXY_0923900 | BXY_1095000 | BXY_1101000 | BXY_1114500 | BXY_1161700 | BXY_1177000 | BXY_1214500 | BXY_133…
GO:0005737	cytoplasm	829	41	60.73	190	0.999	0.999	BXY_0008200 | BXY_0083400 | BXY_0094800 | BXY_0138600 | BXY_0189200 | BXY_0221400 | BXY_0292900 | BXY_0303500 | BXY_0341900 | BXY_0501100 | BXY_0506600 | BXY_0560700 | BXY_0563000 | BXY_0569100 | BXY_0574900 | BXY_0665300 | BXY_0700500 | BXY_0802200 | BXY_0857400 | BXY_0890400 | BXY_0904200 | BXY_0914400 | BXY_0948800 | BXY_0971300 | BXY_0975900 | BXY_0978900 | BXY_1032800 | BXY_1054600 | BXY_109…
GO:0005634	nucleus	783	38	57.36	191	0.999	0.999	BXY_0017100 | BXY_0034000 | BXY_0049000 | BXY_0101100 | BXY_0116400 | BXY_0153500 | BXY_0243500 | BXY_0253100 | BXY_0301100 | BXY_0392400 | BXY_0473000 | BXY_0473100 | BXY_0489200 | BXY_0552300 | BXY_0558000 | BXY_0559500 | BXY_0560700 | BXY_0700500 | BXY_0701800 | BXY_0776400 | BXY_0779600 | BXY_0904200 | BXY_0906300 | BXY_0923900 | BXY_0979600 | BXY_0989000 | BXY_1124000 | BXY_1172400 | BXY_121…
GO:0043227	membrane-bounded organelle	1208	60	88.5	192	1	1	BXY_0008200 | BXY_0017100 | BXY_0034000 | BXY_0049000 | BXY_0083400 | BXY_0094800 | BXY_0101100 | BXY_0116400 | BXY_0138600 | BXY_0153500 | BXY_0189200 | BXY_0243500 | BXY_0253100 | BXY_0292900 | BXY_0301100 | BXY_0303500 | BXY_0341900 | BXY_0392400 | BXY_0473000 | BXY_0473100 | BXY_0489200 | BXY_0506600 | BXY_0552300 | BXY_0558000 | BXY_0559500 | BXY_0560700 | BXY_0563000 | BXY_0574900 | BXY_066…
GO:0043231	intracellular membrane-bounded organelle	1184	58	86.74	193	1	1	BXY_0008200 | BXY_0017100 | BXY_0034000 | BXY_0049000 | BXY_0083400 | BXY_0094800 | BXY_0101100 | BXY_0116400 | BXY_0138600 | BXY_0153500 | BXY_0189200 | BXY_0243500 | BXY_0253100 | BXY_0292900 | BXY_0301100 | BXY_0303500 | BXY_0341900 | BXY_0392400 | BXY_0473000 | BXY_0473100 | BXY_0489200 | BXY_0506600 | BXY_0552300 | BXY_0558000 | BXY_0559500 | BXY_0560700 | BXY_0665300 | BXY_0700500 | BXY_070…
GO:0043226	organelle	1500	77	109.89	194	1	1	BXY_0008200 | BXY_0012500 | BXY_0017100 | BXY_0034000 | BXY_0049000 | BXY_0083400 | BXY_0094800 | BXY_0101100 | BXY_0116400 | BXY_0138600 | BXY_0147500 | BXY_0153500 | BXY_0189200 | BXY_0221400 | BXY_0243500 | BXY_0253100 | BXY_0292900 | BXY_0301100 | BXY_0303500 | BXY_0341900 | BXY_0392400 | BXY_0473000 | BXY_0473100 | BXY_0489200 | BXY_0501100 | BXY_0506600 | BXY_0552300 | BXY_0558000 | BXY_055…
GO:0043229	intracellular organelle	1489	75	109.09	195	1	1	BXY_0008200 | BXY_0012500 | BXY_0017100 | BXY_0034000 | BXY_0049000 | BXY_0083400 | BXY_0094800 | BXY_0101100 | BXY_0116400 | BXY_0138600 | BXY_0153500 | BXY_0189200 | BXY_0221400 | BXY_0243500 | BXY_0253100 | BXY_0292900 | BXY_0301100 | BXY_0303500 | BXY_0341900 | BXY_0392400 | BXY_0473000 | BXY_0473100 | BXY_0489200 | BXY_0501100 | BXY_0506600 | BXY_0552300 | BXY_0558000 | BXY_0559500 | BXY_056…
GO:0044424	intracellular part	1776	88	130.11	196	1	1	BXY_0008200 | BXY_0012500 | BXY_0017100 | BXY_0034000 | BXY_0049000 | BXY_0083400 | BXY_0094800 | BXY_0101100 | BXY_0116400 | BXY_0138600 | BXY_0153500 | BXY_0189200 | BXY_0221400 | BXY_0243500 | BXY_0253100 | BXY_0292900 | BXY_0301100 | BXY_0303500 | BXY_0341900 | BXY_0392400 | BXY_0473000 | BXY_0473100 | BXY_0489200 | BXY_0501100 | BXY_0506600 | BXY_0511400 | BXY_0552300 | BXY_0558000 | BXY_055…
GO:0044464	cell part	2145	111	157.15	197	1	1	BXY_0008200 | BXY_0012500 | BXY_0017100 | BXY_0034000 | BXY_0037800 | BXY_0049000 | BXY_0083400 | BXY_0094800 | BXY_0101100 | BXY_0116400 | BXY_0138600 | BXY_0143800 | BXY_0147500 | BXY_0153500 | BXY_0172700 | BXY_0189200 | BXY_0221400 | BXY_0243500 | BXY_0253100 | BXY_0292900 | BXY_0301100 | BXY_0301600 | BXY_0303500 | BXY_0313900 | BXY_0341900 | BXY_0347100 | BXY_0385300 | BXY_0392400 | BXY_043…
GO:0005622	intracellular	1973	99	144.55	198	1	1	BXY_0008200 | BXY_0012500 | BXY_0017100 | BXY_0034000 | BXY_0037800 | BXY_0049000 | BXY_0083400 | BXY_0094800 | BXY_0101100 | BXY_0116400 | BXY_0138600 | BXY_0153500 | BXY_0189200 | BXY_0221400 | BXY_0243500 | BXY_0253100 | BXY_0292900 | BXY_0301100 | BXY_0303500 | BXY_0341900 | BXY_0385300 | BXY_0392400 | BXY_0437300 | BXY_0473000 | BXY_0473100 | BXY_0489200 | BXY_0501100 | BXY_0506600 | BXY_051…
GO:0005623	cell	2200	113	161.18	199	1	1	BXY_0008200 | BXY_0012500 | BXY_0017100 | BXY_0034000 | BXY_0037800 | BXY_0049000 | BXY_0083400 | BXY_0094800 | BXY_0101100 | BXY_0116400 | BXY_0138600 | BXY_0143800 | BXY_0147500 | BXY_0153500 | BXY_0172700 | BXY_0189200 | BXY_0221400 | BXY_0243500 | BXY_0253100 | BXY_0292900 | BXY_0301100 | BXY_0301600 | BXY_0303500 | BXY_0313900 | BXY_0341900 | BXY_0347100 | BXY_0385300 | BXY_0392400 | BXY_043…
GO:0005575	cellular_component	6429	471	471	200	1	1	BXY_0002500 | BXY_0008200 | BXY_0012500 | BXY_0014000 | BXY_0017100 | BXY_0034000 | BXY_0034900 | BXY_0037800 | BXY_0049000 | BXY_0049400 | BXY_0051900 | BXY_0053700 | BXY_0058500 | BXY_0076100 | BXY_0078700 | BXY_0079400 | BXY_0081900 | BXY_0082000 | BXY_0082100 | BXY_0082800 | BXY_0083400 | BXY_0084400 | BXY_0084600 | BXY_0085900 | BXY_0087200 | BXY_0087800 | BXY_0088500 | BXY_0088600 | BXY_008…
GO:0031224	intrinsic component of membrane	4379	362	320.81	2	1	0.0000092	BXY_0002500 | BXY_0008200 | BXY_0014000 | BXY_0034900 | BXY_0049400 | BXY_0051900 | BXY_0053700 | BXY_0058500 | BXY_0076100 | BXY_0079400 | BXY_0081900 | BXY_0082000 | BXY_0082100 | BXY_0082800 | BXY_0084400 | BXY_0084600 | BXY_0085900 | BXY_0087200 | BXY_0087800 | BXY_0088500 | BXY_0088600 | BXY_0089400 | BXY_0089700 | BXY_0091400 | BXY_0092300 | BXY_0094000 | BXY_0094100 | BXY_0094300 | BXY_009…
