# Supplementary material for: Molecular variation among virulent and avirulent strains of the quarantine nematode Bursaphelenchus xylophilus
Source: Mol Genet Genomics. 2020 Nov 10;296(2):259–69. doi: 10.1007/s00438-020-01739-w (PMC7895788; doi:10.1007/s00438-020-01739-w)
Supplement: Supplementary file 6 — Enriched GO terms for both virulent populations—Molecular function (XLSX 1063 kb) [file 438_2020_1739_MOESM6_ESM.xlsx]

## Sheet: Arkusz1
GO.ID	Term	Annotated	Significant	Expected	Rank in classic Fisher	elim Fisher	classic Fisher	GO significant genes
GO:0016491	oxidoreductase activity	483	19	9.58	1	0.003	0.003	BXY_0055800 | BXY_0192800 | BXY_0417800 | BXY_0421300 | BXY_0439500 | BXY_0484300 | BXY_0542100 | BXY_0646500 | BXY_0651500 | BXY_0842300 | BXY_0847200 | BXY_0847300 | BXY_0851100 | BXY_1290500 | BXY_1294700 | BXY_1488900 | BXY_1512100 | BXY_1527500 | BXY_1680400
GO:0020037	heme binding	120	7	2.38	2	0.0096	0.0096	BXY_0055800 | BXY_0484300 | BXY_0542100 | BXY_0651500 | BXY_1294700 | BXY_1488900 | BXY_1543400
GO:0004629	phospholipase C activity	8	2	0.16	4	0.0101	0.0101	BXY_0418500 | BXY_1308400
GO:0004435	phosphatidylinositol phospholipase C activity	8	2	0.16	5	0.0101	0.0101	BXY_0418500 | BXY_1308400
GO:0004620	phospholipase activity	30	3	0.59	6	0.021	0.021	BXY_0418500 | BXY_0689600 | BXY_1308400
GO:0016298	lipase activity	31	3	0.61	7	0.0229	0.0229	BXY_0418500 | BXY_0689600 | BXY_1308400
GO:0017016	Ras GTPase binding	34	3	0.67	8	0.0292	0.0292	BXY_0482400 | BXY_1084100 | BXY_1552100
GO:0031267	small GTPase binding	34	3	0.67	9	0.0292	0.0292	BXY_0482400 | BXY_1084100 | BXY_1552100
GO:0048037	cofactor binding	153	7	3.03	10	0.032	0.032	BXY_0273200 | BXY_0685000 | BXY_0842300 | BXY_0847200 | BXY_0847300 | BXY_0851100 | BXY_1042400
GO:0010181	FMN binding	15	2	0.3	11	0.0346	0.0346	BXY_0847200 | BXY_0847300
GO:0016798	hydrolase activity. acting on glycosyl bonds	92	5	1.82	12	0.0355	0.0355	BXY_0473900 | BXY_0547600 | BXY_0683500 | BXY_1010400 | BXY_1306200
GO:0001671	ATPase activator activity	3	1	0.06	13	0.0583	0.0583	BXY_1028400
GO:0031127	alpha-(1.2)-fucosyltransferase activity	3	1	0.06	14	0.0583	0.0583	BXY_1229300
GO:0004712	protein serine/threonine/tyrosine kinase activity	3	1	0.06	15	0.0583	0.0583	BXY_0303200
GO:0016716	oxidoreductase activity. acting on paired donors. with incorporation or reduction of molecular oxygen. another compound as one donor. and incorporation of one atom of oxygen	3	1	0.06	16	0.0583	0.0583	BXY_0192800
GO:0017137	Rab GTPase binding	3	1	0.06	17	0.0583	0.0583	BXY_1084100
GO:0008107	galactoside 2-alpha-L-fucosyltransferase activity	3	1	0.06	18	0.0583	0.0583	BXY_1229300
GO:0017048	Rho GTPase binding	23	2	0.46	19	0.0753	0.0753	BXY_0482400 | BXY_1552100
GO:0004012	phospholipid-translocating ATPase activity	4	1	0.08	20	0.077	0.077	BXY_1617700
GO:0008237	metallopeptidase activity	188	7	3.73	21	0.0795	0.0795	BXY_0039600 | BXY_0205100 | BXY_0298100 | BXY_0484500 | BXY_0691400 | BXY_1216500 | BXY_1445200
GO:0030246	carbohydrate binding	51	3	1.01	22	0.0798	0.0798	BXY_0196200 | BXY_0473900 | BXY_1089900
GO:0005509	calcium ion binding	152	6	3.01	23	0.0811	0.0811	BXY_0039600 | BXY_0074300 | BXY_0542000 | BXY_1012300 | BXY_1133900 | BXY_1243800
GO:0046872	metal ion binding	997	26	19.77	24	0.0834	0.0834	BXY_0039600 | BXY_0053200 | BXY_0055800 | BXY_0063600 | BXY_0072000 | BXY_0074300 | BXY_0192800 | BXY_0205100 | BXY_0452200 | BXY_0484500 | BXY_0542000 | BXY_0650400 | BXY_0651500 | BXY_0688400 | BXY_0689000 | BXY_0691400 | BXY_0922400 | BXY_1012300 | BXY_1016700 | BXY_1042400 | BXY_1133900 | BXY_1243800 | BXY_1294700 | BXY_1488900 | BXY_1552100 | BXY_1617700
GO:0008081	phosphoric diester hydrolase activity	25	2	0.5	25	0.0871	0.0871	BXY_0418500 | BXY_1308400
GO:0043169	cation binding	1002	26	19.87	26	0.0874	0.0874	BXY_0039600 | BXY_0053200 | BXY_0055800 | BXY_0063600 | BXY_0072000 | BXY_0074300 | BXY_0192800 | BXY_0205100 | BXY_0452200 | BXY_0484500 | BXY_0542000 | BXY_0650400 | BXY_0651500 | BXY_0688400 | BXY_0689000 | BXY_0691400 | BXY_0922400 | BXY_1012300 | BXY_1016700 | BXY_1042400 | BXY_1133900 | BXY_1243800 | BXY_1294700 | BXY_1488900 | BXY_1552100 | BXY_1617700
GO:0004553	hydrolase activity. hydrolyzing O-glycosyl compounds	85	4	1.69	27	0.0879	0.0879	BXY_0473900 | BXY_0547600 | BXY_1010400 | BXY_1306200
GO:0046914	transition metal ion binding	437	13	8.66	28	0.0922	0.0922	BXY_0039600 | BXY_0053200 | BXY_0055800 | BXY_0192800 | BXY_0205100 | BXY_0484500 | BXY_0650400 | BXY_0651500 | BXY_0688400 | BXY_0689000 | BXY_0691400 | BXY_0922400 | BXY_1488900
GO:0019842	vitamin binding	55	3	1.09	29	0.0951	0.0951	BXY_0273200 | BXY_0685000 | BXY_1042400
GO:0003968	RNA-directed 5'-3' RNA polymerase activity	5	1	0.1	30	0.0953	0.0953	BXY_0444500
GO:0030276	clathrin binding	5	1	0.1	31	0.0953	0.0953	BXY_1549500
GO:0004096	catalase activity	5	1	0.1	32	0.0953	0.0953	BXY_0484300
GO:0003857	3-hydroxyacyl-CoA dehydrogenase activity	5	1	0.1	33	0.0953	0.0953	BXY_0421300
GO:0051020	GTPase binding	57	3	1.13	34	0.1032	0.1032	BXY_0482400 | BXY_1084100 | BXY_1552100
GO:0043167	ion binding	2055	48	40.74	35	0.1033	0.1033	BXY_0039600 | BXY_0053200 | BXY_0055800 | BXY_0063600 | BXY_0072000 | BXY_0074300 | BXY_0192800 | BXY_0205100 | BXY_0213700 | BXY_0273200 | BXY_0303200 | BXY_0452200 | BXY_0464600 | BXY_0484500 | BXY_0530400 | BXY_0542000 | BXY_0643500 | BXY_0650400 | BXY_0651500 | BXY_0681400 | BXY_0685000 | BXY_0688400 | BXY_0689000 | BXY_0690800 | BXY_0691400 | BXY_0712400 | BXY_0768200 | BXY_0814400 | BXY_084…
GO:0060590	ATPase regulator activity	6	1	0.12	36	0.1133	0.1133	BXY_1028400
GO:0016638	oxidoreductase activity. acting on the CH-NH2 group of donors	6	1	0.12	37	0.1133	0.1133	BXY_1290500
GO:0016705	oxidoreductase activity. acting on paired donors. with incorporation or reduction of molecular oxygen	96	4	1.9	39	0.1227	0.1227	BXY_0055800 | BXY_0192800 | BXY_0651500 | BXY_1488900
GO:0004555	alpha.alpha-trehalase activity	7	1	0.14	42	0.1309	0.1309	BXY_1306200
GO:0030976	thiamine pyrophosphate binding	7	1	0.14	43	0.1309	0.1309	BXY_1042400
GO:0015927	trehalase activity	7	1	0.14	44	0.1309	0.1309	BXY_1306200
GO:0008083	growth factor activity	7	1	0.14	45	0.1309	0.1309	BXY_0483100
GO:0005548	phospholipid transporter activity	7	1	0.14	46	0.1309	0.1309	BXY_1617700
GO:0015144	carbohydrate transmembrane transporter activity	8	1	0.16	47	0.1481	0.1481	BXY_0578900
GO:0005452	inorganic anion exchanger activity	8	1	0.16	48	0.1481	0.1481	BXY_0419100
GO:0030170	pyridoxal phosphate binding	35	2	0.69	49	0.1523	0.1523	BXY_0273200 | BXY_0685000
GO:0034062	5'-3' RNA polymerase activity	35	2	0.69	50	0.1523	0.1523	BXY_0444500 | BXY_1491100
GO:0016627	oxidoreductase activity. acting on the CH-CH group of donors	35	2	0.69	51	0.1523	0.1523	BXY_0842300 | BXY_0851100
GO:0070279	vitamin B6 binding	35	2	0.69	52	0.1523	0.1523	BXY_0273200 | BXY_0685000
GO:0097747	RNA polymerase activity	35	2	0.69	53	0.1523	0.1523	BXY_0444500 | BXY_1491100
GO:0098772	molecular function regulator	186	6	3.69	54	0.1637	0.1637	BXY_0483100 | BXY_0816900 | BXY_1008700 | BXY_1028400 | BXY_1081500 | BXY_1552100
GO:0008408	3'-5' exonuclease activity	9	1	0.18	55	0.165	0.165	BXY_0713700
GO:0009055	electron transfer activity	37	2	0.73	56	0.1663	0.1663	BXY_0542100 | BXY_1294700
GO:0000287	magnesium ion binding	39	2	0.77	57	0.1806	0.1806	BXY_1042400 | BXY_1617700
GO:0004497	monooxygenase activity	74	3	1.47	58	0.1809	0.1809	BXY_0055800 | BXY_0192800 | BXY_1488900
GO:0003995	acyl-CoA dehydrogenase activity	10	1	0.2	59	0.1816	0.1816	BXY_0842300
GO:0005488	binding	4112	89	81.53	38	0.1878	0.1133	BXY_0039600 | BXY_0041300 | BXY_0053200 | BXY_0055800 | BXY_0057600 | BXY_0063600 | BXY_0072000 | BXY_0074300 | BXY_0105500 | BXY_0162000 | BXY_0192800 | BXY_0196200 | BXY_0205100 | BXY_0213700 | BXY_0273200 | BXY_0303200 | BXY_0418900 | BXY_0443400 | BXY_0444500 | BXY_0452200 | BXY_0464600 | BXY_0473900 | BXY_0480000 | BXY_0482400 | BXY_0483100 | BXY_0484300 | BXY_0484500 | BXY_0530200 | BXY_053…
GO:0019899	enzyme binding	77	3	1.53	60	0.196	0.196	BXY_0482400 | BXY_1084100 | BXY_1552100
GO:0005247	voltage-gated chloride channel activity	11	1	0.22	61	0.1978	0.1978	BXY_0065100
GO:0008270	zinc ion binding	330	9	6.54	62	0.2075	0.2075	BXY_0039600 | BXY_0053200 | BXY_0205100 | BXY_0484500 | BXY_0650400 | BXY_0688400 | BXY_0689000 | BXY_0691400 | BXY_0922400
GO:0005506	iron ion binding	80	3	1.59	63	0.2113	0.2113	BXY_0055800 | BXY_0651500 | BXY_1488900
GO:0008308	voltage-gated anion channel activity	12	1	0.24	64	0.2138	0.2138	BXY_0065100
GO:0004222	metalloendopeptidase activity	120	4	2.38	65	0.2145	0.2145	BXY_0039600 | BXY_0205100 | BXY_1216500 | BXY_1445200
GO:0004672	protein kinase activity	379	10	7.51	66	0.2187	0.2187	BXY_0213700 | BXY_0303200 | BXY_0530400 | BXY_0643500 | BXY_0681400 | BXY_0690800 | BXY_0870400 | BXY_1317600 | BXY_1456700 | BXY_1611200
GO:0030234	enzyme regulator activity	121	4	2.4	67	0.2187	0.2187	BXY_0816900 | BXY_1008700 | BXY_1028400 | BXY_1081500
GO:0043565	sequence-specific DNA binding	205	6	4.06	68	0.2213	0.2213	BXY_0053200 | BXY_0072000 | BXY_0538000 | BXY_0681100 | BXY_0688400 | BXY_0689000
GO:0005319	lipid transporter activity	13	1	0.26	69	0.2294	0.2294	BXY_1617700
GO:0005507	copper ion binding	13	1	0.26	70	0.2294	0.2294	BXY_0192800
GO:0032403	protein complex binding	47	2	0.93	71	0.2388	0.2388	BXY_1081500 | BXY_1210700
GO:0061135	endopeptidase regulator activity	47	2	0.93	72	0.2388	0.2388	BXY_0816900 | BXY_1008700
GO:0004866	endopeptidase inhibitor activity	47	2	0.93	73	0.2388	0.2388	BXY_0816900 | BXY_1008700
GO:0004869	cysteine-type endopeptidase inhibitor activity	14	1	0.28	74	0.2447	0.2447	BXY_0816900
GO:0034481	chondroitin sulfotransferase activity	14	1	0.28	75	0.2447	0.2447	BXY_1235400
GO:0047756	chondroitin 4-sulfotransferase activity	14	1	0.28	76	0.2447	0.2447	BXY_1235400
GO:0004527	exonuclease activity	14	1	0.28	77	0.2447	0.2447	BXY_0713700
GO:0015018	galactosylgalactosylxylosylprotein 3-beta-glucuronosyltransferase activity	14	1	0.28	78	0.2447	0.2447	BXY_0063600
GO:0030414	peptidase inhibitor activity	51	2	1.01	79	0.2684	0.2684	BXY_0816900 | BXY_1008700
GO:0016769	transferase activity. transferring nitrogenous groups	16	1	0.32	80	0.2744	0.2744	BXY_0685000
GO:1901681	sulfur compound binding	16	1	0.32	81	0.2744	0.2744	BXY_1042400
GO:0008483	transaminase activity	16	1	0.32	82	0.2744	0.2744	BXY_0685000
GO:1901363	heterocyclic compound binding	2234	51	44.29	40	0.2819	0.1279	BXY_0053200 | BXY_0055800 | BXY_0057600 | BXY_0072000 | BXY_0213700 | BXY_0273200 | BXY_0303200 | BXY_0418900 | BXY_0444500 | BXY_0464600 | BXY_0484300 | BXY_0530200 | BXY_0530400 | BXY_0538000 | BXY_0542100 | BXY_0643500 | BXY_0651500 | BXY_0681100 | BXY_0681400 | BXY_0685000 | BXY_0688400 | BXY_0689000 | BXY_0690800 | BXY_0712400 | BXY_0713700 | BXY_0768200 | BXY_0814400 | BXY_0820700 | BXY_084…
GO:0061134	peptidase regulator activity	53	2	1.05	83	0.2832	0.2832	BXY_0816900 | BXY_1008700
GO:0097159	organic cyclic compound binding	2237	51	44.35	41	0.2857	0.1302	BXY_0053200 | BXY_0055800 | BXY_0057600 | BXY_0072000 | BXY_0213700 | BXY_0273200 | BXY_0303200 | BXY_0418900 | BXY_0444500 | BXY_0464600 | BXY_0484300 | BXY_0530200 | BXY_0530400 | BXY_0538000 | BXY_0542100 | BXY_0643500 | BXY_0651500 | BXY_0681100 | BXY_0681400 | BXY_0685000 | BXY_0688400 | BXY_0689000 | BXY_0690800 | BXY_0712400 | BXY_0713700 | BXY_0768200 | BXY_0814400 | BXY_0820700 | BXY_084…
GO:0008417	fucosyltransferase activity	18	1	0.36	84	0.303	0.303	BXY_1229300
GO:0031683	G-protein beta/gamma-subunit complex binding	18	1	0.36	85	0.303	0.303	BXY_1210700
GO:0015020	glucuronosyltransferase activity	18	1	0.36	86	0.303	0.303	BXY_0063600
GO:0015103	inorganic anion transmembrane transporter activity	56	2	1.11	87	0.3053	0.3053	BXY_0065100 | BXY_0419100
GO:0016773	phosphotransferase activity. alcohol group as acceptor	415	10	8.23	88	0.3079	0.3079	BXY_0213700 | BXY_0303200 | BXY_0530400 | BXY_0643500 | BXY_0681400 | BXY_0690800 | BXY_0870400 | BXY_1317600 | BXY_1456700 | BXY_1611200
GO:0050660	flavin adenine dinucleotide binding	57	2	1.13	89	0.3126	0.3126	BXY_0842300 | BXY_0851100
GO:0004930	G-protein coupled receptor activity	188	5	3.73	90	0.3168	0.3168	BXY_0628400 | BXY_0654900 | BXY_0809100 | BXY_1089900 | BXY_1545600
GO:0004601	peroxidase activity	19	1	0.38	91	0.3168	0.3168	BXY_0484300
GO:0005089	Rho guanyl-nucleotide exchange factor activity	19	1	0.38	92	0.3168	0.3168	BXY_1552100
GO:0008509	anion transmembrane transporter activity	58	2	1.15	93	0.32	0.32	BXY_0065100 | BXY_0419100
GO:0050662	coenzyme binding	102	3	2.02	94	0.3294	0.3294	BXY_0842300 | BXY_0851100 | BXY_1042400
GO:0005088	Ras guanyl-nucleotide exchange factor activity	20	1	0.4	95	0.3304	0.3304	BXY_1552100
GO:0004857	enzyme inhibitor activity	61	2	1.21	96	0.3418	0.3418	BXY_0816900 | BXY_1008700
GO:0030570	pectate lyase activity	21	1	0.42	97	0.3437	0.3437	BXY_1587300
GO:0016837	carbon-oxygen lyase activity. acting on polysaccharides	21	1	0.42	98	0.3437	0.3437	BXY_1587300
GO:0044877	macromolecular complex binding	62	2	1.23	99	0.3491	0.3491	BXY_1081500 | BXY_1210700
GO:0016874	ligase activity	63	2	1.25	100	0.3563	0.3563	BXY_0464600 | BXY_0768200
GO:0005254	chloride channel activity	22	1	0.44	101	0.3568	0.3568	BXY_0065100
GO:0048018	receptor ligand activity	22	1	0.44	102	0.3568	0.3568	BXY_0483100
GO:0016684	oxidoreductase activity. acting on peroxide as acceptor	23	1	0.46	103	0.3696	0.3696	BXY_0484300
GO:0008146	sulfotransferase activity	23	1	0.46	104	0.3696	0.3696	BXY_1235400
GO:0005253	anion channel activity	23	1	0.46	105	0.3696	0.3696	BXY_0065100
GO:0015370	solute:sodium symporter activity	23	1	0.46	106	0.3696	0.3696	BXY_0438300
GO:0030545	receptor regulator activity	23	1	0.46	107	0.3696	0.3696	BXY_0483100
GO:0016879	ligase activity. forming carbon-nitrogen bonds	23	1	0.46	108	0.3696	0.3696	BXY_0768200
GO:0005326	neurotransmitter transporter activity	23	1	0.46	109	0.3696	0.3696	BXY_0438300
GO:0005328	neurotransmitter:sodium symporter activity	23	1	0.46	110	0.3696	0.3696	BXY_0438300
GO:0016301	kinase activity	442	10	8.76	111	0.38	0.38	BXY_0213700 | BXY_0303200 | BXY_0530400 | BXY_0643500 | BXY_0681400 | BXY_0690800 | BXY_0870400 | BXY_1317600 | BXY_1456700 | BXY_1611200
GO:0003707	steroid hormone receptor activity	24	1	0.48	112	0.3821	0.3821	BXY_0053200
GO:0016772	transferase activity. transferring phosphorus-containing groups	543	12	10.77	113	0.3913	0.3913	BXY_0213700 | BXY_0303200 | BXY_0444500 | BXY_0530400 | BXY_0643500 | BXY_0681400 | BXY_0690800 | BXY_0870400 | BXY_1317600 | BXY_1456700 | BXY_1491100 | BXY_1611200
GO:0008017	microtubule binding	25	1	0.5	114	0.3944	0.3944	BXY_0162000
GO:0008233	peptidase activity	546	12	10.83	115	0.3987	0.3987	BXY_0039600 | BXY_0069400 | BXY_0205100 | BXY_0295900 | BXY_0297400 | BXY_0298100 | BXY_0484500 | BXY_0684500 | BXY_0691400 | BXY_1216500 | BXY_1445200 | BXY_1515200
GO:0004867	serine-type endopeptidase inhibitor activity	27	1	0.54	116	0.4183	0.4183	BXY_1008700
GO:0016782	transferase activity. transferring sulfur-containing groups	27	1	0.54	117	0.4183	0.4183	BXY_1235400
GO:0015108	chloride transmembrane transporter activity	27	1	0.54	118	0.4183	0.4183	BXY_0065100
GO:0043168	anion binding	1149	24	22.78	119	0.4245	0.4245	BXY_0213700 | BXY_0273200 | BXY_0303200 | BXY_0464600 | BXY_0530400 | BXY_0643500 | BXY_0681400 | BXY_0685000 | BXY_0690800 | BXY_0712400 | BXY_0768200 | BXY_0814400 | BXY_0842300 | BXY_0847200 | BXY_0847300 | BXY_0851100 | BXY_0870400 | BXY_1042400 | BXY_1210700 | BXY_1317600 | BXY_1456700 | BXY_1573100 | BXY_1611200 | BXY_1617700
GO:0005515	protein binding	1398	29	27.72	120	0.4256	0.4256	BXY_0041300 | BXY_0105500 | BXY_0162000 | BXY_0443400 | BXY_0480000 | BXY_0482400 | BXY_0483100 | BXY_0484300 | BXY_0530200 | BXY_0545400 | BXY_0681100 | BXY_0845100 | BXY_0845300 | BXY_0959700 | BXY_0983700 | BXY_1029300 | BXY_1044500 | BXY_1081500 | BXY_1084000 | BXY_1084100 | BXY_1126100 | BXY_1133900 | BXY_1210700 | BXY_1532700 | BXY_1545800 | BXY_1549500 | BXY_1552100 | BXY_1552300 | BXY_157…
GO:0016209	antioxidant activity	28	1	0.56	121	0.4298	0.4298	BXY_0484300
GO:0015294	solute:cation symporter activity	28	1	0.56	122	0.4298	0.4298	BXY_0438300
GO:0003899	DNA-directed 5'-3' RNA polymerase activity	30	1	0.59	123	0.4523	0.4523	BXY_1491100
GO:0004252	serine-type endopeptidase activity	30	1	0.59	124	0.4523	0.4523	BXY_0684500
GO:0043492	ATPase activity. coupled to movement of substances	78	2	1.55	125	0.4604	0.4604	BXY_0814400 | BXY_1617700
GO:0019825	oxygen binding	31	1	0.61	126	0.4632	0.4632	BXY_1543400
GO:0017171	serine hydrolase activity	80	2	1.59	127	0.4736	0.4736	BXY_0684500 | BXY_1515200
GO:0008236	serine-type peptidase activity	80	2	1.59	128	0.4736	0.4736	BXY_0684500 | BXY_1515200
GO:0005102	receptor binding	32	1	0.63	129	0.4739	0.4739	BXY_0483100
GO:0015631	tubulin binding	32	1	0.63	130	0.4739	0.4739	BXY_0162000
GO:0036094	small molecule binding	1181	24	23.42	131	0.4826	0.4826	BXY_0213700 | BXY_0273200 | BXY_0303200 | BXY_0464600 | BXY_0530400 | BXY_0643500 | BXY_0681400 | BXY_0685000 | BXY_0690800 | BXY_0712400 | BXY_0768200 | BXY_0814400 | BXY_0842300 | BXY_0847200 | BXY_0847300 | BXY_0851100 | BXY_0870400 | BXY_1042400 | BXY_1210700 | BXY_1317600 | BXY_1456700 | BXY_1573100 | BXY_1611200 | BXY_1617700
GO:0016616	oxidoreductase activity. acting on the CH-OH group of donors. NAD or NADP as acceptor	33	1	0.65	132	0.4844	0.4844	BXY_0421300
GO:0016779	nucleotidyltransferase activity	82	2	1.63	133	0.4865	0.4865	BXY_0444500 | BXY_1491100
GO:0015291	secondary active transmembrane transporter activity	83	2	1.65	135	0.4929	0.4929	BXY_0419100 | BXY_0438300
GO:0004715	non-membrane spanning protein tyrosine kinase activity	34	1	0.67	136	0.4947	0.4947	BXY_0213700
GO:0015293	symporter activity	34	1	0.67	137	0.4947	0.4947	BXY_0438300
GO:0140098	catalytic activity. acting on RNA	135	3	2.68	138	0.5039	0.5039	BXY_0444500 | BXY_0464600 | BXY_1491100
GO:0016614	oxidoreductase activity. acting on CH-OH group of donors	35	1	0.69	139	0.5047	0.5047	BXY_0421300
GO:0022832	voltage-gated channel activity	35	1	0.69	140	0.5047	0.5047	BXY_0065100
GO:0060589	nucleoside-triphosphatase regulator activity	35	1	0.69	141	0.5047	0.5047	BXY_1028400
GO:0005244	voltage-gated ion channel activity	35	1	0.69	142	0.5047	0.5047	BXY_0065100
GO:0008378	galactosyltransferase activity	36	1	0.71	143	0.5146	0.5146	BXY_0845900
GO:0003677	DNA binding	495	10	9.81	144	0.5234	0.5234	BXY_0053200 | BXY_0057600 | BXY_0072000 | BXY_0538000 | BXY_0681100 | BXY_0688400 | BXY_0689000 | BXY_0922400 | BXY_1366600 | BXY_1491100
GO:0008047	enzyme activator activity	37	1	0.73	145	0.5243	0.5243	BXY_1028400
GO:0004812	aminoacyl-tRNA ligase activity	38	1	0.75	146	0.5337	0.5337	BXY_0464600
GO:0038023	signaling receptor activity	355	7	7.04	147	0.5615	0.5615	BXY_0053200 | BXY_0172100 | BXY_0628400 | BXY_0654900 | BXY_0809100 | BXY_1089900 | BXY_1545600
GO:0003676	nucleic acid binding	1081	21	21.43	148	0.5776	0.5776	BXY_0053200 | BXY_0057600 | BXY_0072000 | BXY_0418900 | BXY_0444500 | BXY_0530200 | BXY_0538000 | BXY_0681100 | BXY_0688400 | BXY_0689000 | BXY_0712400 | BXY_0713700 | BXY_0820700 | BXY_0922400 | BXY_1084000 | BXY_1176400 | BXY_1301300 | BXY_1366600 | BXY_1491100 | BXY_1545800 | BXY_1549200
GO:0005085	guanyl-nucleotide exchange factor activity	43	1	0.85	149	0.5784	0.5784	BXY_1552100
GO:0005524	ATP binding	827	16	16.4	150	0.5819	0.5819	BXY_0213700 | BXY_0303200 | BXY_0464600 | BXY_0530400 | BXY_0643500 | BXY_0681400 | BXY_0690800 | BXY_0712400 | BXY_0768200 | BXY_0814400 | BXY_0870400 | BXY_1317600 | BXY_1456700 | BXY_1573100 | BXY_1611200 | BXY_1617700
GO:0004872	receptor activity	362	7	7.18	151	0.5826	0.5826	BXY_0053200 | BXY_0172100 | BXY_0628400 | BXY_0654900 | BXY_0809100 | BXY_1089900 | BXY_1545600
GO:0032559	adenyl ribonucleotide binding	830	16	16.46	152	0.588	0.588	BXY_0213700 | BXY_0303200 | BXY_0464600 | BXY_0530400 | BXY_0643500 | BXY_0681400 | BXY_0690800 | BXY_0712400 | BXY_0768200 | BXY_0814400 | BXY_0870400 | BXY_1317600 | BXY_1456700 | BXY_1573100 | BXY_1611200 | BXY_1617700
GO:0060089	molecular transducer activity	364	7	7.22	153	0.5885	0.5885	BXY_0053200 | BXY_0172100 | BXY_0628400 | BXY_0654900 | BXY_0809100 | BXY_1089900 | BXY_1545600
GO:0004871	signal transducer activity	364	7	7.22	154	0.5885	0.5885	BXY_0053200 | BXY_0172100 | BXY_0628400 | BXY_0654900 | BXY_0809100 | BXY_1089900 | BXY_1545600
GO:0030554	adenyl nucleotide binding	832	16	16.5	155	0.5921	0.5921	BXY_0213700 | BXY_0303200 | BXY_0464600 | BXY_0530400 | BXY_0643500 | BXY_0681400 | BXY_0690800 | BXY_0712400 | BXY_0768200 | BXY_0814400 | BXY_0870400 | BXY_1317600 | BXY_1456700 | BXY_1573100 | BXY_1611200 | BXY_1617700
GO:0070011	peptidase activity. acting on L-amino acid peptides	522	10	10.35	156	0.5929	0.5929	BXY_0039600 | BXY_0069400 | BXY_0205100 | BXY_0298100 | BXY_0484500 | BXY_0684500 | BXY_0691400 | BXY_1216500 | BXY_1445200 | BXY_1515200
GO:0008194	UDP-glycosyltransferase activity	45	1	0.89	157	0.5951	0.5951	BXY_0063600
GO:0022804	active transmembrane transporter activity	158	3	3.13	158	0.611	0.611	BXY_0419100 | BXY_0438300 | BXY_0814400
GO:0016835	carbon-oxygen lyase activity	47	1	0.93	159	0.6111	0.6111	BXY_1587300
GO:0032553	ribonucleotide binding	1001	19	19.85	160	0.6195	0.6195	BXY_0213700 | BXY_0303200 | BXY_0464600 | BXY_0530400 | BXY_0643500 | BXY_0681400 | BXY_0690800 | BXY_0712400 | BXY_0768200 | BXY_0814400 | BXY_0847200 | BXY_0847300 | BXY_0870400 | BXY_1210700 | BXY_1317600 | BXY_1456700 | BXY_1573100 | BXY_1611200 | BXY_1617700
GO:0042623	ATPase activity. coupled	106	2	2.1	161	0.6258	0.6258	BXY_0814400 | BXY_1617700
GO:0140096	catalytic activity. acting on a protein	1165	22	23.1	162	0.6353	0.6353	BXY_0039600 | BXY_0069400 | BXY_0205100 | BXY_0213700 | BXY_0295900 | BXY_0297400 | BXY_0298100 | BXY_0303200 | BXY_0484500 | BXY_0530400 | BXY_0643500 | BXY_0681400 | BXY_0684500 | BXY_0690800 | BXY_0691400 | BXY_0870400 | BXY_1216500 | BXY_1317600 | BXY_1445200 | BXY_1456700 | BXY_1515200 | BXY_1611200
GO:0004888	transmembrane signaling receptor activity	328	6	6.5	163	0.6388	0.6388	BXY_0172100 | BXY_0628400 | BXY_0654900 | BXY_0809100 | BXY_1089900 | BXY_1545600
GO:0008092	cytoskeletal protein binding	109	2	2.16	164	0.641	0.641	BXY_0041300 | BXY_0162000
GO:1901265	nucleoside phosphate binding	1120	21	22.21	165	0.6468	0.6468	BXY_0213700 | BXY_0303200 | BXY_0464600 | BXY_0530400 | BXY_0643500 | BXY_0681400 | BXY_0690800 | BXY_0712400 | BXY_0768200 | BXY_0814400 | BXY_0842300 | BXY_0847200 | BXY_0847300 | BXY_0851100 | BXY_0870400 | BXY_1210700 | BXY_1317600 | BXY_1456700 | BXY_1573100 | BXY_1611200 | BXY_1617700
GO:0000166	nucleotide binding	1120	21	22.21	166	0.6468	0.6468	BXY_0213700 | BXY_0303200 | BXY_0464600 | BXY_0530400 | BXY_0643500 | BXY_0681400 | BXY_0690800 | BXY_0712400 | BXY_0768200 | BXY_0814400 | BXY_0842300 | BXY_0847200 | BXY_0847300 | BXY_0851100 | BXY_0870400 | BXY_1210700 | BXY_1317600 | BXY_1456700 | BXY_1573100 | BXY_1611200 | BXY_1617700
GO:0099600	transmembrane receptor activity	331	6	6.56	167	0.6476	0.6476	BXY_0172100 | BXY_0628400 | BXY_0654900 | BXY_0809100 | BXY_1089900 | BXY_1545600
GO:0004518	nuclease activity	53	1	1.05	168	0.6554	0.6554	BXY_0713700
GO:0005215	transporter activity	707	13	14.02	169	0.6558	0.6558	BXY_0036500 | BXY_0065100 | BXY_0098900 | BXY_0172100 | BXY_0419100 | BXY_0438300 | BXY_0578900 | BXY_0607600 | BXY_0649200 | BXY_0655100 | BXY_0814400 | BXY_0958100 | BXY_1617700
GO:0097367	carbohydrate derivative binding	1026	19	20.34	170	0.6641	0.6641	BXY_0213700 | BXY_0303200 | BXY_0464600 | BXY_0530400 | BXY_0643500 | BXY_0681400 | BXY_0690800 | BXY_0712400 | BXY_0768200 | BXY_0814400 | BXY_0847200 | BXY_0847300 | BXY_0870400 | BXY_1210700 | BXY_1317600 | BXY_1456700 | BXY_1573100 | BXY_1611200 | BXY_1617700
GO:0016758	transferase activity. transferring hexosyl groups	172	3	3.41	171	0.6683	0.6683	BXY_0063600 | BXY_0845900 | BXY_1229300
GO:0004175	endopeptidase activity	287	5	5.69	172	0.679	0.679	BXY_0039600 | BXY_0205100 | BXY_0684500 | BXY_1216500 | BXY_1445200
GO:0016787	hydrolase activity	1505	28	29.84	173	0.6818	0.6818	BXY_0039600 | BXY_0069400 | BXY_0137500 | BXY_0205100 | BXY_0295900 | BXY_0297400 | BXY_0298100 | BXY_0418500 | BXY_0426800 | BXY_0473900 | BXY_0484500 | BXY_0547600 | BXY_0683500 | BXY_0684500 | BXY_0689600 | BXY_0691400 | BXY_0713700 | BXY_0814400 | BXY_1009100 | BXY_1010400 | BXY_1210700 | BXY_1216500 | BXY_1306200 | BXY_1308400 | BXY_1445200 | BXY_1515200 | BXY_1553900 | BXY_1617700
GO:0005267	potassium channel activity	57	1	1.13	174	0.6821	0.6821	BXY_0607600
GO:0004674	protein serine/threonine kinase activity	121	2	2.4	175	0.697	0.697	BXY_0681400 | BXY_1611200
GO:0140101	catalytic activity. acting on a tRNA	61	1	1.21	176	0.7068	0.7068	BXY_0464600
GO:0015079	potassium ion transmembrane transporter activity	63	1	1.25	177	0.7184	0.7184	BXY_0607600
GO:0004713	protein tyrosine kinase activity	66	1	1.31	178	0.735	0.735	BXY_0213700
GO:0016788	hydrolase activity. acting on ester bonds	308	5	6.11	179	0.7377	0.7377	BXY_0418500 | BXY_0689600 | BXY_0713700 | BXY_1009100 | BXY_1308400
GO:0016887	ATPase activity	135	2	2.68	180	0.7531	0.7531	BXY_0814400 | BXY_1617700
GO:0035639	purine ribonucleoside triphosphate binding	983	17	19.49	181	0.7655	0.7655	BXY_0213700 | BXY_0303200 | BXY_0464600 | BXY_0530400 | BXY_0643500 | BXY_0681400 | BXY_0690800 | BXY_0712400 | BXY_0768200 | BXY_0814400 | BXY_0870400 | BXY_1210700 | BXY_1317600 | BXY_1456700 | BXY_1573100 | BXY_1611200 | BXY_1617700
GO:0003700	DNA binding transcription factor activity	202	3	4.01	182	0.7698	0.7698	BXY_0053200 | BXY_0688400 | BXY_0689000
GO:0032555	purine ribonucleotide binding	986	17	19.55	183	0.7699	0.7699	BXY_0213700 | BXY_0303200 | BXY_0464600 | BXY_0530400 | BXY_0643500 | BXY_0681400 | BXY_0690800 | BXY_0712400 | BXY_0768200 | BXY_0814400 | BXY_0870400 | BXY_1210700 | BXY_1317600 | BXY_1456700 | BXY_1573100 | BXY_1611200 | BXY_1617700
GO:0022836	gated channel activity	140	2	2.78	184	0.7709	0.7709	BXY_0065100 | BXY_0172100
GO:0003779	actin binding	74	1	1.47	185	0.7746	0.7746	BXY_0041300
GO:0042626	ATPase activity. coupled to transmembrane movement of substances	74	1	1.47	186	0.7746	0.7746	BXY_0814400
GO:0016820	hydrolase activity. acting on acid anhydrides. catalyzing transmembrane movement of substances	74	1	1.47	187	0.7746	0.7746	BXY_0814400
GO:0017076	purine nucleotide binding	990	17	19.63	188	0.7757	0.7757	BXY_0213700 | BXY_0303200 | BXY_0464600 | BXY_0530400 | BXY_0643500 | BXY_0681400 | BXY_0690800 | BXY_0712400 | BXY_0768200 | BXY_0814400 | BXY_0870400 | BXY_1210700 | BXY_1317600 | BXY_1456700 | BXY_1573100 | BXY_1611200 | BXY_1617700
GO:0015399	primary active transmembrane transporter activity	75	1	1.49	189	0.7791	0.7791	BXY_0814400
GO:0015405	P-P-bond-hydrolysis-driven transmembrane transporter activity	75	1	1.49	190	0.7791	0.7791	BXY_0814400
GO:0003824	catalytic activity	3447	69	68.34	134	0.8227	0.4891	BXY_0036300 | BXY_0039600 | BXY_0055800 | BXY_0063600 | BXY_0069400 | BXY_0137500 | BXY_0192800 | BXY_0205100 | BXY_0213700 | BXY_0273200 | BXY_0295900 | BXY_0297400 | BXY_0298100 | BXY_0303200 | BXY_0417800 | BXY_0418500 | BXY_0421300 | BXY_0426800 | BXY_0439500 | BXY_0444500 | BXY_0464600 | BXY_0473900 | BXY_0484300 | BXY_0484500 | BXY_0530400 | BXY_0542100 | BXY_0547600 | BXY_0643500 | BXY_064…
GO:0016757	transferase activity. transferring glycosyl groups	224	3	4.44	191	0.8271	0.8271	BXY_0063600 | BXY_0845900 | BXY_1229300
GO:0022857	transmembrane transporter activity	641	10	12.71	192	0.8294	0.8294	BXY_0036500 | BXY_0065100 | BXY_0172100 | BXY_0419100 | BXY_0438300 | BXY_0578900 | BXY_0607600 | BXY_0655100 | BXY_0814400 | BXY_0958100
GO:0003723	RNA binding	292	4	5.79	193	0.8375	0.8375	BXY_0444500 | BXY_1084000 | BXY_1301300 | BXY_1549200
GO:0140110	transcription regulator activity	234	3	4.64	194	0.8488	0.8488	BXY_0053200 | BXY_0688400 | BXY_0689000
GO:0005230	extracellular ligand-gated ion channel activity	94	1	1.86	195	0.8497	0.8497	BXY_0172100
GO:0015081	sodium ion transmembrane transporter activity	96	1	1.9	196	0.8557	0.8557	BXY_0438300
GO:0042302	structural constituent of cuticle	98	1	1.94	197	0.8614	0.8614	BXY_0028300
GO:0022892	substrate-specific transporter activity	491	7	9.74	198	0.8641	0.8641	BXY_0065100 | BXY_0172100 | BXY_0419100 | BXY_0438300 | BXY_0578900 | BXY_0607600 | BXY_1617700
GO:0015276	ligand-gated ion channel activity	99	1	1.96	199	0.8642	0.8642	BXY_0172100
GO:0022834	ligand-gated channel activity	99	1	1.96	200	0.8642	0.8642	BXY_0172100
GO:0046983	protein dimerization activity	99	1	1.96	201	0.8642	0.8642	BXY_0983700
GO:0042578	phosphoric ester hydrolase activity	182	2	3.61	202	0.881	0.881	BXY_0418500 | BXY_1308400
GO:0016740	transferase activity	1089	17	21.59	203	0.8884	0.8884	BXY_0063600 | BXY_0213700 | BXY_0303200 | BXY_0444500 | BXY_0530400 | BXY_0643500 | BXY_0681400 | BXY_0685000 | BXY_0690800 | BXY_0845900 | BXY_0870400 | BXY_1229300 | BXY_1235400 | BXY_1317600 | BXY_1456700 | BXY_1491100 | BXY_1611200
GO:0016829	lyase activity	111	1	2.2	204	0.8936	0.8936	BXY_1587300
GO:0015077	monovalent inorganic cation transmembrane transporter activity	194	2	3.85	205	0.902	0.902	BXY_0438300 | BXY_0607600
GO:0008234	cysteine-type peptidase activity	119	1	2.36	206	0.9096	0.9096	BXY_0069400
GO:0046873	metal ion transmembrane transporter activity	199	2	3.95	207	0.9097	0.9097	BXY_0438300 | BXY_0607600
GO:0022891	substrate-specific transmembrane transporter activity	469	6	9.3	208	0.9112	0.9112	BXY_0065100 | BXY_0172100 | BXY_0419100 | BXY_0438300 | BXY_0578900 | BXY_0607600
GO:0022838	substrate-specific channel activity	274	3	5.43	209	0.9138	0.9138	BXY_0065100 | BXY_0172100 | BXY_0607600
GO:0005216	ion channel activity	274	3	5.43	210	0.9138	0.9138	BXY_0065100 | BXY_0172100 | BXY_0607600
GO:0003924	GTPase activity	126	1	2.5	211	0.9216	0.9216	BXY_1210700
GO:0015267	channel activity	287	3	5.69	212	0.9288	0.9288	BXY_0065100 | BXY_0172100 | BXY_0607600
GO:0022803	passive transmembrane transporter activity	287	3	5.69	213	0.9288	0.9288	BXY_0065100 | BXY_0172100 | BXY_0607600
GO:0015075	ion transmembrane transporter activity	445	5	8.82	214	0.9461	0.9461	BXY_0065100 | BXY_0172100 | BXY_0419100 | BXY_0438300 | BXY_0607600
GO:0005261	cation channel activity	149	1	2.95	215	0.951	0.951	BXY_0607600
GO:0001883	purine nucleoside binding	157	1	3.11	216	0.9584	0.9584	BXY_1210700
GO:0005525	GTP binding	157	1	3.11	217	0.9584	0.9584	BXY_1210700
GO:0032550	purine ribonucleoside binding	157	1	3.11	218	0.9584	0.9584	BXY_1210700
GO:0032561	guanyl ribonucleotide binding	159	1	3.15	219	0.9601	0.9601	BXY_1210700
GO:0032549	ribonucleoside binding	161	1	3.19	220	0.9617	0.9617	BXY_1210700
GO:0019001	guanyl nucleotide binding	161	1	3.19	221	0.9617	0.9617	BXY_1210700
GO:0001882	nucleoside binding	162	1	3.21	222	0.9625	0.9625	BXY_1210700
GO:0022890	inorganic cation transmembrane transporter activity	260	2	5.16	223	0.9679	0.9679	BXY_0438300 | BXY_0607600
GO:0017111	nucleoside-triphosphatase activity	366	3	7.26	224	0.979	0.979	BXY_0814400 | BXY_1210700 | BXY_1617700
GO:0008324	cation transmembrane transporter activity	285	2	5.65	225	0.9793	0.9793	BXY_0438300 | BXY_0607600
GO:0016462	pyrophosphatase activity	377	3	7.47	226	0.9824	0.9824	BXY_0814400 | BXY_1210700 | BXY_1617700
GO:0016818	hydrolase activity. acting on acid anhydrides. in phosphorus-containing anhydrides	377	3	7.47	227	0.9824	0.9824	BXY_0814400 | BXY_1210700 | BXY_1617700
GO:0016817	hydrolase activity. acting on acid anhydrides	380	3	7.53	228	0.9833	0.9833	BXY_0814400 | BXY_1210700 | BXY_1617700
GO:0005198	structural molecule activity	274	1	5.43	229	0.9963	0.9963	BXY_0028300
GO:0003674	molecular_function	7061	140	140	230	1	1	BXY_0028300 | BXY_0036300 | BXY_0036500 | BXY_0039600 | BXY_0041300 | BXY_0053200 | BXY_0055800 | BXY_0057600 | BXY_0063600 | BXY_0065100 | BXY_0069400 | BXY_0072000 | BXY_0074300 | BXY_0098900 | BXY_0105500 | BXY_0137500 | BXY_0162000 | BXY_0172100 | BXY_0192800 | BXY_0196200 | BXY_0205100 | BXY_0213700 | BXY_0273200 | BXY_0295900 | BXY_0297400 | BXY_0298100 | BXY_0303200 | BXY_0417800 | BXY_041…
GO:0046906	tetrapyrrole binding	120	7	2.38	3	1	0.0096	BXY_0055800 | BXY_0484300 | BXY_0542100 | BXY_0651500 | BXY_1294700 | BXY_1488900 | BXY_1543400
