# Supplementary material for: Molecular variation among virulent and avirulent strains of the quarantine nematode Bursaphelenchus xylophilus
Source: Mol Genet Genomics. 2020 Nov 10;296(2):259–69. doi: 10.1007/s00438-020-01739-w (PMC7895788; doi:10.1007/s00438-020-01739-w)
Supplement: Supplementary file 7 — Enriched GO terms for both virulent populations—Biological process (XLSX 1187 kb) [file 438_2020_1739_MOESM7_ESM.xlsx]

## Sheet: Arkusz1
GO.ID	Term	Annotated	Significant	Expected	Rank in classic Fisher	elim Fisher	classic Fisher	GO significant genes
GO:0055114	oxidation-reduction process	521	19	10.76	1	0.0097	0.0097	BXY_0055800 | BXY_0192800 | BXY_0417800 | BXY_0421300 | BXY_0439500 | BXY_0484300 | BXY_0542100 | BXY_0646500 | BXY_0651500 | BXY_0842300 | BXY_0847200 | BXY_0847300 | BXY_0851100 | BXY_1290500 | BXY_1294700 | BXY_1488900 | BXY_1512100 | BXY_1527500 | BXY_1680400
GO:0000075	cell cycle checkpoint	10	2	0.21	2	0.0171	0.0171	BXY_0303200 | BXY_1625000
GO:0048519	negative regulation of biological process	134	7	2.77	3	0.0204	0.0204	BXY_0137500 | BXY_0303200 | BXY_0530200 | BXY_0816900 | BXY_1008700 | BXY_1545800 | BXY_1625000
GO:0045786	negative regulation of cell cycle	13	2	0.27	4	0.0284	0.0284	BXY_0303200 | BXY_1625000
GO:0031047	gene silencing by RNA	14	2	0.29	5	0.0327	0.0327	BXY_0530200 | BXY_1545800
GO:0016458	gene silencing	15	2	0.31	6	0.0373	0.0373	BXY_0530200 | BXY_1545800
GO:0010629	negative regulation of gene expression	41	3	0.85	7	0.0519	0.0519	BXY_0137500 | BXY_0530200 | BXY_1545800
GO:0009071	serine family amino acid catabolic process	3	1	0.06	8	0.0607	0.0607	BXY_1290500
GO:0019748	secondary metabolic process	3	1	0.06	9	0.0607	0.0607	BXY_0192800
GO:0046189	phenol-containing compound biosynthetic process	3	1	0.06	10	0.0607	0.0607	BXY_0192800
GO:0000288	nuclear-transcribed mRNA catabolic process. deadenylation-dependent decay	3	1	0.06	11	0.0607	0.0607	BXY_0137500
GO:0018958	phenol-containing compound metabolic process	3	1	0.06	12	0.0607	0.0607	BXY_0192800
GO:0048513	animal organ development	3	1	0.06	13	0.0607	0.0607	BXY_0629400
GO:0031570	DNA integrity checkpoint	3	1	0.06	14	0.0607	0.0607	BXY_1625000
GO:0042438	melanin biosynthetic process	3	1	0.06	15	0.0607	0.0607	BXY_0192800
GO:0006582	melanin metabolic process	3	1	0.06	16	0.0607	0.0607	BXY_0192800
GO:0000077	DNA damage checkpoint	3	1	0.06	17	0.0607	0.0607	BXY_1625000
GO:0006546	glycine catabolic process	3	1	0.06	18	0.0607	0.0607	BXY_1290500
GO:0032781	positive regulation of ATPase activity	3	1	0.06	19	0.0607	0.0607	BXY_1028400
GO:0044550	secondary metabolite biosynthetic process	3	1	0.06	20	0.0607	0.0607	BXY_0192800
GO:0010605	negative regulation of macromolecule metabolic process	103	5	2.13	21	0.0612	0.0612	BXY_0137500 | BXY_0530200 | BXY_0816900 | BXY_1008700 | BXY_1545800
GO:0035023	regulation of Rho protein signal transduction	20	2	0.41	22	0.0631	0.0631	BXY_0482400 | BXY_1552100
GO:0009892	negative regulation of metabolic process	104	5	2.15	23	0.0632	0.0632	BXY_0137500 | BXY_0530200 | BXY_0816900 | BXY_1008700 | BXY_1545800
GO:0035556	intracellular signal transduction	172	7	3.55	24	0.0644	0.0644	BXY_0418500 | BXY_0452200 | BXY_0482400 | BXY_0484200 | BXY_0484300 | BXY_1308400 | BXY_1552100
GO:0007266	Rho protein signal transduction	21	2	0.43	25	0.0689	0.0689	BXY_0482400 | BXY_1552100
GO:0043462	regulation of ATPase activity	4	1	0.08	26	0.0801	0.0801	BXY_1028400
GO:0034204	lipid translocation	4	1	0.08	27	0.0801	0.0801	BXY_1617700
GO:0097035	regulation of membrane lipid distribution	4	1	0.08	28	0.0801	0.0801	BXY_1617700
GO:0045332	phospholipid translocation	4	1	0.08	29	0.0801	0.0801	BXY_1617700
GO:0001172	transcription. RNA-templated	5	1	0.1	30	0.0992	0.0992	BXY_0444500
GO:0006544	glycine metabolic process	5	1	0.1	31	0.0992	0.0992	BXY_1290500
GO:0046578	regulation of Ras protein signal transduction	26	2	0.54	32	0.0998	0.0998	BXY_0482400 | BXY_1552100
GO:0006364	rRNA processing	28	2	0.58	33	0.1131	0.1131	BXY_0443400 | BXY_1084000
GO:0007187	G-protein coupled receptor signaling pathway. coupled to cyclic nucleotide second messenger	6	1	0.12	34	0.1178	0.1178	BXY_1210700
GO:0007188	adenylate cyclase-modulating G-protein coupled receptor signaling pathway	6	1	0.12	35	0.1178	0.1178	BXY_1210700
GO:0007265	Ras protein signal transduction	29	2	0.6	36	0.1199	0.1199	BXY_0482400 | BXY_1552100
GO:0016072	rRNA metabolic process	29	2	0.6	37	0.1199	0.1199	BXY_0443400 | BXY_1084000
GO:0051056	regulation of small GTPase mediated signal transduction	30	2	0.62	38	0.1268	0.1268	BXY_0482400 | BXY_1552100
GO:0048583	regulation of response to stimulus	95	4	1.96	39	0.1327	0.1327	BXY_0482400 | BXY_0483100 | BXY_1235400 | BXY_1552100
GO:0045930	negative regulation of mitotic cell cycle	7	1	0.14	40	0.136	0.136	BXY_0303200
GO:0015914	phospholipid transport	7	1	0.14	41	0.136	0.136	BXY_1617700
GO:0051304	chromosome separation	7	1	0.14	42	0.136	0.136	BXY_0303200
GO:0007093	mitotic cell cycle checkpoint	7	1	0.14	43	0.136	0.136	BXY_0303200
GO:0048731	system development	7	1	0.14	44	0.136	0.136	BXY_0629400
GO:0015748	organophosphate ester transport	7	1	0.14	45	0.136	0.136	BXY_1617700
GO:0007165	signal transduction	580	16	11.98	46	0.1397	0.1397	BXY_0053200 | BXY_0418500 | BXY_0452200 | BXY_0482400 | BXY_0483100 | BXY_0484200 | BXY_0484300 | BXY_0628400 | BXY_0654900 | BXY_0809100 | BXY_0959700 | BXY_1089900 | BXY_1210700 | BXY_1308400 | BXY_1545600 | BXY_1552100
GO:0050896	response to stimulus	712	19	14.71	47	0.1428	0.1428	BXY_0053200 | BXY_0418500 | BXY_0452200 | BXY_0482400 | BXY_0483100 | BXY_0484200 | BXY_0484300 | BXY_0628400 | BXY_0654900 | BXY_0809100 | BXY_0959700 | BXY_1028400 | BXY_1089900 | BXY_1210700 | BXY_1235400 | BXY_1308400 | BXY_1545600 | BXY_1552100 | BXY_1625000
GO:0051726	regulation of cell cycle	33	2	0.68	48	0.148	0.148	BXY_0303200 | BXY_1625000
GO:0031401	positive regulation of protein modification process	8	1	0.17	49	0.1539	0.1539	BXY_1081500
GO:0034219	carbohydrate transmembrane transport	8	1	0.17	50	0.1539	0.1539	BXY_0578900
GO:0051347	positive regulation of transferase activity	8	1	0.17	51	0.1539	0.1539	BXY_1081500
GO:0005991	trehalose metabolic process	8	1	0.17	52	0.1539	0.1539	BXY_1306200
GO:0005984	disaccharide metabolic process	8	1	0.17	53	0.1539	0.1539	BXY_1306200
GO:0023052	signaling	590	16	12.19	54	0.155	0.155	BXY_0053200 | BXY_0418500 | BXY_0452200 | BXY_0482400 | BXY_0483100 | BXY_0484200 | BXY_0484300 | BXY_0628400 | BXY_0654900 | BXY_0809100 | BXY_0959700 | BXY_1089900 | BXY_1210700 | BXY_1308400 | BXY_1545600 | BXY_1552100
GO:0005975	carbohydrate metabolic process	138	5	2.85	55	0.1561	0.1561	BXY_0473900 | BXY_0547600 | BXY_1010400 | BXY_1229300 | BXY_1306200
GO:0007154	cell communication	593	16	12.25	56	0.1598	0.1598	BXY_0053200 | BXY_0418500 | BXY_0452200 | BXY_0482400 | BXY_0483100 | BXY_0484200 | BXY_0484300 | BXY_0628400 | BXY_0654900 | BXY_0809100 | BXY_0959700 | BXY_1089900 | BXY_1210700 | BXY_1308400 | BXY_1545600 | BXY_1552100
GO:0051716	cellular response to stimulus	683	18	14.11	57	0.1642	0.1642	BXY_0053200 | BXY_0418500 | BXY_0452200 | BXY_0482400 | BXY_0483100 | BXY_0484200 | BXY_0484300 | BXY_0628400 | BXY_0654900 | BXY_0809100 | BXY_0959700 | BXY_1028400 | BXY_1089900 | BXY_1210700 | BXY_1308400 | BXY_1545600 | BXY_1552100 | BXY_1625000
GO:0065007	biological regulation	1313	32	27.13	58	0.165	0.165	BXY_0053200 | BXY_0072000 | BXY_0137500 | BXY_0303200 | BXY_0418500 | BXY_0452200 | BXY_0482400 | BXY_0483100 | BXY_0484200 | BXY_0484300 | BXY_0530200 | BXY_0538000 | BXY_0628400 | BXY_0654900 | BXY_0681100 | BXY_0688400 | BXY_0689000 | BXY_0809100 | BXY_0816900 | BXY_0959700 | BXY_1008700 | BXY_1028400 | BXY_1081500 | BXY_1089900 | BXY_1210700 | BXY_1235400 | BXY_1308400 | BXY_1545600 | BXY_154…
GO:0050789	regulation of biological process	1223	30	25.27	59	0.1668	0.1668	BXY_0053200 | BXY_0072000 | BXY_0137500 | BXY_0303200 | BXY_0418500 | BXY_0452200 | BXY_0482400 | BXY_0483100 | BXY_0484200 | BXY_0484300 | BXY_0530200 | BXY_0538000 | BXY_0628400 | BXY_0654900 | BXY_0681100 | BXY_0688400 | BXY_0689000 | BXY_0809100 | BXY_0816900 | BXY_0959700 | BXY_1008700 | BXY_1081500 | BXY_1089900 | BXY_1210700 | BXY_1235400 | BXY_1308400 | BXY_1545600 | BXY_1545800 | BXY_155…
GO:0048523	negative regulation of cellular process	105	4	2.17	60	0.1714	0.1714	BXY_0303200 | BXY_0816900 | BXY_1008700 | BXY_1625000
GO:0007156	homophilic cell adhesion via plasma membrane adhesion molecules	9	1	0.19	61	0.1714	0.1714	BXY_0074300
GO:0098742	cell-cell adhesion via plasma-membrane adhesion molecules	9	1	0.19	62	0.1714	0.1714	BXY_0074300
GO:0046148	pigment biosynthetic process	10	1	0.21	63	0.1886	0.1886	BXY_0192800
GO:0009311	oligosaccharide metabolic process	10	1	0.21	64	0.1886	0.1886	BXY_1306200
GO:0042440	pigment metabolic process	10	1	0.21	65	0.1886	0.1886	BXY_0192800
GO:0006888	ER to Golgi vesicle-mediated transport	10	1	0.21	66	0.1886	0.1886	BXY_0650400
GO:0098609	cell-cell adhesion	11	1	0.23	67	0.2054	0.2054	BXY_0074300
GO:0016042	lipid catabolic process	41	2	0.85	68	0.2074	0.2074	BXY_0418500 | BXY_1009100
GO:0006289	nucleotide-excision repair	12	1	0.25	69	0.2218	0.2218	BXY_1028400
GO:0009966	regulation of signal transduction	79	3	1.63	70	0.2233	0.2233	BXY_0482400 | BXY_0483100 | BXY_1552100
GO:0010646	regulation of cell communication	80	3	1.65	71	0.2287	0.2287	BXY_0482400 | BXY_0483100 | BXY_1552100
GO:1902531	regulation of intracellular signal transduction	44	2	0.91	72	0.2303	0.2303	BXY_0482400 | BXY_1552100
GO:0043085	positive regulation of catalytic activity	44	2	0.91	73	0.2303	0.2303	BXY_1028400 | BXY_1081500
GO:0023051	regulation of signaling	81	3	1.67	74	0.2342	0.2342	BXY_0482400 | BXY_0483100 | BXY_1552100
GO:0007346	regulation of mitotic cell cycle	13	1	0.27	75	0.2379	0.2379	BXY_0303200
GO:0008643	carbohydrate transport	13	1	0.27	76	0.2379	0.2379	BXY_0578900
GO:0007059	chromosome segregation	13	1	0.27	77	0.2379	0.2379	BXY_0303200
GO:0044093	positive regulation of molecular function	45	2	0.93	78	0.238	0.238	BXY_1028400 | BXY_1081500
GO:0065009	regulation of molecular function	161	5	3.33	79	0.239	0.239	BXY_0483100 | BXY_0816900 | BXY_1008700 | BXY_1028400 | BXY_1081500
GO:0052548	regulation of endopeptidase activity	47	2	0.97	80	0.2534	0.2534	BXY_0816900 | BXY_1008700
GO:0010951	negative regulation of endopeptidase activity	47	2	0.97	81	0.2534	0.2534	BXY_0816900 | BXY_1008700
GO:0006029	proteoglycan metabolic process	14	1	0.29	82	0.2537	0.2537	BXY_1235400
GO:1902882	regulation of response to oxidative stress	14	1	0.29	83	0.2537	0.2537	BXY_1235400
GO:1902884	positive regulation of response to oxidative stress	14	1	0.29	84	0.2537	0.2537	BXY_1235400
GO:0030166	proteoglycan biosynthetic process	14	1	0.29	85	0.2537	0.2537	BXY_1235400
GO:0050650	chondroitin sulfate proteoglycan biosynthetic process	14	1	0.29	86	0.2537	0.2537	BXY_1235400
GO:0050654	chondroitin sulfate proteoglycan metabolic process	14	1	0.29	87	0.2537	0.2537	BXY_1235400
GO:0000956	nuclear-transcribed mRNA catabolic process	14	1	0.29	88	0.2537	0.2537	BXY_0137500
GO:0030203	glycosaminoglycan metabolic process	14	1	0.29	89	0.2537	0.2537	BXY_1235400
GO:0030204	chondroitin sulfate metabolic process	14	1	0.29	90	0.2537	0.2537	BXY_1235400
GO:0030206	chondroitin sulfate biosynthetic process	14	1	0.29	91	0.2537	0.2537	BXY_1235400
GO:0009069	serine family amino acid metabolic process	14	1	0.29	92	0.2537	0.2537	BXY_1290500
GO:1903510	mucopolysaccharide metabolic process	14	1	0.29	93	0.2537	0.2537	BXY_1235400
GO:0006023	aminoglycan biosynthetic process	14	1	0.29	94	0.2537	0.2537	BXY_1235400
GO:0006024	glycosaminoglycan biosynthetic process	14	1	0.29	95	0.2537	0.2537	BXY_1235400
GO:0042254	ribosome biogenesis	48	2	0.99	96	0.2611	0.2611	BXY_0443400 | BXY_1084000
GO:0006629	lipid metabolic process	210	6	4.34	97	0.2664	0.2664	BXY_0418500 | BXY_0421300 | BXY_0426800 | BXY_1009100 | BXY_1308400 | BXY_1553900
GO:0022900	electron transport chain	49	2	1.01	98	0.2688	0.2688	BXY_0542100 | BXY_1294700
GO:1901617	organic hydroxy compound biosynthetic process	15	1	0.31	99	0.2692	0.2692	BXY_0192800
GO:0010466	negative regulation of peptidase activity	51	2	1.05	100	0.2843	0.2843	BXY_0816900 | BXY_1008700
GO:0032270	positive regulation of cellular protein metabolic process	16	1	0.33	101	0.2843	0.2843	BXY_1081500
GO:0006402	mRNA catabolic process	16	1	0.33	102	0.2843	0.2843	BXY_0137500
GO:0051247	positive regulation of protein metabolic process	16	1	0.33	103	0.2843	0.2843	BXY_1081500
GO:1901606	alpha-amino acid catabolic process	16	1	0.33	104	0.2843	0.2843	BXY_1290500
GO:0045861	negative regulation of proteolysis	52	2	1.07	105	0.292	0.292	BXY_0816900 | BXY_1008700
GO:0006505	GPI anchor metabolic process	17	1	0.35	106	0.2991	0.2991	BXY_0426800
GO:0006506	GPI anchor biosynthetic process	17	1	0.35	107	0.2991	0.2991	BXY_0426800
GO:0080134	regulation of response to stress	17	1	0.35	108	0.2991	0.2991	BXY_1235400
GO:0009247	glycolipid biosynthetic process	17	1	0.35	109	0.2991	0.2991	BXY_0426800
GO:0009063	cellular amino acid catabolic process	17	1	0.35	110	0.2991	0.2991	BXY_1290500
GO:0007049	cell cycle	53	2	1.1	111	0.2997	0.2997	BXY_0303200 | BXY_1625000
GO:0052547	regulation of peptidase activity	53	2	1.1	112	0.2997	0.2997	BXY_0816900 | BXY_1008700
GO:0006468	protein phosphorylation	398	10	8.22	113	0.3064	0.3064	BXY_0213700 | BXY_0303200 | BXY_0530400 | BXY_0643500 | BXY_0681400 | BXY_0690800 | BXY_0870400 | BXY_1317600 | BXY_1456700 | BXY_1611200
GO:0007186	G-protein coupled receptor signaling pathway	223	6	4.61	114	0.3133	0.3133	BXY_0628400 | BXY_0654900 | BXY_0809100 | BXY_1089900 | BXY_1210700 | BXY_1545600
GO:0042158	lipoprotein biosynthetic process	18	1	0.37	115	0.3137	0.3137	BXY_0426800
GO:0046467	membrane lipid biosynthetic process	18	1	0.37	116	0.3137	0.3137	BXY_0426800
GO:0006497	protein lipidation	18	1	0.37	117	0.3137	0.3137	BXY_0426800
GO:0036065	fucosylation	18	1	0.37	118	0.3137	0.3137	BXY_1229300
GO:0050790	regulation of catalytic activity	137	4	2.83	119	0.3139	0.3139	BXY_0816900 | BXY_1008700 | BXY_1028400 | BXY_1081500
GO:0006820	anion transport	97	3	2	120	0.3244	0.3244	BXY_0065100 | BXY_0419100 | BXY_1617700
GO:0042157	lipoprotein metabolic process	19	1	0.39	121	0.3279	0.3279	BXY_0426800
GO:1903509	liposaccharide metabolic process	19	1	0.39	122	0.3279	0.3279	BXY_0426800
GO:0006664	glycolipid metabolic process	19	1	0.39	123	0.3279	0.3279	BXY_0426800
GO:0007264	small GTPase mediated signal transduction	57	2	1.18	124	0.3303	0.3303	BXY_0482400 | BXY_1552100
GO:0051336	regulation of hydrolase activity	99	3	2.05	125	0.3358	0.3358	BXY_0816900 | BXY_1008700 | BXY_1028400
GO:0051346	negative regulation of hydrolase activity	58	2	1.2	126	0.3379	0.3379	BXY_0816900 | BXY_1008700
GO:0050794	regulation of cellular process	1153	26	23.82	127	0.3413	0.3413	BXY_0053200 | BXY_0072000 | BXY_0303200 | BXY_0418500 | BXY_0452200 | BXY_0482400 | BXY_0483100 | BXY_0484200 | BXY_0484300 | BXY_0538000 | BXY_0628400 | BXY_0654900 | BXY_0681100 | BXY_0688400 | BXY_0689000 | BXY_0809100 | BXY_0816900 | BXY_0959700 | BXY_1008700 | BXY_1081500 | BXY_1089900 | BXY_1210700 | BXY_1308400 | BXY_1545600 | BXY_1552100 | BXY_1625000
GO:0030162	regulation of proteolysis	59	2	1.22	128	0.3455	0.3455	BXY_0816900 | BXY_1008700
GO:1901615	organic hydroxy compound metabolic process	21	1	0.43	130	0.3555	0.3555	BXY_0192800
GO:0010469	regulation of receptor activity	22	1	0.45	131	0.3689	0.3689	BXY_0483100
GO:0006401	RNA catabolic process	22	1	0.45	132	0.3689	0.3689	BXY_0137500
GO:0006661	phosphatidylinositol biosynthetic process	22	1	0.45	133	0.3689	0.3689	BXY_0426800
GO:1903047	mitotic cell cycle process	23	1	0.48	134	0.3819	0.3819	BXY_0303200
GO:0044092	negative regulation of molecular function	64	2	1.32	135	0.3829	0.3829	BXY_0816900 | BXY_1008700
GO:0032269	negative regulation of cellular protein metabolic process	64	2	1.32	136	0.3829	0.3829	BXY_0816900 | BXY_1008700
GO:0043086	negative regulation of catalytic activity	64	2	1.32	137	0.3829	0.3829	BXY_0816900 | BXY_1008700
GO:0051248	negative regulation of protein metabolic process	64	2	1.32	138	0.3829	0.3829	BXY_0816900 | BXY_1008700
GO:0033993	response to lipid	24	1	0.5	139	0.3948	0.3948	BXY_0053200
GO:0009755	hormone-mediated signaling pathway	24	1	0.5	140	0.3948	0.3948	BXY_0053200
GO:0071396	cellular response to lipid	24	1	0.5	141	0.3948	0.3948	BXY_0053200
GO:0048545	response to steroid hormone	24	1	0.5	142	0.3948	0.3948	BXY_0053200
GO:0009725	response to hormone	24	1	0.5	143	0.3948	0.3948	BXY_0053200
GO:0046395	carboxylic acid catabolic process	24	1	0.5	144	0.3948	0.3948	BXY_1290500
GO:0014070	response to organic cyclic compound	24	1	0.5	145	0.3948	0.3948	BXY_0053200
GO:0051338	regulation of transferase activity	24	1	0.5	146	0.3948	0.3948	BXY_1081500
GO:0071383	cellular response to steroid hormone stimulus	24	1	0.5	147	0.3948	0.3948	BXY_0053200
GO:0016054	organic acid catabolic process	24	1	0.5	148	0.3948	0.3948	BXY_1290500
GO:0071407	cellular response to organic cyclic compound	24	1	0.5	149	0.3948	0.3948	BXY_0053200
GO:0043401	steroid hormone mediated signaling pathway	24	1	0.5	150	0.3948	0.3948	BXY_0053200
GO:0032870	cellular response to hormone stimulus	24	1	0.5	151	0.3948	0.3948	BXY_0053200
GO:0070085	glycosylation	111	3	2.29	152	0.4038	0.4038	BXY_0063600 | BXY_0845900 | BXY_1229300
GO:0032268	regulation of cellular protein metabolic process	111	3	2.29	153	0.4038	0.4038	BXY_0816900 | BXY_1008700 | BXY_1081500
GO:0006816	calcium ion transport	25	1	0.52	154	0.4073	0.4073	BXY_1202500
GO:0048584	positive regulation of response to stimulus	25	1	0.52	155	0.4073	0.4073	BXY_1235400
GO:0006352	DNA-templated transcription. initiation	25	1	0.52	156	0.4073	0.4073	BXY_1227400
GO:0000278	mitotic cell cycle	25	1	0.52	157	0.4073	0.4073	BXY_0303200
GO:0051246	regulation of protein metabolic process	113	3	2.33	158	0.415	0.415	BXY_0816900 | BXY_1008700 | BXY_1081500
GO:0070887	cellular response to chemical stimulus	69	2	1.43	159	0.4194	0.4194	BXY_0053200 | BXY_0484300
GO:0048518	positive regulation of biological process	69	2	1.43	160	0.4194	0.4194	BXY_1081500 | BXY_1235400
GO:0072511	divalent inorganic cation transport	26	1	0.54	161	0.4196	0.4196	BXY_1202500
GO:0070838	divalent metal ion transport	26	1	0.54	162	0.4196	0.4196	BXY_1202500
GO:0048193	Golgi vesicle transport	26	1	0.54	163	0.4196	0.4196	BXY_0650400
GO:0006022	aminoglycan metabolic process	26	1	0.54	164	0.4196	0.4196	BXY_1235400
GO:0006520	cellular amino acid metabolic process	114	3	2.36	165	0.4205	0.4205	BXY_0464600 | BXY_0685000 | BXY_1290500
GO:0043436	oxoacid metabolic process	206	5	4.26	166	0.4225	0.4225	BXY_0421300 | BXY_0464600 | BXY_0685000 | BXY_1235400 | BXY_1290500
GO:0009101	glycoprotein biosynthetic process	115	3	2.38	167	0.4261	0.4261	BXY_0063600 | BXY_0845900 | BXY_1235400
GO:0006082	organic acid metabolic process	207	5	4.28	168	0.4266	0.4266	BXY_0421300 | BXY_0464600 | BXY_0685000 | BXY_1235400 | BXY_1290500
GO:0007015	actin filament organization	27	1	0.56	169	0.4317	0.4317	BXY_0041300
GO:1902476	chloride transmembrane transport	27	1	0.56	170	0.4317	0.4317	BXY_0065100
GO:0015074	DNA integration	27	1	0.56	171	0.4317	0.4317	BXY_0820700
GO:0044262	cellular carbohydrate metabolic process	27	1	0.56	172	0.4317	0.4317	BXY_1306200
GO:0009100	glycoprotein metabolic process	117	3	2.42	173	0.4371	0.4371	BXY_0063600 | BXY_0845900 | BXY_1235400
GO:0022613	ribonucleoprotein complex biogenesis	72	2	1.49	174	0.4408	0.4408	BXY_0443400 | BXY_1084000
GO:0006974	cellular response to DNA damage stimulus	72	2	1.49	175	0.4408	0.4408	BXY_1028400 | BXY_1625000
GO:0034660	ncRNA metabolic process	118	3	2.44	176	0.4426	0.4426	BXY_0443400 | BXY_0464600 | BXY_1084000
GO:0006950	response to stress	118	3	2.44	177	0.4426	0.4426	BXY_1028400 | BXY_1235400 | BXY_1625000
GO:0006836	neurotransmitter transport	28	1	0.58	178	0.4435	0.4435	BXY_0438300
GO:0098869	cellular oxidant detoxification	28	1	0.58	179	0.4435	0.4435	BXY_0484300
GO:0046474	glycerophospholipid biosynthetic process	28	1	0.58	180	0.4435	0.4435	BXY_0426800
GO:0061024	membrane organization	28	1	0.58	181	0.4435	0.4435	BXY_1617700
GO:0006821	chloride transport	28	1	0.58	182	0.4435	0.4435	BXY_0065100
GO:0051172	negative regulation of nitrogen compound metabolic process	74	2	1.53	183	0.4548	0.4548	BXY_0816900 | BXY_1008700
GO:1990748	cellular detoxification	29	1	0.6	184	0.455	0.455	BXY_0484300
GO:0034655	nucleobase-containing compound catabolic process	29	1	0.6	185	0.455	0.455	BXY_0137500
GO:0010604	positive regulation of macromolecule metabolic process	29	1	0.6	186	0.455	0.455	BXY_1081500
GO:0097237	cellular response to toxic substance	29	1	0.6	187	0.455	0.455	BXY_0484300
GO:0045017	glycerolipid biosynthetic process	29	1	0.6	188	0.455	0.455	BXY_0426800
GO:0006631	fatty acid metabolic process	29	1	0.6	189	0.455	0.455	BXY_0421300
GO:0098754	detoxification	29	1	0.6	190	0.455	0.455	BXY_0484300
GO:0097435	supramolecular fiber organization	29	1	0.6	191	0.455	0.455	BXY_0041300
GO:0009636	response to toxic substance	29	1	0.6	192	0.455	0.455	BXY_0484300
GO:0051173	positive regulation of nitrogen compound metabolic process	29	1	0.6	193	0.455	0.455	BXY_1081500
GO:0015711	organic anion transport	29	1	0.6	194	0.455	0.455	BXY_1617700
GO:0031324	negative regulation of cellular metabolic process	75	2	1.55	195	0.4618	0.4618	BXY_0816900 | BXY_1008700
GO:0031325	positive regulation of cellular metabolic process	30	1	0.62	196	0.4664	0.4664	BXY_1081500
GO:0006643	membrane lipid metabolic process	30	1	0.62	197	0.4664	0.4664	BXY_0426800
GO:0009893	positive regulation of metabolic process	30	1	0.62	198	0.4664	0.4664	BXY_1081500
GO:0034470	ncRNA processing	76	2	1.57	199	0.4686	0.4686	BXY_0443400 | BXY_1084000
GO:0060255	regulation of macromolecule metabolic process	551	12	11.38	200	0.4693	0.4693	BXY_0053200 | BXY_0072000 | BXY_0137500 | BXY_0530200 | BXY_0538000 | BXY_0681100 | BXY_0688400 | BXY_0689000 | BXY_0816900 | BXY_1008700 | BXY_1081500 | BXY_1545800
GO:0006508	proteolysis	648	14	13.39	201	0.4726	0.4726	BXY_0039600 | BXY_0069400 | BXY_0205100 | BXY_0295900 | BXY_0297400 | BXY_0298100 | BXY_0484500 | BXY_0684500 | BXY_0691400 | BXY_0816900 | BXY_1008700 | BXY_1216500 | BXY_1445200 | BXY_1515200
GO:0042221	response to chemical	77	2	1.59	202	0.4755	0.4755	BXY_0053200 | BXY_0484300
GO:0007155	cell adhesion	31	1	0.64	203	0.4774	0.4774	BXY_0074300
GO:0022610	biological adhesion	31	1	0.64	204	0.4774	0.4774	BXY_0074300
GO:0044282	small molecule catabolic process	31	1	0.64	205	0.4774	0.4774	BXY_1290500
GO:0019222	regulation of metabolic process	556	12	11.49	206	0.4824	0.4824	BXY_0053200 | BXY_0072000 | BXY_0137500 | BXY_0530200 | BXY_0538000 | BXY_0681100 | BXY_0688400 | BXY_0689000 | BXY_0816900 | BXY_1008700 | BXY_1081500 | BXY_1545800
GO:0051345	positive regulation of hydrolase activity	32	1	0.66	207	0.4883	0.4883	BXY_1028400
GO:0022402	cell cycle process	32	1	0.66	208	0.4883	0.4883	BXY_0303200
GO:0033554	cellular response to stress	80	2	1.65	209	0.4957	0.4957	BXY_1028400 | BXY_1625000
GO:0031399	regulation of protein modification process	34	1	0.7	210	0.5094	0.5094	BXY_1081500
GO:0006869	lipid transport	34	1	0.7	211	0.5094	0.5094	BXY_1617700
GO:0009719	response to endogenous stimulus	35	1	0.72	212	0.5196	0.5196	BXY_0053200
GO:0044270	cellular nitrogen compound catabolic process	35	1	0.72	213	0.5196	0.5196	BXY_0137500
GO:0044272	sulfur compound biosynthetic process	35	1	0.72	214	0.5196	0.5196	BXY_1235400
GO:0071495	cellular response to endogenous stimulus	35	1	0.72	215	0.5196	0.5196	BXY_0053200
GO:0016310	phosphorylation	475	10	9.81	216	0.5244	0.5244	BXY_0213700 | BXY_0303200 | BXY_0530400 | BXY_0643500 | BXY_0681400 | BXY_0690800 | BXY_0870400 | BXY_1317600 | BXY_1456700 | BXY_1611200
GO:0010876	lipid localization	36	1	0.74	217	0.5295	0.5295	BXY_1617700
GO:0071310	cellular response to organic substance	36	1	0.74	218	0.5295	0.5295	BXY_0053200
GO:0006979	response to oxidative stress	36	1	0.74	219	0.5295	0.5295	BXY_1235400
GO:0006091	generation of precursor metabolites and energy	86	2	1.78	220	0.5345	0.5345	BXY_0542100 | BXY_1294700
GO:0046700	heterocycle catabolic process	37	1	0.76	221	0.5393	0.5393	BXY_0137500
GO:0016567	protein ubiquitination	37	1	0.76	222	0.5393	0.5393	BXY_1081500
GO:0007275	multicellular organism development	37	1	0.76	223	0.5393	0.5393	BXY_0629400
GO:0006418	tRNA aminoacylation for protein translation	38	1	0.79	224	0.5489	0.5489	BXY_0464600
GO:0008654	phospholipid biosynthetic process	38	1	0.79	225	0.5489	0.5489	BXY_0426800
GO:0030029	actin filament-based process	38	1	0.79	226	0.5489	0.5489	BXY_0041300
GO:0030036	actin cytoskeleton organization	38	1	0.79	227	0.5489	0.5489	BXY_0041300
GO:1901361	organic cyclic compound catabolic process	39	1	0.81	228	0.5583	0.5583	BXY_0137500
GO:0019752	carboxylic acid metabolic process	191	4	3.95	229	0.5612	0.5612	BXY_0421300 | BXY_0464600 | BXY_0685000 | BXY_1290500
GO:0043038	amino acid activation	40	1	0.83	230	0.5675	0.5675	BXY_0464600
GO:0043039	tRNA aminoacylation	40	1	0.83	231	0.5675	0.5675	BXY_0464600
GO:1901575	organic substance catabolic process	194	4	4.01	232	0.5737	0.5737	BXY_0137500 | BXY_0418500 | BXY_1009100 | BXY_1290500
GO:0048856	anatomical structure development	42	1	0.87	233	0.5853	0.5853	BXY_0629400
GO:0046488	phosphatidylinositol metabolic process	42	1	0.87	234	0.5853	0.5853	BXY_0426800
GO:0010033	response to organic substance	42	1	0.87	235	0.5853	0.5853	BXY_0053200
GO:0032502	developmental process	43	1	0.89	236	0.5939	0.5939	BXY_0629400
GO:0098661	inorganic anion transmembrane transport	43	1	0.89	237	0.5939	0.5939	BXY_0065100
GO:0032446	protein modification by small protein conjugation	43	1	0.89	238	0.5939	0.5939	BXY_1081500
GO:0019439	aromatic compound catabolic process	43	1	0.89	239	0.5939	0.5939	BXY_0137500
GO:0010468	regulation of gene expression	453	9	9.36	240	0.5999	0.5999	BXY_0053200 | BXY_0072000 | BXY_0137500 | BXY_0530200 | BXY_0538000 | BXY_0681100 | BXY_0688400 | BXY_0689000 | BXY_1545800
GO:0008152	metabolic process	3608	77	74.55	129	0.6003	0.351	BXY_0039600 | BXY_0053200 | BXY_0055800 | BXY_0063600 | BXY_0069400 | BXY_0072000 | BXY_0137500 | BXY_0192800 | BXY_0205100 | BXY_0213700 | BXY_0295900 | BXY_0297400 | BXY_0298100 | BXY_0303200 | BXY_0417800 | BXY_0418500 | BXY_0421300 | BXY_0426800 | BXY_0439500 | BXY_0443400 | BXY_0444500 | BXY_0464600 | BXY_0473900 | BXY_0484300 | BXY_0484500 | BXY_0530200 | BXY_0530400 | BXY_0538000 | BXY_054…
GO:1901137	carbohydrate derivative biosynthetic process	204	4	4.22	241	0.6139	0.6139	BXY_0063600 | BXY_0426800 | BXY_0845900 | BXY_1235400
GO:0043413	macromolecule glycosylation	101	2	2.09	242	0.6225	0.6225	BXY_0063600 | BXY_0845900
GO:0006486	protein glycosylation	101	2	2.09	243	0.6225	0.6225	BXY_0063600 | BXY_0845900
GO:0006650	glycerophospholipid metabolic process	49	1	1.01	244	0.6421	0.6421	BXY_0426800
GO:1901605	alpha-amino acid metabolic process	49	1	1.01	245	0.6421	0.6421	BXY_1290500
GO:0097659	nucleic acid-templated transcription	469	9	9.69	246	0.6425	0.6425	BXY_0053200 | BXY_0072000 | BXY_0444500 | BXY_0538000 | BXY_0681100 | BXY_0688400 | BXY_0689000 | BXY_1227400 | BXY_1491100
GO:0032774	RNA biosynthetic process	471	9	9.73	247	0.6476	0.6476	BXY_0053200 | BXY_0072000 | BXY_0444500 | BXY_0538000 | BXY_0681100 | BXY_0688400 | BXY_0689000 | BXY_1227400 | BXY_1491100
GO:0032501	multicellular organismal process	106	2	2.19	248	0.6489	0.6489	BXY_0629400 | BXY_1285600
GO:0006886	intracellular protein transport	106	2	2.19	249	0.6489	0.6489	BXY_0650400 | BXY_1549500
GO:0046486	glycerolipid metabolic process	50	1	1.03	250	0.6496	0.6496	BXY_0426800
GO:0098656	anion transmembrane transport	50	1	1.03	251	0.6496	0.6496	BXY_0065100
GO:0048522	positive regulation of cellular process	53	1	1.1	252	0.6711	0.6711	BXY_1081500
GO:0009056	catabolic process	221	4	4.57	253	0.6768	0.6768	BXY_0137500 | BXY_0418500 | BXY_1009100 | BXY_1290500
GO:0007606	sensory perception of chemical stimulus	54	1	1.12	254	0.6779	0.6779	BXY_1285600
GO:0032787	monocarboxylic acid metabolic process	54	1	1.12	255	0.6779	0.6779	BXY_0421300
GO:0016192	vesicle-mediated transport	114	2	2.36	256	0.6881	0.6881	BXY_0650400 | BXY_1549500
GO:0090305	nucleic acid phosphodiester bond hydrolysis	56	1	1.16	257	0.6912	0.6912	BXY_0713700
GO:0034613	cellular protein localization	116	2	2.4	258	0.6973	0.6973	BXY_0650400 | BXY_1549500
GO:0070727	cellular macromolecule localization	116	2	2.4	259	0.6973	0.6973	BXY_0650400 | BXY_1549500
GO:0071804	cellular potassium ion transport	59	1	1.22	260	0.7102	0.7102	BXY_0607600
GO:0071805	potassium ion transmembrane transport	59	1	1.22	261	0.7102	0.7102	BXY_0607600
GO:0007600	sensory perception	59	1	1.22	262	0.7102	0.7102	BXY_1285600
GO:0050877	nervous system process	59	1	1.22	263	0.7102	0.7102	BXY_1285600
GO:0071702	organic substance transport	231	4	4.77	264	0.7103	0.7103	BXY_0578900 | BXY_0650400 | BXY_1549500 | BXY_1617700
GO:0003008	system process	64	1	1.32	265	0.7392	0.7392	BXY_1285600
GO:0090304	nucleic acid metabolic process	874	16	18.06	266	0.7413	0.7413	BXY_0053200 | BXY_0072000 | BXY_0137500 | BXY_0443400 | BXY_0444500 | BXY_0464600 | BXY_0538000 | BXY_0681100 | BXY_0688400 | BXY_0689000 | BXY_0713700 | BXY_0820700 | BXY_1028400 | BXY_1084000 | BXY_1227400 | BXY_1491100
GO:0018108	peptidyl-tyrosine phosphorylation	65	1	1.34	267	0.7447	0.7447	BXY_0213700
GO:0018212	peptidyl-tyrosine modification	66	1	1.36	268	0.75	0.75	BXY_0213700
GO:0015698	inorganic anion transport	66	1	1.36	269	0.75	0.75	BXY_0065100
GO:0006790	sulfur compound metabolic process	66	1	1.36	270	0.75	0.75	BXY_1235400
GO:0006351	transcription. DNA-templated	462	8	9.55	271	0.7503	0.7503	BXY_0053200 | BXY_0072000 | BXY_0538000 | BXY_0681100 | BXY_0688400 | BXY_0689000 | BXY_1227400 | BXY_1491100
GO:0016070	RNA metabolic process	726	13	15	272	0.7528	0.7528	BXY_0053200 | BXY_0072000 | BXY_0137500 | BXY_0443400 | BXY_0444500 | BXY_0464600 | BXY_0538000 | BXY_0681100 | BXY_0688400 | BXY_0689000 | BXY_1084000 | BXY_1227400 | BXY_1491100
GO:0006281	DNA repair	67	1	1.38	273	0.7552	0.7552	BXY_1028400
GO:0070647	protein modification by small protein conjugation or removal	67	1	1.38	274	0.7552	0.7552	BXY_1081500
GO:0044255	cellular lipid metabolic process	130	2	2.69	275	0.7557	0.7557	BXY_0421300 | BXY_0426800
GO:0051171	regulation of nitrogen compound metabolic process	520	9	10.74	276	0.7602	0.7602	BXY_0053200 | BXY_0072000 | BXY_0538000 | BXY_0681100 | BXY_0688400 | BXY_0689000 | BXY_0816900 | BXY_1008700 | BXY_1081500
GO:0006813	potassium ion transport	68	1	1.41	277	0.7604	0.7604	BXY_0607600
GO:0080090	regulation of primary metabolic process	522	9	10.79	278	0.7643	0.7643	BXY_0053200 | BXY_0072000 | BXY_0538000 | BXY_0681100 | BXY_0688400 | BXY_0689000 | BXY_0816900 | BXY_1008700 | BXY_1081500
GO:0007010	cytoskeleton organization	69	1	1.43	279	0.7654	0.7654	BXY_0041300
GO:0031323	regulation of cellular metabolic process	523	9	10.81	280	0.7662	0.7662	BXY_0053200 | BXY_0072000 | BXY_0538000 | BXY_0681100 | BXY_0688400 | BXY_0689000 | BXY_0816900 | BXY_1008700 | BXY_1081500
GO:0033036	macromolecule localization	195	3	4.03	281	0.7745	0.7745	BXY_0650400 | BXY_1549500 | BXY_1617700
GO:0008610	lipid biosynthetic process	74	1	1.53	282	0.7889	0.7889	BXY_0426800
GO:0006644	phospholipid metabolic process	75	1	1.55	283	0.7933	0.7933	BXY_0426800
GO:0071704	organic substance metabolic process	3094	60	63.93	284	0.8024	0.8024	BXY_0039600 | BXY_0053200 | BXY_0063600 | BXY_0069400 | BXY_0072000 | BXY_0137500 | BXY_0192800 | BXY_0205100 | BXY_0213700 | BXY_0295900 | BXY_0297400 | BXY_0298100 | BXY_0303200 | BXY_0418500 | BXY_0421300 | BXY_0426800 | BXY_0443400 | BXY_0444500 | BXY_0464600 | BXY_0473900 | BXY_0484500 | BXY_0530200 | BXY_0530400 | BXY_0538000 | BXY_0547600 | BXY_0643500 | BXY_0681100 | BXY_0681400 | BXY_068…
GO:0019438	aromatic compound biosynthetic process	599	10	12.38	285	0.8071	0.8071	BXY_0053200 | BXY_0072000 | BXY_0192800 | BXY_0444500 | BXY_0538000 | BXY_0681100 | BXY_0688400 | BXY_0689000 | BXY_1227400 | BXY_1491100
GO:0046907	intracellular transport	146	2	3.02	286	0.8104	0.8104	BXY_0650400 | BXY_1549500
GO:0007166	cell surface receptor signaling pathway	80	1	1.65	287	0.8141	0.8141	BXY_1089900
GO:1901135	carbohydrate derivative metabolic process	270	4	5.58	288	0.8171	0.8171	BXY_0063600 | BXY_0426800 | BXY_0845900 | BXY_1235400
GO:0015031	protein transport	149	2	3.08	289	0.8194	0.8194	BXY_0650400 | BXY_1549500
GO:0045184	establishment of protein localization	151	2	3.12	290	0.8251	0.8251	BXY_0650400 | BXY_1549500
GO:0006259	DNA metabolic process	151	2	3.12	291	0.8251	0.8251	BXY_0820700 | BXY_1028400
GO:0036211	protein modification process	825	14	17.05	292	0.8262	0.8262	BXY_0063600 | BXY_0213700 | BXY_0303200 | BXY_0426800 | BXY_0530400 | BXY_0643500 | BXY_0681400 | BXY_0690800 | BXY_0845900 | BXY_0870400 | BXY_1081500 | BXY_1317600 | BXY_1456700 | BXY_1611200
GO:0006464	cellular protein modification process	825	14	17.05	293	0.8262	0.8262	BXY_0063600 | BXY_0213700 | BXY_0303200 | BXY_0426800 | BXY_0530400 | BXY_0643500 | BXY_0681400 | BXY_0690800 | BXY_0845900 | BXY_0870400 | BXY_1081500 | BXY_1317600 | BXY_1456700 | BXY_1611200
GO:0055085	transmembrane transport	774	13	15.99	294	0.8291	0.8291	BXY_0036500 | BXY_0065100 | BXY_0098900 | BXY_0172100 | BXY_0438300 | BXY_0536600 | BXY_0578900 | BXY_0607600 | BXY_0649200 | BXY_0655100 | BXY_0699900 | BXY_0814400 | BXY_0958100
GO:0051649	establishment of localization in cell	153	2	3.16	295	0.8307	0.8307	BXY_0650400 | BXY_1549500
GO:0016071	mRNA metabolic process	85	1	1.76	296	0.8328	0.8328	BXY_0137500
GO:0006399	tRNA metabolic process	85	1	1.76	297	0.8328	0.8328	BXY_0464600
GO:1901362	organic cyclic compound biosynthetic process	616	10	12.73	298	0.834	0.834	BXY_0053200 | BXY_0072000 | BXY_0192800 | BXY_0444500 | BXY_0538000 | BXY_0681100 | BXY_0688400 | BXY_0689000 | BXY_1227400 | BXY_1491100
GO:0008104	protein localization	155	2	3.2	299	0.8362	0.8362	BXY_0650400 | BXY_1549500
GO:0043170	macromolecule metabolic process	2505	47	51.76	300	0.8421	0.8421	BXY_0039600 | BXY_0053200 | BXY_0063600 | BXY_0069400 | BXY_0072000 | BXY_0137500 | BXY_0205100 | BXY_0213700 | BXY_0295900 | BXY_0297400 | BXY_0298100 | BXY_0303200 | BXY_0426800 | BXY_0443400 | BXY_0444500 | BXY_0464600 | BXY_0484500 | BXY_0530200 | BXY_0530400 | BXY_0538000 | BXY_0643500 | BXY_0681100 | BXY_0681400 | BXY_0684500 | BXY_0688400 | BXY_0689000 | BXY_0690800 | BXY_0691400 | BXY_071…
GO:0006355	regulation of transcription. DNA-templated	399	6	8.24	301	0.843	0.843	BXY_0053200 | BXY_0072000 | BXY_0538000 | BXY_0681100 | BXY_0688400 | BXY_0689000
GO:0042886	amide transport	158	2	3.26	302	0.8441	0.8441	BXY_0650400 | BXY_1549500
GO:0015833	peptide transport	158	2	3.26	303	0.8441	0.8441	BXY_0650400 | BXY_1549500
GO:0044238	primary metabolic process	2991	57	61.8	304	0.8442	0.8442	BXY_0039600 | BXY_0053200 | BXY_0063600 | BXY_0069400 | BXY_0072000 | BXY_0137500 | BXY_0205100 | BXY_0213700 | BXY_0295900 | BXY_0297400 | BXY_0298100 | BXY_0303200 | BXY_0418500 | BXY_0421300 | BXY_0426800 | BXY_0443400 | BXY_0444500 | BXY_0464600 | BXY_0473900 | BXY_0484500 | BXY_0530400 | BXY_0538000 | BXY_0547600 | BXY_0643500 | BXY_0681100 | BXY_0681400 | BXY_0684500 | BXY_0685000 | BXY_068…
GO:2001141	regulation of RNA biosynthetic process	402	6	8.31	305	0.8481	0.8481	BXY_0053200 | BXY_0072000 | BXY_0538000 | BXY_0681100 | BXY_0688400 | BXY_0689000
GO:1903506	regulation of nucleic acid-templated transcription	402	6	8.31	306	0.8481	0.8481	BXY_0053200 | BXY_0072000 | BXY_0538000 | BXY_0681100 | BXY_0688400 | BXY_0689000
GO:0019538	protein metabolic process	1673	30	34.57	307	0.8524	0.8524	BXY_0039600 | BXY_0063600 | BXY_0069400 | BXY_0205100 | BXY_0213700 | BXY_0295900 | BXY_0297400 | BXY_0298100 | BXY_0303200 | BXY_0426800 | BXY_0464600 | BXY_0484500 | BXY_0530400 | BXY_0643500 | BXY_0681400 | BXY_0684500 | BXY_0690800 | BXY_0691400 | BXY_0816900 | BXY_0845900 | BXY_0870400 | BXY_1008700 | BXY_1081500 | BXY_1216500 | BXY_1235400 | BXY_1317600 | BXY_1445200 | BXY_1456700 | BXY_151…
GO:0051252	regulation of RNA metabolic process	405	6	8.37	308	0.8531	0.8531	BXY_0053200 | BXY_0072000 | BXY_0538000 | BXY_0681100 | BXY_0688400 | BXY_0689000
GO:0019219	regulation of nucleobase-containing compound metabolic process	407	6	8.41	309	0.8563	0.8563	BXY_0053200 | BXY_0072000 | BXY_0538000 | BXY_0681100 | BXY_0688400 | BXY_0689000
GO:0044085	cellular component biogenesis	164	2	3.39	310	0.8588	0.8588	BXY_0443400 | BXY_1084000
GO:0044265	cellular macromolecule catabolic process	95	1	1.96	311	0.8648	0.8648	BXY_0137500
GO:0034654	nucleobase-containing compound biosynthetic process	585	9	12.09	312	0.8677	0.8677	BXY_0053200 | BXY_0072000 | BXY_0444500 | BXY_0538000 | BXY_0681100 | BXY_0688400 | BXY_0689000 | BXY_1227400 | BXY_1491100
GO:0044248	cellular catabolic process	168	2	3.47	313	0.8679	0.8679	BXY_0137500 | BXY_1290500
GO:2000112	regulation of cellular macromolecule biosynthetic process	420	6	8.68	314	0.876	0.876	BXY_0053200 | BXY_0072000 | BXY_0538000 | BXY_0681100 | BXY_0688400 | BXY_0689000
GO:0051641	cellular localization	173	2	3.57	315	0.8785	0.8785	BXY_0650400 | BXY_1549500
GO:0010556	regulation of macromolecule biosynthetic process	423	6	8.74	316	0.8802	0.8802	BXY_0053200 | BXY_0072000 | BXY_0538000 | BXY_0681100 | BXY_0688400 | BXY_0689000
GO:0009889	regulation of biosynthetic process	424	6	8.76	317	0.8816	0.8816	BXY_0053200 | BXY_0072000 | BXY_0538000 | BXY_0681100 | BXY_0688400 | BXY_0689000
GO:0031326	regulation of cellular biosynthetic process	424	6	8.76	318	0.8816	0.8816	BXY_0053200 | BXY_0072000 | BXY_0538000 | BXY_0681100 | BXY_0688400 | BXY_0689000
GO:0043412	macromolecule modification	875	14	18.08	319	0.8853	0.8853	BXY_0063600 | BXY_0213700 | BXY_0303200 | BXY_0426800 | BXY_0530400 | BXY_0643500 | BXY_0681400 | BXY_0690800 | BXY_0845900 | BXY_0870400 | BXY_1081500 | BXY_1317600 | BXY_1456700 | BXY_1611200
GO:0009057	macromolecule catabolic process	104	1	2.15	320	0.8883	0.8883	BXY_0137500
GO:0009059	macromolecule biosynthetic process	880	14	18.18	321	0.8902	0.8902	BXY_0053200 | BXY_0063600 | BXY_0072000 | BXY_0426800 | BXY_0444500 | BXY_0464600 | BXY_0538000 | BXY_0681100 | BXY_0688400 | BXY_0689000 | BXY_0845900 | BXY_1227400 | BXY_1235400 | BXY_1491100
GO:0006396	RNA processing	180	2	3.72	322	0.8921	0.8921	BXY_0443400 | BXY_1084000
GO:0018130	heterocycle biosynthetic process	606	9	12.52	323	0.8928	0.8928	BXY_0053200 | BXY_0072000 | BXY_0444500 | BXY_0538000 | BXY_0681100 | BXY_0688400 | BXY_0689000 | BXY_1227400 | BXY_1491100
GO:0044281	small molecule metabolic process	373	5	7.71	324	0.8933	0.8933	BXY_0421300 | BXY_0464600 | BXY_0685000 | BXY_1235400 | BXY_1290500
GO:0071705	nitrogen compound transport	182	2	3.76	325	0.8957	0.8957	BXY_0650400 | BXY_1549500
GO:1901565	organonitrogen compound catabolic process	109	1	2.25	326	0.8996	0.8996	BXY_1290500
GO:0006810	transport	1109	18	22.91	327	0.9027	0.9027	BXY_0036500 | BXY_0065100 | BXY_0098900 | BXY_0172100 | BXY_0419100 | BXY_0438300 | BXY_0536600 | BXY_0578900 | BXY_0607600 | BXY_0649200 | BXY_0650400 | BXY_0655100 | BXY_0699900 | BXY_0814400 | BXY_0958100 | BXY_1202500 | BXY_1549500 | BXY_1617700
GO:0051234	establishment of localization	1112	18	22.98	328	0.9051	0.9051	BXY_0036500 | BXY_0065100 | BXY_0098900 | BXY_0172100 | BXY_0419100 | BXY_0438300 | BXY_0536600 | BXY_0578900 | BXY_0607600 | BXY_0649200 | BXY_0650400 | BXY_0655100 | BXY_0699900 | BXY_0814400 | BXY_0958100 | BXY_1202500 | BXY_1549500 | BXY_1617700
GO:0006725	cellular aromatic compound metabolic process	1061	17	21.92	329	0.9071	0.9071	BXY_0053200 | BXY_0072000 | BXY_0137500 | BXY_0192800 | BXY_0443400 | BXY_0444500 | BXY_0464600 | BXY_0538000 | BXY_0681100 | BXY_0688400 | BXY_0689000 | BXY_0713700 | BXY_0820700 | BXY_1028400 | BXY_1084000 | BXY_1227400 | BXY_1491100
GO:0051179	localization	1119	18	23.12	330	0.9106	0.9106	BXY_0036500 | BXY_0065100 | BXY_0098900 | BXY_0172100 | BXY_0419100 | BXY_0438300 | BXY_0536600 | BXY_0578900 | BXY_0607600 | BXY_0649200 | BXY_0650400 | BXY_0655100 | BXY_0699900 | BXY_0814400 | BXY_0958100 | BXY_1202500 | BXY_1549500 | BXY_1617700
GO:0006811	ion transport	509	7	10.52	331	0.9124	0.9124	BXY_0065100 | BXY_0172100 | BXY_0419100 | BXY_0607600 | BXY_0649200 | BXY_1202500 | BXY_1617700
GO:0010467	gene expression	908	14	18.76	332	0.9148	0.9148	BXY_0053200 | BXY_0072000 | BXY_0137500 | BXY_0443400 | BXY_0464600 | BXY_0530200 | BXY_0538000 | BXY_0681100 | BXY_0688400 | BXY_0689000 | BXY_1084000 | BXY_1227400 | BXY_1491100 | BXY_1545800
GO:0030001	metal ion transport	194	2	4.01	333	0.9152	0.9152	BXY_0607600 | BXY_1202500
GO:1901360	organic cyclic compound metabolic process	1073	17	22.17	334	0.9163	0.9163	BXY_0053200 | BXY_0072000 | BXY_0137500 | BXY_0192800 | BXY_0443400 | BXY_0444500 | BXY_0464600 | BXY_0538000 | BXY_0681100 | BXY_0688400 | BXY_0689000 | BXY_0713700 | BXY_0820700 | BXY_1028400 | BXY_1084000 | BXY_1227400 | BXY_1491100
GO:0006139	nucleobase-containing compound metabolic process	1019	16	21.05	335	0.9163	0.9163	BXY_0053200 | BXY_0072000 | BXY_0137500 | BXY_0443400 | BXY_0444500 | BXY_0464600 | BXY_0538000 | BXY_0681100 | BXY_0688400 | BXY_0689000 | BXY_0713700 | BXY_0820700 | BXY_1028400 | BXY_1084000 | BXY_1227400 | BXY_1491100
GO:0071840	cellular component organization or biogenesis	397	5	8.2	336	0.9215	0.9215	BXY_0041300 | BXY_0443400 | BXY_1084000 | BXY_1573100 | BXY_1617700
GO:0051276	chromosome organization	124	1	2.56	337	0.9271	0.9271	BXY_1573100
GO:0034645	cellular macromolecule biosynthetic process	873	13	18.04	338	0.9298	0.9298	BXY_0053200 | BXY_0063600 | BXY_0072000 | BXY_0426800 | BXY_0464600 | BXY_0538000 | BXY_0681100 | BXY_0688400 | BXY_0689000 | BXY_0845900 | BXY_1227400 | BXY_1235400 | BXY_1491100
GO:0046483	heterocycle metabolic process	1046	16	21.61	339	0.9347	0.9347	BXY_0053200 | BXY_0072000 | BXY_0137500 | BXY_0443400 | BXY_0444500 | BXY_0464600 | BXY_0538000 | BXY_0681100 | BXY_0688400 | BXY_0689000 | BXY_0713700 | BXY_0820700 | BXY_1028400 | BXY_1084000 | BXY_1227400 | BXY_1491100
GO:1901564	organonitrogen compound metabolic process	1897	32	39.2	340	0.9397	0.9397	BXY_0039600 | BXY_0063600 | BXY_0069400 | BXY_0205100 | BXY_0213700 | BXY_0295900 | BXY_0297400 | BXY_0298100 | BXY_0303200 | BXY_0426800 | BXY_0464600 | BXY_0484500 | BXY_0530400 | BXY_0643500 | BXY_0681400 | BXY_0684500 | BXY_0685000 | BXY_0690800 | BXY_0691400 | BXY_0816900 | BXY_0845900 | BXY_0870400 | BXY_1008700 | BXY_1081500 | BXY_1216500 | BXY_1235400 | BXY_1290500 | BXY_1317600 | BXY_144…
GO:0090407	organophosphate biosynthetic process	133	1	2.75	341	0.9399	0.9399	BXY_0426800
GO:0006796	phosphate-containing compound metabolic process	779	11	16.1	342	0.9422	0.9422	BXY_0213700 | BXY_0303200 | BXY_0426800 | BXY_0530400 | BXY_0643500 | BXY_0681400 | BXY_0690800 | BXY_0870400 | BXY_1317600 | BXY_1456700 | BXY_1611200
GO:0018193	peptidyl-amino acid modification	137	1	2.83	343	0.9448	0.9448	BXY_0213700
GO:0009987	cellular process	3427	63	70.81	344	0.9476	0.9476	BXY_0041300 | BXY_0053200 | BXY_0063600 | BXY_0072000 | BXY_0137500 | BXY_0192800 | BXY_0213700 | BXY_0303200 | BXY_0418500 | BXY_0421300 | BXY_0426800 | BXY_0443400 | BXY_0444500 | BXY_0452200 | BXY_0464600 | BXY_0482400 | BXY_0483100 | BXY_0484200 | BXY_0484300 | BXY_0530200 | BXY_0530400 | BXY_0538000 | BXY_0542100 | BXY_0607600 | BXY_0628400 | BXY_0643500 | BXY_0654900 | BXY_0681100 | BXY_068…
GO:0065008	regulation of biological quality	144	1	2.98	345	0.9525	0.9525	BXY_1617700
GO:0006793	phosphorus metabolic process	798	11	16.49	346	0.9529	0.9529	BXY_0213700 | BXY_0303200 | BXY_0426800 | BXY_0530400 | BXY_0643500 | BXY_0681400 | BXY_0690800 | BXY_0870400 | BXY_1317600 | BXY_1456700 | BXY_1611200
GO:0044267	cellular protein metabolic process	1150	17	23.76	347	0.9593	0.9593	BXY_0063600 | BXY_0213700 | BXY_0303200 | BXY_0426800 | BXY_0464600 | BXY_0530400 | BXY_0643500 | BXY_0681400 | BXY_0690800 | BXY_0816900 | BXY_0845900 | BXY_0870400 | BXY_1008700 | BXY_1081500 | BXY_1317600 | BXY_1456700 | BXY_1611200
GO:0098660	inorganic ion transmembrane transport	244	2	5.04	348	0.9652	0.9652	BXY_0065100 | BXY_0607600
GO:0044260	cellular macromolecule metabolic process	1967	32	40.64	349	0.9668	0.9668	BXY_0053200 | BXY_0063600 | BXY_0072000 | BXY_0137500 | BXY_0213700 | BXY_0303200 | BXY_0426800 | BXY_0443400 | BXY_0444500 | BXY_0464600 | BXY_0530400 | BXY_0538000 | BXY_0643500 | BXY_0681100 | BXY_0681400 | BXY_0688400 | BXY_0689000 | BXY_0690800 | BXY_0816900 | BXY_0820700 | BXY_0845900 | BXY_0870400 | BXY_1008700 | BXY_1028400 | BXY_1081500 | BXY_1084000 | BXY_1227400 | BXY_1235400 | BXY_131…
GO:0006807	nitrogen compound metabolic process	2723	47	56.26	350	0.9685	0.9685	BXY_0039600 | BXY_0053200 | BXY_0063600 | BXY_0069400 | BXY_0072000 | BXY_0137500 | BXY_0205100 | BXY_0213700 | BXY_0295900 | BXY_0297400 | BXY_0298100 | BXY_0303200 | BXY_0426800 | BXY_0443400 | BXY_0444500 | BXY_0464600 | BXY_0484500 | BXY_0530400 | BXY_0538000 | BXY_0643500 | BXY_0681100 | BXY_0681400 | BXY_0684500 | BXY_0685000 | BXY_0688400 | BXY_0689000 | BXY_0690800 | BXY_0691400 | BXY_071…
GO:1901566	organonitrogen compound biosynthetic process	471	5	9.73	351	0.9718	0.9718	BXY_0063600 | BXY_0426800 | BXY_0464600 | BXY_0845900 | BXY_1235400
GO:0006996	organelle organization	256	2	5.29	352	0.972	0.972	BXY_0041300 | BXY_1573100
GO:0006812	cation transport	257	2	5.31	353	0.9726	0.9726	BXY_0607600 | BXY_1202500
GO:0009058	biosynthetic process	1150	16	23.76	354	0.9772	0.9772	BXY_0053200 | BXY_0063600 | BXY_0072000 | BXY_0192800 | BXY_0426800 | BXY_0444500 | BXY_0464600 | BXY_0538000 | BXY_0681100 | BXY_0685000 | BXY_0688400 | BXY_0689000 | BXY_0845900 | BXY_1227400 | BXY_1235400 | BXY_1491100
GO:0044249	cellular biosynthetic process	1095	15	22.62	355	0.9776	0.9776	BXY_0053200 | BXY_0063600 | BXY_0072000 | BXY_0192800 | BXY_0426800 | BXY_0444500 | BXY_0464600 | BXY_0538000 | BXY_0681100 | BXY_0688400 | BXY_0689000 | BXY_0845900 | BXY_1227400 | BXY_1235400 | BXY_1491100
GO:0015672	monovalent inorganic cation transport	183	1	3.78	356	0.9795	0.9795	BXY_0607600
GO:1901576	organic substance biosynthetic process	1104	15	22.81	357	0.9798	0.9798	BXY_0053200 | BXY_0063600 | BXY_0072000 | BXY_0192800 | BXY_0426800 | BXY_0444500 | BXY_0464600 | BXY_0538000 | BXY_0681100 | BXY_0688400 | BXY_0689000 | BXY_0845900 | BXY_1227400 | BXY_1235400 | BXY_1491100
GO:0016043	cellular component organization	356	3	7.36	358	0.9812	0.9812	BXY_0041300 | BXY_1573100 | BXY_1617700
GO:0044271	cellular nitrogen compound biosynthetic process	822	10	16.98	359	0.9824	0.9824	BXY_0053200 | BXY_0072000 | BXY_0444500 | BXY_0464600 | BXY_0538000 | BXY_0681100 | BXY_0688400 | BXY_0689000 | BXY_1227400 | BXY_1491100
GO:0044237	cellular metabolic process	2517	41	52.01	360	0.9865	0.9865	BXY_0053200 | BXY_0063600 | BXY_0072000 | BXY_0137500 | BXY_0192800 | BXY_0213700 | BXY_0303200 | BXY_0421300 | BXY_0426800 | BXY_0443400 | BXY_0444500 | BXY_0464600 | BXY_0530400 | BXY_0538000 | BXY_0542100 | BXY_0643500 | BXY_0681100 | BXY_0681400 | BXY_0685000 | BXY_0688400 | BXY_0689000 | BXY_0690800 | BXY_0713700 | BXY_0816900 | BXY_0820700 | BXY_0845900 | BXY_0870400 | BXY_1008700 | BXY_102…
GO:0098662	inorganic cation transmembrane transport	203	1	4.19	361	0.9867	0.9867	BXY_0607600
GO:0019637	organophosphate metabolic process	212	1	4.38	362	0.9891	0.9891	BXY_0426800
GO:0006412	translation	214	1	4.42	363	0.9895	0.9895	BXY_0464600
GO:0043043	peptide biosynthetic process	217	1	4.48	364	0.9902	0.9902	BXY_0464600
GO:0034220	ion transmembrane transport	395	3	8.16	365	0.9904	0.9904	BXY_0065100 | BXY_0172100 | BXY_0607600
GO:0098655	cation transmembrane transport	219	1	4.52	366	0.9906	0.9906	BXY_0607600
GO:0043604	amide biosynthetic process	223	1	4.61	367	0.9914	0.9914	BXY_0464600
GO:0034641	cellular nitrogen compound metabolic process	1240	16	25.62	368	0.9919	0.9919	BXY_0053200 | BXY_0072000 | BXY_0137500 | BXY_0443400 | BXY_0444500 | BXY_0464600 | BXY_0538000 | BXY_0681100 | BXY_0688400 | BXY_0689000 | BXY_0713700 | BXY_0820700 | BXY_1028400 | BXY_1084000 | BXY_1227400 | BXY_1491100
GO:0006518	peptide metabolic process	233	1	4.81	369	0.9931	0.9931	BXY_0464600
GO:0043603	cellular amide metabolic process	248	1	5.12	370	0.995	0.995	BXY_0464600
GO:0008150	biological_process	5469	113	113	371	1	1	BXY_0036500 | BXY_0039600 | BXY_0041300 | BXY_0053200 | BXY_0055800 | BXY_0063600 | BXY_0065100 | BXY_0069400 | BXY_0072000 | BXY_0074300 | BXY_0098900 | BXY_0137500 | BXY_0172100 | BXY_0192800 | BXY_0205100 | BXY_0213700 | BXY_0295900 | BXY_0297400 | BXY_0298100 | BXY_0303200 | BXY_0417800 | BXY_0418500 | BXY_0419100 | BXY_0421300 | BXY_0426800 | BXY_0438300 | BXY_0439500 | BXY_0443400 | BXY_044…
