# Supplementary material for: Molecular variation among virulent and avirulent strains of the quarantine nematode Bursaphelenchus xylophilus
Source: Mol Genet Genomics. 2020 Nov 10;296(2):259–69. doi: 10.1007/s00438-020-01739-w (PMC7895788; doi:10.1007/s00438-020-01739-w)
Supplement: Supplementary file 8 — Enriched GO terms for both virulent populations—Cellular component (XLSX 567 kb) [file 438_2020_1739_MOESM8_ESM.xlsx]

## Sheet: Arkusz1
GO.ID	Term	Annotated	Significant	Expected	Rank in classic Fisher	elim Fisher	classic Fisher	GO significant genes
GO:0016020	membrane	4608	114	98.91	1	0.0019	0.0019	BXY_0028300 | BXY_0036500 | BXY_0054100 | BXY_0062300 | BXY_0063600 | BXY_0065100 | BXY_0074300 | BXY_0098900 | BXY_0168900 | BXY_0169000 | BXY_0172100 | BXY_0192800 | BXY_0290900 | BXY_0416500 | BXY_0417200 | BXY_0419100 | BXY_0421300 | BXY_0421400 | BXY_0421800 | BXY_0422600 | BXY_0423000 | BXY_0426800 | BXY_0438300 | BXY_0440600 | BXY_0445100 | BXY_0446100 | BXY_0477600 | BXY_0483400 | BXY_048…
GO:0044425	membrane part	4482	108	96.21	2	0.0152	0.0152	BXY_0028300 | BXY_0036500 | BXY_0054100 | BXY_0062300 | BXY_0065100 | BXY_0074300 | BXY_0098900 | BXY_0168900 | BXY_0169000 | BXY_0172100 | BXY_0290900 | BXY_0416500 | BXY_0417200 | BXY_0419100 | BXY_0421300 | BXY_0421400 | BXY_0421800 | BXY_0422600 | BXY_0423000 | BXY_0426800 | BXY_0438300 | BXY_0440600 | BXY_0445100 | BXY_0446100 | BXY_0477600 | BXY_0483400 | BXY_0485400 | BXY_0485800 | BXY_048…
GO:0016021	integral component of membrane	4378	104	93.97	3	0.0371	0.0371	BXY_0028300 | BXY_0036500 | BXY_0054100 | BXY_0062300 | BXY_0065100 | BXY_0074300 | BXY_0098900 | BXY_0168900 | BXY_0169000 | BXY_0172100 | BXY_0290900 | BXY_0416500 | BXY_0417200 | BXY_0419100 | BXY_0421300 | BXY_0421400 | BXY_0421800 | BXY_0422600 | BXY_0423000 | BXY_0426800 | BXY_0438300 | BXY_0440600 | BXY_0445100 | BXY_0446100 | BXY_0477600 | BXY_0483400 | BXY_0485400 | BXY_0485800 | BXY_048…
GO:0031224	intrinsic component of membrane	4379	104	94	4	0.0375	0.0375	BXY_0028300 | BXY_0036500 | BXY_0054100 | BXY_0062300 | BXY_0065100 | BXY_0074300 | BXY_0098900 | BXY_0168900 | BXY_0169000 | BXY_0172100 | BXY_0290900 | BXY_0416500 | BXY_0417200 | BXY_0419100 | BXY_0421300 | BXY_0421400 | BXY_0421800 | BXY_0422600 | BXY_0423000 | BXY_0426800 | BXY_0438300 | BXY_0440600 | BXY_0445100 | BXY_0446100 | BXY_0477600 | BXY_0483400 | BXY_0485400 | BXY_0485800 | BXY_048…
GO:0033162	melanosome membrane	3	1	0.06	5	0.063	0.063	BXY_0192800
GO:0005764	lysosome	3	1	0.06	6	0.063	0.063	BXY_1040900
GO:0005765	lysosomal membrane	3	1	0.06	7	0.063	0.063	BXY_1040900
GO:0090741	pigment granule membrane	3	1	0.06	8	0.063	0.063	BXY_0192800
GO:0098852	lytic vacuole membrane	3	1	0.06	9	0.063	0.063	BXY_1040900
GO:0016011	dystroglycan complex	3	1	0.06	10	0.063	0.063	BXY_0629400
GO:0016012	sarcoglycan complex	3	1	0.06	11	0.063	0.063	BXY_0629400
GO:0042470	melanosome	3	1	0.06	12	0.063	0.063	BXY_0192800
GO:0000323	lytic vacuole	3	1	0.06	13	0.063	0.063	BXY_1040900
GO:0048770	pigment granule	3	1	0.06	14	0.063	0.063	BXY_0192800
GO:0045009	chitosome	3	1	0.06	15	0.063	0.063	BXY_0192800
GO:0030659	cytoplasmic vesicle membrane	20	2	0.43	16	0.0676	0.0676	BXY_0192800 | BXY_0650400
GO:0012506	vesicle membrane	20	2	0.43	17	0.0676	0.0676	BXY_0192800 | BXY_0650400
GO:0000439	core TFIIH complex	4	1	0.09	18	0.0832	0.0832	BXY_1028400
GO:0030127	COPII vesicle coat	5	1	0.11	19	0.1028	0.1028	BXY_0650400
GO:0090665	glycoprotein complex	5	1	0.11	20	0.1028	0.1028	BXY_0629400
GO:0016010	dystrophin-associated glycoprotein complex	5	1	0.11	21	0.1028	0.1028	BXY_0629400
GO:0048475	coated membrane	26	2	0.56	22	0.1064	0.1064	BXY_0650400 | BXY_1549500
GO:0030117	membrane coat	26	2	0.56	23	0.1064	0.1064	BXY_0650400 | BXY_1549500
GO:0030134	COPII-coated ER to Golgi transport vesicle	6	1	0.13	24	0.1221	0.1221	BXY_0650400
GO:0012507	ER to Golgi transport vesicle membrane	6	1	0.13	25	0.1221	0.1221	BXY_0650400
GO:0032040	small-subunit processome	7	1	0.15	26	0.141	0.141	BXY_0443400
GO:0098805	whole membrane	61	3	1.31	27	0.1425	0.1425	BXY_0192800 | BXY_0650400 | BXY_1040900
GO:0044433	cytoplasmic vesicle part	33	2	0.71	28	0.1573	0.1573	BXY_0192800 | BXY_0650400
GO:0030131	clathrin adaptor complex	9	1	0.19	29	0.1775	0.1775	BXY_1549500
GO:0030658	transport vesicle membrane	9	1	0.19	30	0.1775	0.1775	BXY_0650400
GO:0098588	bounding membrane of organelle	147	5	3.16	31	0.2081	0.2081	BXY_0063600 | BXY_0192800 | BXY_0650400 | BXY_0845900 | BXY_1040900
GO:0030118	clathrin coat	11	1	0.24	32	0.2125	0.2125	BXY_1549500
GO:0030119	AP-type membrane coat adaptor complex	11	1	0.24	33	0.2125	0.2125	BXY_1549500
GO:0030684	preribosome	11	1	0.24	34	0.2125	0.2125	BXY_0443400
GO:0044437	vacuolar part	12	1	0.26	35	0.2294	0.2294	BXY_1040900
GO:0005773	vacuole	12	1	0.26	36	0.2294	0.2294	BXY_1040900
GO:0005774	vacuolar membrane	12	1	0.26	37	0.2294	0.2294	BXY_1040900
GO:0097708	intracellular vesicle	43	2	0.92	38	0.2355	0.2355	BXY_0192800 | BXY_0650400
GO:0031982	vesicle	43	2	0.92	39	0.2355	0.2355	BXY_0192800 | BXY_0650400
GO:0031410	cytoplasmic vesicle	43	2	0.92	40	0.2355	0.2355	BXY_0192800 | BXY_0650400
GO:0098797	plasma membrane protein complex	14	1	0.3	41	0.2622	0.2622	BXY_0629400
GO:0030133	transport vesicle	14	1	0.3	42	0.2622	0.2622	BXY_0650400
GO:0030660	Golgi-associated vesicle membrane	14	1	0.3	43	0.2622	0.2622	BXY_0650400
GO:0005798	Golgi-associated vesicle	14	1	0.3	44	0.2622	0.2622	BXY_0650400
GO:0030120	vesicle coat	14	1	0.3	45	0.2622	0.2622	BXY_0650400
GO:0030662	coated vesicle membrane	16	1	0.34	46	0.2936	0.2936	BXY_0650400
GO:0030135	coated vesicle	17	1	0.36	47	0.3088	0.3088	BXY_0650400
GO:0070469	respiratory chain	18	1	0.39	48	0.3237	0.3237	BXY_1294700
GO:0044431	Golgi apparatus part	108	3	2.32	49	0.4104	0.4104	BXY_0063600 | BXY_0650400 | BXY_0845900
GO:0044454	nuclear chromosome part	25	1	0.54	50	0.4193	0.4193	BXY_1625000
GO:0098796	membrane protein complex	115	3	2.47	51	0.4504	0.4504	BXY_0629400 | BXY_0650400 | BXY_1549500
GO:0030880	RNA polymerase complex	29	1	0.62	52	0.4678	0.4678	BXY_1227400
GO:0000228	nuclear chromosome	29	1	0.62	53	0.4678	0.4678	BXY_1625000
GO:0005794	Golgi apparatus	122	3	2.62	54	0.4894	0.4894	BXY_0063600 | BXY_0650400 | BXY_0845900
GO:0031090	organelle membrane	226	5	4.85	55	0.5374	0.5374	BXY_0063600 | BXY_0192800 | BXY_0650400 | BXY_0845900 | BXY_1040900
GO:0005694	chromosome	84	2	1.8	56	0.5422	0.5422	BXY_1573100 | BXY_1625000
GO:0061695	transferase complex. transferring phosphorus-containing groups	39	1	0.84	57	0.5721	0.5721	BXY_1227400
GO:0005874	microtubule	41	1	0.88	58	0.5904	0.5904	BXY_0162000
GO:0000139	Golgi membrane	92	2	1.97	59	0.5919	0.5919	BXY_0063600 | BXY_0845900
GO:0098791	Golgi subcompartment	95	2	2.04	60	0.6095	0.6095	BXY_0063600 | BXY_0845900
GO:0099513	polymeric cytoskeletal fiber	47	1	1.01	61	0.6407	0.6407	BXY_0162000
GO:0005856	cytoskeleton	161	3	3.46	62	0.6774	0.6774	BXY_0038600 | BXY_0162000 | BXY_0684800
GO:0099512	supramolecular fiber	53	1	1.14	63	0.6849	0.6849	BXY_0162000
GO:0099080	supramolecular complex	53	1	1.14	64	0.6849	0.6849	BXY_0162000
GO:0099081	supramolecular polymer	53	1	1.14	65	0.6849	0.6849	BXY_0162000
GO:0005886	plasma membrane	166	3	3.56	66	0.6974	0.6974	BXY_0074300 | BXY_0172100 | BXY_0629400
GO:0031984	organelle subcompartment	175	3	3.76	67	0.7311	0.7311	BXY_0063600 | BXY_0684800 | BXY_0845900
GO:0071944	cell periphery	176	3	3.78	68	0.7347	0.7347	BXY_0074300 | BXY_0172100 | BXY_0629400
GO:0015630	microtubule cytoskeleton	64	1	1.37	69	0.7523	0.7523	BXY_0162000
GO:0044427	chromosomal part	69	1	1.48	70	0.778	0.778	BXY_1625000
GO:0012505	endomembrane system	251	4	5.39	71	0.794	0.794	BXY_0063600 | BXY_0650400 | BXY_0684800 | BXY_0845900
GO:0044459	plasma membrane part	77	1	1.65	72	0.8138	0.8138	BXY_0629400
GO:0044432	endoplasmic reticulum part	82	1	1.76	73	0.8332	0.8332	BXY_0684800
GO:0005789	endoplasmic reticulum membrane	82	1	1.76	74	0.8332	0.8332	BXY_0684800
GO:0098827	endoplasmic reticulum subcompartment	82	1	1.76	75	0.8332	0.8332	BXY_0684800
GO:0042175	nuclear outer membrane-endoplasmic reticulum membrane network	83	1	1.78	76	0.8368	0.8368	BXY_0684800
GO:1990234	transferase complex	91	1	1.95	77	0.8631	0.8631	BXY_1227400
GO:0005783	endoplasmic reticulum	97	1	2.08	78	0.8801	0.8801	BXY_0684800
GO:0044430	cytoskeletal part	106	1	2.28	79	0.9017	0.9017	BXY_0162000
GO:0005634	nucleus	783	12	16.81	80	0.9242	0.9242	BXY_0053200 | BXY_0057600 | BXY_0072000 | BXY_0480000 | BXY_0538000 | BXY_0681100 | BXY_0688400 | BXY_0689000 | BXY_1028400 | BXY_1366600 | BXY_1573100 | BXY_1625000
GO:0043228	non-membrane-bounded organelle	404	5	8.67	81	0.9408	0.9408	BXY_0038600 | BXY_0162000 | BXY_0684800 | BXY_1573100 | BXY_1625000
GO:0043232	intracellular non-membrane-bounded organelle	404	5	8.67	82	0.9408	0.9408	BXY_0038600 | BXY_0162000 | BXY_0684800 | BXY_1573100 | BXY_1625000
GO:0044428	nuclear part	208	2	4.46	83	0.9419	0.9419	BXY_1028400 | BXY_1625000
GO:0043227	membrane-bounded organelle	1208	19	25.93	84	0.9536	0.9536	BXY_0053200 | BXY_0057600 | BXY_0063600 | BXY_0072000 | BXY_0192800 | BXY_0480000 | BXY_0538000 | BXY_0650400 | BXY_0681100 | BXY_0684800 | BXY_0688400 | BXY_0689000 | BXY_0845900 | BXY_1028400 | BXY_1040900 | BXY_1294700 | BXY_1366600 | BXY_1573100 | BXY_1625000
GO:0031981	nuclear lumen	148	1	3.18	85	0.9612	0.9612	BXY_1625000
GO:0043231	intracellular membrane-bounded organelle	1184	18	25.41	86	0.9651	0.9651	BXY_0053200 | BXY_0057600 | BXY_0063600 | BXY_0072000 | BXY_0480000 | BXY_0538000 | BXY_0650400 | BXY_0681100 | BXY_0684800 | BXY_0688400 | BXY_0689000 | BXY_0845900 | BXY_1028400 | BXY_1040900 | BXY_1294700 | BXY_1366600 | BXY_1573100 | BXY_1625000
GO:0043234	protein complex	442	5	9.49	87	0.9656	0.9656	BXY_0629400 | BXY_0650400 | BXY_1028400 | BXY_1549500 | BXY_1625000
GO:0044444	cytoplasmic part	627	8	13.46	88	0.9661	0.9661	BXY_0063600 | BXY_0192800 | BXY_0650400 | BXY_0684800 | BXY_0845900 | BXY_1040900 | BXY_1294700 | BXY_1549500
GO:0005739	mitochondrion	156	1	3.35	89	0.9675	0.9675	BXY_1294700
GO:0044446	intracellular organelle part	709	9	15.22	90	0.9746	0.9746	BXY_0063600 | BXY_0162000 | BXY_0192800 | BXY_0650400 | BXY_0684800 | BXY_0845900 | BXY_1028400 | BXY_1040900 | BXY_1625000
GO:0044422	organelle part	718	9	15.41	91	0.9774	0.9774	BXY_0063600 | BXY_0162000 | BXY_0192800 | BXY_0650400 | BXY_0684800 | BXY_0845900 | BXY_1028400 | BXY_1040900 | BXY_1625000
GO:0031974	membrane-enclosed lumen	177	1	3.8	92	0.9797	0.9797	BXY_1625000
GO:0070013	intracellular organelle lumen	177	1	3.8	93	0.9797	0.9797	BXY_1625000
GO:0043233	organelle lumen	177	1	3.8	94	0.9797	0.9797	BXY_1625000
GO:0030529	intracellular ribonucleoprotein complex	179	1	3.84	95	0.9805	0.9805	BXY_0443400
GO:1990904	ribonucleoprotein complex	182	1	3.91	96	0.9818	0.9818	BXY_0443400
GO:0005576	extracellular region	185	1	3.97	97	0.983	0.983	BXY_1587300
GO:1902494	catalytic complex	189	1	4.06	98	0.9844	0.9844	BXY_1227400
GO:0005622	intracellular	1973	31	42.35	99	0.9883	0.9883	BXY_0038600 | BXY_0053200 | BXY_0057600 | BXY_0063600 | BXY_0072000 | BXY_0162000 | BXY_0192800 | BXY_0418500 | BXY_0443400 | BXY_0452200 | BXY_0464600 | BXY_0480000 | BXY_0484200 | BXY_0484300 | BXY_0538000 | BXY_0650400 | BXY_0681100 | BXY_0684800 | BXY_0688400 | BXY_0689000 | BXY_0845900 | BXY_1028400 | BXY_1040900 | BXY_1227400 | BXY_1294700 | BXY_1308400 | BXY_1366600 | BXY_1549500 | BXY_155…
GO:0005737	cytoplasm	829	10	17.79	100	0.9884	0.9884	BXY_0063600 | BXY_0192800 | BXY_0464600 | BXY_0650400 | BXY_0684800 | BXY_0845900 | BXY_1040900 | BXY_1294700 | BXY_1549500 | BXY_1552100
GO:0044464	cell part	2145	34	46.04	101	0.9904	0.9904	BXY_0038600 | BXY_0053200 | BXY_0057600 | BXY_0063600 | BXY_0072000 | BXY_0074300 | BXY_0162000 | BXY_0172100 | BXY_0192800 | BXY_0418500 | BXY_0443400 | BXY_0452200 | BXY_0464600 | BXY_0480000 | BXY_0484200 | BXY_0484300 | BXY_0538000 | BXY_0629400 | BXY_0650400 | BXY_0681100 | BXY_0684800 | BXY_0688400 | BXY_0689000 | BXY_0845900 | BXY_1028400 | BXY_1040900 | BXY_1227400 | BXY_1294700 | BXY_130…
GO:0043229	intracellular organelle	1489	21	31.96	102	0.9926	0.9926	BXY_0038600 | BXY_0053200 | BXY_0057600 | BXY_0063600 | BXY_0072000 | BXY_0162000 | BXY_0192800 | BXY_0480000 | BXY_0538000 | BXY_0650400 | BXY_0681100 | BXY_0684800 | BXY_0688400 | BXY_0689000 | BXY_0845900 | BXY_1028400 | BXY_1040900 | BXY_1294700 | BXY_1366600 | BXY_1573100 | BXY_1625000
GO:0043226	organelle	1500	21	32.2	103	0.9934	0.9934	BXY_0038600 | BXY_0053200 | BXY_0057600 | BXY_0063600 | BXY_0072000 | BXY_0162000 | BXY_0192800 | BXY_0480000 | BXY_0538000 | BXY_0650400 | BXY_0681100 | BXY_0684800 | BXY_0688400 | BXY_0689000 | BXY_0845900 | BXY_1028400 | BXY_1040900 | BXY_1294700 | BXY_1366600 | BXY_1573100 | BXY_1625000
GO:0044424	intracellular part	1776	26	38.12	104	0.994	0.994	BXY_0038600 | BXY_0053200 | BXY_0057600 | BXY_0063600 | BXY_0072000 | BXY_0162000 | BXY_0192800 | BXY_0443400 | BXY_0464600 | BXY_0480000 | BXY_0538000 | BXY_0650400 | BXY_0681100 | BXY_0684800 | BXY_0688400 | BXY_0689000 | BXY_0845900 | BXY_1028400 | BXY_1040900 | BXY_1227400 | BXY_1294700 | BXY_1366600 | BXY_1549500 | BXY_1552100 | BXY_1573100 | BXY_1625000
GO:0005623	cell	2200	34	47.22	105	0.9946	0.9946	BXY_0038600 | BXY_0053200 | BXY_0057600 | BXY_0063600 | BXY_0072000 | BXY_0074300 | BXY_0162000 | BXY_0172100 | BXY_0192800 | BXY_0418500 | BXY_0443400 | BXY_0452200 | BXY_0464600 | BXY_0480000 | BXY_0484200 | BXY_0484300 | BXY_0538000 | BXY_0629400 | BXY_0650400 | BXY_0681100 | BXY_0684800 | BXY_0688400 | BXY_0689000 | BXY_0845900 | BXY_1028400 | BXY_1040900 | BXY_1227400 | BXY_1294700 | BXY_130…
GO:0032991	macromolecular complex	776	7	16.66	106	0.9985	0.9985	BXY_0443400 | BXY_0629400 | BXY_0650400 | BXY_1028400 | BXY_1227400 | BXY_1549500 | BXY_1625000
GO:0005575	cellular_component	6429	138	138	107	1	1	BXY_0028300 | BXY_0036500 | BXY_0038600 | BXY_0053200 | BXY_0054100 | BXY_0057600 | BXY_0062300 | BXY_0063600 | BXY_0065100 | BXY_0072000 | BXY_0074300 | BXY_0098900 | BXY_0162000 | BXY_0168900 | BXY_0169000 | BXY_0172100 | BXY_0192800 | BXY_0290900 | BXY_0416500 | BXY_0417200 | BXY_0418500 | BXY_0419100 | BXY_0421300 | BXY_0421400 | BXY_0421800 | BXY_0422600 | BXY_0423000 | BXY_0426800 | BXY_043…
